# Supplementary material for: Dynamic Evolution of Pathogenicity Revealed by Sequencing and Comparative Genomics of 19 Pseudomonas syringae Isolates
Source: PLoS Pathog. 2011 Jul 14;7(7):e1002132. doi: 10.1371/journal.ppat.1002132 (PMC3136466; doi:10.1371/journal.ppat.1002132)
Supplement: Dataset S8 — A self extracting .shar file containing individual phylogenies for all 324 conserved loci which were used to generate Figure S2. This file may be accessed by typing the file name on the command line, in the appropriate directory, without any other characters. (SHAR) [file ppat.1002132.s008.shar]

#!/bin/sh
# This is a shell archive (produced by GNU sharutils 4.6.1).
# To extract the files from this archive, save it to some FILE, remove
# everything before the `#!/bin/sh' line above, then type `sh FILE'.
#
lock_dir=_sh12186
# Made on 2011-02-04 10:52 EST by <roachjm@kure-login1>.
# Source directory was `/netscr/roachjm/Psyr2'.
#
# Existing files will *not* be overwritten, unless `-c' is specified.
#
# This shar contains:
# length mode       name
# ------ ---------- ------------------------------------------
#    517 -rw-r--r-- TREEs20/ALIGN000300.CPREVF.nex
#    545 -rw-r--r-- TREEs20/ALIGN000050.DAYHOFFF.nex
#    545 -rw-r--r-- TREEs20/ALIGN000200.MTMAMF.nex
#    541 -rw-r--r-- TREEs20/ALIGN000250.JTTF.nex
#    545 -rw-r--r-- TREEs20/ALIGN000000.MTREVF.nex
#    544 -rw-r--r-- TREEs20/ALIGN000100.JTTF.nex
#    544 -rw-r--r-- TREEs20/ALIGN000051.MTREVF.nex
#    544 -rw-r--r-- TREEs20/ALIGN000201.WAGF.nex
#    541 -rw-r--r-- TREEs20/ALIGN000150.RTREVF.nex
#    545 -rw-r--r-- TREEs20/ALIGN000301.DCMUTF.nex
#    544 -rw-r--r-- TREEs20/ALIGN000101.JTTF.nex
#    540 -rw-r--r-- TREEs20/ALIGN000251.DCMUTF.nex
#    543 -rw-r--r-- TREEs20/ALIGN000001.JTTF.nex
#    543 -rw-r--r-- TREEs20/ALIGN000052.RTREVF.nex
#    524 -rw-r--r-- TREEs20/ALIGN000302.CPREVF.nex
#    544 -rw-r--r-- TREEs20/ALIGN000252.JTTF.nex
#    540 -rw-r--r-- TREEs20/ALIGN000151.DAYHOFFF.nex
#    545 -rw-r--r-- TREEs20/ALIGN000102.RTREVF.nex
#    545 -rw-r--r-- TREEs20/ALIGN000303.MTREVF.nex
#    517 -rw-r--r-- TREEs20/ALIGN000304.DAYHOFFF.nex
#    545 -rw-r--r-- TREEs20/ALIGN000053.JTTF.nex
#    545 -rw-r--r-- TREEs20/ALIGN000253.JTTF.nex
#    544 -rw-r--r-- TREEs20/ALIGN000103.RTREVF.nex
#    545 -rw-r--r-- TREEs20/ALIGN000305.BLOSUM62F.nex
#    540 -rw-r--r-- TREEs20/ALIGN000152.DAYHOFFF.nex
#    546 -rw-r--r-- TREEs20/ALIGN000202.JTTF.nex
#    543 -rw-r--r-- TREEs20/ALIGN000002.DAYHOFFF.nex
#    509 -rw-r--r-- TREEs20/ALIGN000104.DAYHOFFF.nex
#    545 -rw-r--r-- TREEs20/ALIGN000054.MTMAMF.nex
#    545 -rw-r--r-- TREEs20/ALIGN000203.WAGF.nex
#    544 -rw-r--r-- TREEs20/ALIGN000254.JTTF.nex
#    543 -rw-r--r-- TREEs20/ALIGN000003.RTREVF.nex
#    545 -rw-r--r-- TREEs20/ALIGN000105.DAYHOFFF.nex
#    544 -rw-r--r-- TREEs20/ALIGN000055.MTREVF.nex
#    544 -rw-r--r-- TREEs20/ALIGN000306.JTTF.nex
#    546 -rw-r--r-- TREEs20/ALIGN000204.DAYHOFFF.nex
#    544 -rw-r--r-- TREEs20/ALIGN000255.WAGF.nex
#    545 -rw-r--r-- TREEs20/ALIGN000205.VTF.nex
#    545 -rw-r--r-- TREEs20/ALIGN000106.JTTF.nex
#    509 -rw-r--r-- TREEs20/ALIGN000206.MTMAMF.nex
#    540 -rw-r--r-- TREEs20/ALIGN000153.DAYHOFFF.nex
#    544 -rw-r--r-- TREEs20/ALIGN000307.DCMUTF.nex
#    542 -rw-r--r-- TREEs20/ALIGN000056.WAGF.nex
#    543 -rw-r--r-- TREEs20/ALIGN000004.JTTF.nex
#    531 -rw-r--r-- TREEs20/ALIGN000107.JTTF.nex
#    544 -rw-r--r-- TREEs20/ALIGN000256.RTREVF.nex
#    544 -rw-r--r-- TREEs20/ALIGN000207.WAGF.nex
#    545 -rw-r--r-- TREEs20/ALIGN000308.MTREVF.nex
#    545 -rw-r--r-- TREEs20/ALIGN000108.VTF.nex
#    544 -rw-r--r-- TREEs20/ALIGN000257.WAGF.nex
#    542 -rw-r--r-- TREEs20/ALIGN000154.MTREVF.nex
#    542 -rw-r--r-- TREEs20/ALIGN000057.JTTF.nex
#    544 -rw-r--r-- TREEs20/ALIGN000109.CPREVF.nex
#    543 -rw-r--r-- TREEs20/ALIGN000208.JTTF.nex
#    544 -rw-r--r-- TREEs20/ALIGN000309.MTREVF.nex
#    542 -rw-r--r-- TREEs20/ALIGN000155.JTTF.nex
#    543 -rw-r--r-- TREEs20/ALIGN000005.JTTF.nex
#    543 -rw-r--r-- TREEs20/ALIGN000058.JTTF.nex
#    543 -rw-r--r-- TREEs20/ALIGN000258.CPREVF.nex
#    544 -rw-r--r-- TREEs20/ALIGN000209.DAYHOFFF.nex
#    544 -rw-r--r-- TREEs20/ALIGN000006.JTTF.nex
#    544 -rw-r--r-- TREEs20/ALIGN000110.JTTF.nex
#    542 -rw-r--r-- TREEs20/ALIGN000156.BLOSUM62F.nex
#    545 -rw-r--r-- TREEs20/ALIGN000059.CPREVF.nex
#    546 -rw-r--r-- TREEs20/ALIGN000310.DAYHOFFF.nex
#    536 -rw-r--r-- TREEs20/ALIGN000007.DAYHOFFF.nex
#    544 -rw-r--r-- TREEs20/ALIGN000210.MTREVF.nex
#    544 -rw-r--r-- TREEs20/ALIGN000259.CPREVF.nex
#    529 -rw-r--r-- TREEs20/ALIGN000060.RTREVF.nex
#    545 -rw-r--r-- TREEs20/ALIGN000111.WAGF.nex
#    545 -rw-r--r-- TREEs20/ALIGN000311.CPREVF.nex
#    537 -rw-r--r-- TREEs20/ALIGN000260.CPREVF.nex
#    541 -rw-r--r-- TREEs20/ALIGN000157.CPREVF.nex
#    544 -rw-r--r-- TREEs20/ALIGN000008.WAGF.nex
#    542 -rw-r--r-- TREEs20/ALIGN000061.CPREVF.nex
#    544 -rw-r--r-- TREEs20/ALIGN000112.DAYHOFFF.nex
#    544 -rw-r--r-- TREEs20/ALIGN000009.MTREVF.nex
#    542 -rw-r--r-- TREEs20/ALIGN000158.MTMAMF.nex
#    544 -rw-r--r-- TREEs20/ALIGN000261.MTREVF.nex
#    543 -rw-r--r-- TREEs20/ALIGN000062.JTTF.nex
#    545 -rw-r--r-- TREEs20/ALIGN000312.DAYHOFFF.nex
#    543 -rw-r--r-- TREEs20/ALIGN000159.DAYHOFFF.nex
#    544 -rw-r--r-- TREEs20/ALIGN000113.JTTF.nex
#    521 -rw-r--r-- TREEs20/ALIGN000063.RTREVF.nex
#    544 -rw-r--r-- TREEs20/ALIGN000211.JTTF.nex
#    544 -rw-r--r-- TREEs20/ALIGN000262.DAYHOFFF.nex
#    543 -rw-r--r-- TREEs20/ALIGN000160.RTREVF.nex
#    544 -rw-r--r-- TREEs20/ALIGN000010.CPREV.nex
#    542 -rw-r--r-- TREEs20/ALIGN000064.MTREVF.nex
#    543 -rw-r--r-- TREEs20/ALIGN000212.JTTF.nex
#    544 -rw-r--r-- TREEs20/ALIGN000114.JTTF.nex
#    544 -rw-r--r-- TREEs20/ALIGN000161.RTREVF.nex
#    543 -rw-r--r-- TREEs20/ALIGN000213.MTREVF.nex
#    544 -rw-r--r-- TREEs20/ALIGN000011.DAYHOFFF.nex
#    545 -rw-r--r-- TREEs20/ALIGN000065.JTTF.nex
#    545 -rw-r--r-- TREEs20/ALIGN000115.JTTF.nex
#    544 -rw-r--r-- TREEs20/ALIGN000162.RTREVF.nex
#    542 -rw-r--r-- TREEs20/ALIGN000012.DAYHOFFF.nex
#    544 -rw-r--r-- TREEs20/ALIGN000214.DAYHOFFF.nex
#    541 -rw-r--r-- TREEs20/ALIGN000116.JTTF.nex
#    544 -rw-r--r-- TREEs20/ALIGN000066.DAYHOFFF.nex
#    544 -rw-r--r-- TREEs20/ALIGN000263.JTTF.nex
#    544 -rw-r--r-- TREEs20/ALIGN000163.JTTF.nex
#    520 -rw-r--r-- TREEs20/ALIGN000117.MTMAMF.nex
#    514 -rw-r--r-- TREEs20/ALIGN000215.DAYHOFFF.nex
#    543 -rw-r--r-- TREEs20/ALIGN000164.DAYHOFFF.nex
#    516 -rw-r--r-- TREEs20/ALIGN000216.MTMAMF.nex
#    515 -rw-r--r-- TREEs20/ALIGN000264.RTREVF.nex
#    544 -rw-r--r-- TREEs20/ALIGN000013.MTREVF.nex
#    541 -rw-r--r-- TREEs20/ALIGN000118.RTREVF.nex
#    529 -rw-r--r-- TREEs20/ALIGN000014.WAGF.nex
#    544 -rw-r--r-- TREEs20/ALIGN000067.JTTF.nex
#    544 -rw-r--r-- TREEs20/ALIGN000265.DAYHOFFF.nex
#    544 -rw-r--r-- TREEs20/ALIGN000217.WAGF.nex
#    541 -rw-r--r-- TREEs20/ALIGN000119.DAYHOFFF.nex
#    543 -rw-r--r-- TREEs20/ALIGN000165.DAYHOFFF.nex
#    544 -rw-r--r-- TREEs20/ALIGN000015.JTTF.nex
#    512 -rw-r--r-- TREEs20/ALIGN000120.RTREVF.nex
#    543 -rw-r--r-- TREEs20/ALIGN000068.DAYHOFFF.nex
#    520 -rw-r--r-- TREEs20/ALIGN000121.CPREVF.nex
#    545 -rw-r--r-- TREEs20/ALIGN000266.JTTF.nex
#    544 -rw-r--r-- TREEs20/ALIGN000016.JTTF.nex
#    542 -rw-r--r-- TREEs20/ALIGN000166.WAGF.nex
#    544 -rw-r--r-- TREEs20/ALIGN000218.DAYHOFFF.nex
#    545 -rw-r--r-- TREEs20/ALIGN000267.RTREVF.nex
#    545 -rw-r--r-- TREEs20/ALIGN000017.WAGF.nex
#    545 -rw-r--r-- TREEs20/ALIGN000268.DAYHOFFF.nex
#    544 -rw-r--r-- TREEs20/ALIGN000069.DAYHOFFF.nex
#    541 -rw-r--r-- TREEs20/ALIGN000122.WAGF.nex
#    543 -rw-r--r-- TREEs20/ALIGN000167.DAYHOFFF.nex
#    538 -rw-r--r-- TREEs20/ALIGN000018.DAYHOFFF.nex
#    544 -rw-r--r-- TREEs20/ALIGN000219.DAYHOFFF.nex
#    522 -rw-r--r-- TREEs20/ALIGN000220.DAYHOFFF.nex
#    542 -rw-r--r-- TREEs20/ALIGN000168.DAYHOFFF.nex
#    538 -rw-r--r-- TREEs20/ALIGN000019.DAYHOFFF.nex
#    540 -rw-r--r-- TREEs20/ALIGN000123.JTTF.nex
#    545 -rw-r--r-- TREEs20/ALIGN000269.DAYHOFFF.nex
#    540 -rw-r--r-- TREEs20/ALIGN000124.DAYHOFFF.nex
#    544 -rw-r--r-- TREEs20/ALIGN000070.DAYHOFFF.nex
#    547 -rw-r--r-- TREEs20/ALIGN000020.JTTF.nex
#    539 -rw-r--r-- TREEs20/ALIGN000169.JTTF.nex
#    544 -rw-r--r-- TREEs20/ALIGN000270.WAGF.nex
#    544 -rw-r--r-- TREEs20/ALIGN000221.JTTF.nex
#    545 -rw-r--r-- TREEs20/ALIGN000021.CPREVF.nex
#    540 -rw-r--r-- TREEs20/ALIGN000125.JTTF.nex
#    546 -rw-r--r-- TREEs20/ALIGN000071.JTTF.nex
#    544 -rw-r--r-- TREEs20/ALIGN000170.DAYHOFFF.nex
#    545 -rw-r--r-- TREEs20/ALIGN000022.MTMAMF.nex
#    544 -rw-r--r-- TREEs20/ALIGN000222.WAGF.nex
#    545 -rw-r--r-- TREEs20/ALIGN000072.JTTF.nex
#    544 -rw-r--r-- TREEs20/ALIGN000271.JTTF.nex
#    541 -rw-r--r-- TREEs20/ALIGN000126.JTTF.nex
#    545 -rw-r--r-- TREEs20/ALIGN000272.MTREVF.nex
#    544 -rw-r--r-- TREEs20/ALIGN000171.WAGF.nex
#    544 -rw-r--r-- TREEs20/ALIGN000223.DAYHOFFF.nex
#    541 -rw-r--r-- TREEs20/ALIGN000127.DAYHOFFF.nex
#    545 -rw-r--r-- TREEs20/ALIGN000073.MTREVF.nex
#    544 -rw-r--r-- TREEs20/ALIGN000172.CPREVF.nex
#    545 -rw-r--r-- TREEs20/ALIGN000273.RTREVF.nex
#    542 -rw-r--r-- TREEs20/ALIGN000128.CPREVF.nex
#    543 -rw-r--r-- TREEs20/ALIGN000074.JTTF.nex
#    537 -rw-r--r-- TREEs20/ALIGN000173.JTTF.nex
#    547 -rw-r--r-- TREEs20/ALIGN000023.JTTF.nex
#    542 -rw-r--r-- TREEs20/ALIGN000224.CPREVF.nex
#    545 -rw-r--r-- TREEs20/ALIGN000075.JTTF.nex
#    545 -rw-r--r-- TREEs20/ALIGN000274.JTTF.nex
#    544 -rw-r--r-- TREEs20/ALIGN000174.JTTF.nex
#    538 -rw-r--r-- TREEs20/ALIGN000275.DAYHOFFF.nex
#    541 -rw-r--r-- TREEs20/ALIGN000225.CPREVF.nex
#    530 -rw-r--r-- TREEs20/ALIGN000076.CPREVF.nex
#    544 -rw-r--r-- TREEs20/ALIGN000024.JTTF.nex
#    545 -rw-r--r-- TREEs20/ALIGN000025.JTTF.nex
#    545 -rw-r--r-- TREEs20/ALIGN000077.DAYHOFFF.nex
#    541 -rw-r--r-- TREEs20/ALIGN000129.CPREVF.nex
#    542 -rw-r--r-- TREEs20/ALIGN000175.JTTF.nex
#    546 -rw-r--r-- TREEs20/ALIGN000276.JTTF.nex
#    545 -rw-r--r-- TREEs20/ALIGN000026.DAYHOFFF.nex
#    542 -rw-r--r-- TREEs20/ALIGN000226.CPREVF.nex
#    545 -rw-r--r-- TREEs20/ALIGN000078.JTTF.nex
#    538 -rw-r--r-- TREEs20/ALIGN000277.RTREVF.nex
#    542 -rw-r--r-- TREEs20/ALIGN000176.MTREVF.nex
#    517 -rw-r--r-- TREEs20/ALIGN000278.MTMAMF.nex
#    541 -rw-r--r-- TREEs20/ALIGN000130.JTTF.nex
#    545 -rw-r--r-- TREEs20/ALIGN000027.JTTF.nex
#    545 -rw-r--r-- TREEs20/ALIGN000079.DAYHOFFF.nex
#    510 -rw-r--r-- TREEs20/ALIGN000028.DAYHOFFF.nex
#    542 -rw-r--r-- TREEs20/ALIGN000227.CPREVF.nex
#    523 -rw-r--r-- TREEs20/ALIGN000029.DCMUTF.nex
#    523 -rw-r--r-- TREEs20/ALIGN000080.JTTF.nex
#    545 -rw-r--r-- TREEs20/ALIGN000279.DAYHOFFF.nex
#    541 -rw-r--r-- TREEs20/ALIGN000177.RTREVF.nex
#    545 -rw-r--r-- TREEs20/ALIGN000030.JTTF.nex
#    534 -rw-r--r-- TREEs20/ALIGN000178.JTTF.nex
#    537 -rw-r--r-- TREEs20/ALIGN000031.CPREVF.nex
#    545 -rw-r--r-- TREEs20/ALIGN000228.JTTF.nex
#    540 -rw-r--r-- TREEs20/ALIGN000131.JTTF.nex
#    545 -rw-r--r-- TREEs20/ALIGN000280.JTTF.nex
#    545 -rw-r--r-- TREEs20/ALIGN000081.WAGF.nex
#    544 -rw-r--r-- TREEs20/ALIGN000032.WAGF.nex
#    541 -rw-r--r-- TREEs20/ALIGN000132.MTREVF.nex
#    541 -rw-r--r-- TREEs20/ALIGN000179.MTREVF.nex
#    544 -rw-r--r-- TREEs20/ALIGN000082.MTREVF.nex
#    544 -rw-r--r-- TREEs20/ALIGN000033.RTREVF.nex
#    542 -rw-r--r-- TREEs20/ALIGN000229.CPREVF.nex
#    545 -rw-r--r-- TREEs20/ALIGN000281.RTREVF.nex
#    541 -rw-r--r-- TREEs20/ALIGN000133.VTF.nex
#    541 -rw-r--r-- TREEs20/ALIGN000180.JTTF.nex
#    544 -rw-r--r-- TREEs20/ALIGN000034.DAYHOFFF.nex
#    545 -rw-r--r-- TREEs20/ALIGN000282.MTREVF.nex
#    541 -rw-r--r-- TREEs20/ALIGN000230.MTMAMF.nex
#    541 -rw-r--r-- TREEs20/ALIGN000181.JTTF.nex
#    544 -rw-r--r-- TREEs20/ALIGN000035.MTREVF.nex
#    545 -rw-r--r-- TREEs20/ALIGN000283.JTTF.nex
#    544 -rw-r--r-- TREEs20/ALIGN000083.JTTF.nex
#    541 -rw-r--r-- TREEs20/ALIGN000134.JTTF.nex
#    544 -rw-r--r-- TREEs20/ALIGN000036.MTMAMF.nex
#    544 -rw-r--r-- TREEs20/ALIGN000284.MTMAMF.nex
#    542 -rw-r--r-- TREEs20/ALIGN000231.JTTF.nex
#    531 -rw-r--r-- TREEs20/ALIGN000285.RTREVF.nex
#    523 -rw-r--r-- TREEs20/ALIGN000037.MTMAMF.nex
#    541 -rw-r--r-- TREEs20/ALIGN000135.DAYHOFFF.nex
#    544 -rw-r--r-- TREEs20/ALIGN000084.JTTF.nex
#    540 -rw-r--r-- TREEs20/ALIGN000182.JTTF.nex
#    545 -rw-r--r-- TREEs20/ALIGN000286.RTREVF.nex
#    540 -rw-r--r-- TREEs20/ALIGN000232.JTTF.nex
#    541 -rw-r--r-- TREEs20/ALIGN000136.JTTF.nex
#    544 -rw-r--r-- TREEs20/ALIGN000038.JTTF.nex
#    545 -rw-r--r-- TREEs20/ALIGN000287.JTTF.nex
#    543 -rw-r--r-- TREEs20/ALIGN000183.CPREVF.nex
#    527 -rw-r--r-- TREEs20/ALIGN000137.CPREVF.nex
#    544 -rw-r--r-- TREEs20/ALIGN000085.WAGF.nex
#    541 -rw-r--r-- TREEs20/ALIGN000233.JTTF.nex
#    543 -rw-r--r-- TREEs20/ALIGN000184.DAYHOFFF.nex
#    544 -rw-r--r-- TREEs20/ALIGN000086.DAYHOFFF.nex
#    541 -rw-r--r-- TREEs20/ALIGN000234.JTTF.nex
#    543 -rw-r--r-- TREEs20/ALIGN000039.DAYHOFFF.nex
#    541 -rw-r--r-- TREEs20/ALIGN000138.JTTF.nex
#    512 -rw-r--r-- TREEs20/ALIGN000235.DAYHOFFF.nex
#    544 -rw-r--r-- TREEs20/ALIGN000087.DAYHOFFF.nex
#    544 -rw-r--r-- TREEs20/ALIGN000288.WAGF.nex
#    541 -rw-r--r-- TREEs20/ALIGN000139.CPREVF.nex
#    541 -rw-r--r-- TREEs20/ALIGN000236.VTF.nex
#    542 -rw-r--r-- TREEs20/ALIGN000185.JTTF.nex
#    545 -rw-r--r-- TREEs20/ALIGN000040.JTTF.nex
#    545 -rw-r--r-- TREEs20/ALIGN000289.WAGF.nex
#    545 -rw-r--r-- TREEs20/ALIGN000290.DAYHOFFF.nex
#    541 -rw-r--r-- TREEs20/ALIGN000140.WAGF.nex
#    544 -rw-r--r-- TREEs20/ALIGN000041.DAYHOFFF.nex
#    544 -rw-r--r-- TREEs20/ALIGN000186.JTTF.nex
#    545 -rw-r--r-- TREEs20/ALIGN000088.JTTF.nex
#    516 -rw-r--r-- TREEs20/ALIGN000291.BLOSUM62F.nex
#    509 -rw-r--r-- TREEs20/ALIGN000292.VTF.nex
#    543 -rw-r--r-- TREEs20/ALIGN000141.JTTF.nex
#    524 -rw-r--r-- TREEs20/ALIGN000089.DCMUTF.nex
#    541 -rw-r--r-- TREEs20/ALIGN000237.CPREVF.nex
#    543 -rw-r--r-- TREEs20/ALIGN000187.CPREVF.nex
#    544 -rw-r--r-- TREEs20/ALIGN000042.JTTF.nex
#    531 -rw-r--r-- TREEs20/ALIGN000293.JTTF.nex
#    546 -rw-r--r-- TREEs20/ALIGN000090.WAGF.nex
#    510 -rw-r--r-- TREEs20/ALIGN000294.CPREVF.nex
#    540 -rw-r--r-- TREEs20/ALIGN000238.JTTF.nex
#    544 -rw-r--r-- TREEs20/ALIGN000043.MTREVF.nex
#    538 -rw-r--r-- TREEs20/ALIGN000295.DCMUTF.nex
#    543 -rw-r--r-- TREEs20/ALIGN000142.WAGF.nex
#    542 -rw-r--r-- TREEs20/ALIGN000188.DAYHOFFF.nex
#    538 -rw-r--r-- TREEs20/ALIGN000296.MTMAMF.nex
#    544 -rw-r--r-- TREEs20/ALIGN000044.JTTF.nex
#    538 -rw-r--r-- TREEs20/ALIGN000297.DAYHOFFF.nex
#    543 -rw-r--r-- TREEs20/ALIGN000091.CPREVF.nex
#    523 -rw-r--r-- TREEs20/ALIGN000298.MTMAMF.nex
#    544 -rw-r--r-- TREEs20/ALIGN000189.CPREVF.nex
#    543 -rw-r--r-- TREEs20/ALIGN000143.JTTF.nex
#    538 -rw-r--r-- TREEs20/ALIGN000299.MTMAMF.nex
#    514 -rw-r--r-- TREEs20/ALIGN000144.CPREVF.nex
#    544 -rw-r--r-- TREEs20/ALIGN000045.DAYHOFFF.nex
#    542 -rw-r--r-- TREEs20/ALIGN000239.JTTF.nex
#    543 -rw-r--r-- TREEs20/ALIGN000092.CPREVF.nex
#    543 -rw-r--r-- TREEs20/ALIGN000145.JTTF.nex
#    545 -rw-r--r-- TREEs20/ALIGN000190.MTMAMF.nex
#    544 -rw-r--r-- TREEs20/ALIGN000046.JTTF.nex
#    542 -rw-r--r-- TREEs20/ALIGN000240.DAYHOFFF.nex
#    541 -rw-r--r-- TREEs20/ALIGN000146.CPREVF.nex
#    545 -rw-r--r-- TREEs20/ALIGN000093.CPREVF.nex
#    530 -rw-r--r-- TREEs20/ALIGN000047.JTTF.nex
#    544 -rw-r--r-- TREEs20/ALIGN000191.JTTF.nex
#    542 -rw-r--r-- TREEs20/ALIGN000241.DAYHOFFF.nex
#    541 -rw-r--r-- TREEs20/ALIGN000147.JTTF.nex
#    544 -rw-r--r-- TREEs20/ALIGN000192.JTTF.nex
#    527 -rw-r--r-- TREEs20/ALIGN000148.DAYHOFFF.nex
#    543 -rw-r--r-- TREEs20/ALIGN000094.DAYHOFFF.nex
#    537 -rw-r--r-- TREEs20/ALIGN000193.VTF.nex
#    544 -rw-r--r-- TREEs20/ALIGN000095.WAGF.nex
#    544 -rw-r--r-- TREEs20/ALIGN000194.WAGF.nex
#    544 -rw-r--r-- TREEs20/ALIGN000048.JTTF.nex
#    541 -rw-r--r-- TREEs20/ALIGN000149.JTTF.nex
#    544 -rw-r--r-- TREEs20/ALIGN000195.JTTF.nex
#    544 -rw-r--r-- TREEs20/ALIGN000096.DAYHOFFF.nex
#    543 -rw-r--r-- TREEs20/ALIGN000097.JTTF.nex
#    543 -rw-r--r-- TREEs20/ALIGN000049.JTTF.nex
#    544 -rw-r--r-- TREEs20/ALIGN000196.JTTF.nex
#    544 -rw-r--r-- TREEs20/ALIGN000098.MTREVF.nex
#    544 -rw-r--r-- TREEs20/ALIGN000099.RTREVF.nex
#    545 -rw-r--r-- TREEs20/ALIGN000197.MTREVF.nex
#    545 -rw-r--r-- TREEs20/ALIGN000198.WAGF.nex
#    545 -rw-r--r-- TREEs20/ALIGN000199.JTTF.nex
#    544 -rw-r--r-- TREEs20/ALIGN000313.MTMAMF.nex
#    542 -rw-r--r-- TREEs20/ALIGN000242.DAYHOFFF.nex
#    545 -rw-r--r-- TREEs20/ALIGN000314.CPREVF.nex
#    542 -rw-r--r-- TREEs20/ALIGN000243.JTTF.nex
#    544 -rw-r--r-- TREEs20/ALIGN000315.JTTF.nex
#    541 -rw-r--r-- TREEs20/ALIGN000244.MTREVF.nex
#    542 -rw-r--r-- TREEs20/ALIGN000245.CPREVF.nex
#    545 -rw-r--r-- TREEs20/ALIGN000316.CPREVF.nex
#    543 -rw-r--r-- TREEs20/ALIGN000246.MTREVF.nex
#    545 -rw-r--r-- TREEs20/ALIGN000317.RTREVF.nex
#    544 -rw-r--r-- TREEs20/ALIGN000318.DAYHOFFF.nex
#    545 -rw-r--r-- TREEs20/ALIGN000319.RTREVF.nex
#    543 -rw-r--r-- TREEs20/ALIGN000247.JTTF.nex
#    545 -rw-r--r-- TREEs20/ALIGN000320.JTTF.nex
#    545 -rw-r--r-- TREEs20/ALIGN000321.DAYHOFFF.nex
#    545 -rw-r--r-- TREEs20/ALIGN000248.DAYHOFFF.nex
#    509 -rw-r--r-- TREEs20/ALIGN000322.BLOSUM62F.nex
#    545 -rw-r--r-- TREEs20/ALIGN000323.MTMAMF.nex
#    541 -rw-r--r-- TREEs20/ALIGN000249.JTTF.nex
#
MD5SUM=${MD5SUM-md5sum}
f=`${MD5SUM} --version | egrep '^md5sum .*(core|text)utils'`
test -n "${f}" && md5check=true || md5check=false
${md5check} || \
  echo 'Note: not verifying md5sums.  Consider installing GNU coreutils.'
save_IFS="${IFS}"
IFS="${IFS}:"
gettext_dir=FAILED
locale_dir=FAILED
first_param="$1"
for dir in $PATH
do
  if test "$gettext_dir" = FAILED && test -f $dir/gettext \
     && ($dir/gettext --version >/dev/null 2>&1)
  then
    case `$dir/gettext --version 2>&1 | sed 1q` in
      *GNU*) gettext_dir=$dir ;;
    esac
  fi
  if test "$locale_dir" = FAILED && test -f $dir/shar \
     && ($dir/shar --print-text-domain-dir >/dev/null 2>&1)
  then
    locale_dir=`$dir/shar --print-text-domain-dir`
  fi
done
IFS="$save_IFS"
if test "$locale_dir" = FAILED || test "$gettext_dir" = FAILED
then
  echo=echo
else
  TEXTDOMAINDIR=$locale_dir
  export TEXTDOMAINDIR
  TEXTDOMAIN=sharutils
  export TEXTDOMAIN
  echo="$gettext_dir/gettext -s"
fi
if (echo "testing\c"; echo 1,2,3) | grep c >/dev/null
then if (echo -n test; echo 1,2,3) | grep n >/dev/null
     then shar_n= shar_c='
'
     else shar_n=-n shar_c= ; fi
else shar_n= shar_c='\c' ; fi
f=shar-touch.$$
st1=200112312359.59
st2=123123592001.59
st2tr=123123592001.5 # old SysV 14-char limit
st3=1231235901

if touch -am -t ${st1} ${f} >/dev/null 2>&1 && \
   test ! -f ${st1} && test -f ${f}; then
  shar_touch='touch -am -t $1$2$3$4$5$6.$7 "$8"'

elif touch -am ${st2} ${f} >/dev/null 2>&1 && \
   test ! -f ${st2} && test ! -f ${st2tr} && test -f ${f}; then
  shar_touch='touch -am $3$4$5$6$1$2.$7 "$8"'

elif touch -am ${st3} ${f} >/dev/null 2>&1 && \
   test ! -f ${st3} && test -f ${f}; then
  shar_touch='touch -am $3$4$5$6$2 "$8"'

else
  shar_touch=:
  echo
  ${echo} 'WARNING: not restoring timestamps.  Consider getting and'
  ${echo} 'installing GNU `touch'\'', distributed in GNU File Utilities...'
  echo
fi
rm -f ${st1} ${st2} ${st2tr} ${st3} ${f}
#
if test ! -d ${lock_dir}
then : ; else ${echo} 'lock directory '${lock_dir}' exists'
  exit 1
fi
if mkdir ${lock_dir}
then ${echo} 'x - created lock directory `'${lock_dir}\''.'
else ${echo} 'x - failed to create lock directory `'${lock_dir}\''.'
  exit 1
fi
# ============= TREEs20/ALIGN000300.CPREVF.nex ==============
if test ! -d 'TREEs20'; then
  mkdir 'TREEs20'
if test $? -eq 0
then ${echo} 'x - created directory `TREEs20'\''.'
else ${echo} 'x - failed to create directory `TREEs20'\''.'
  exit 1
fi
fi
if test -f 'TREEs20/ALIGN000300.CPREVF.nex' && test "$first_param" != -c; then
  ${echo} 'x -SKIPPING TREEs20/ALIGN000300.CPREVF.nex (file already exists)'
else
${echo} 'x - extracting TREEs20/ALIGN000300.CPREVF.nex (text)'
  sed 's/^X//' << 'SHAR_EOF' > 'TREEs20/ALIGN000300.CPREVF.nex' &&
((pma_6426_:100.0,((PPH_71734713_ref_YP_:100.0,(((PSYJA_20136_:100.0,
Pto_28867853_ref_NP_:100.0):3.00,(PGY4_15637_:100.0,MORI_24378_:100.0):4.00):1.00,
((Psy_161486726_ref_YP:100.0,POR16_01185_:100.0):4.00,(pac.txt_2410_:100.0,
Pta_1342_:100.0):3.00):1.00,(PSYCIT7_17859_:100.0,Pan.txt_3916_:100.0):5.00,
(Pmp_3985_:100.0,PLA107_24378_:100.0):3.00,(PLA106_19116_:100.0,PSYPI_16180_:100.0):2.00,
(T1_213969213_ref_ZP_:100.0,Ptt_6430_:100.0):4.00):4.00):31.0,Pae_3750_:100.0):51.0):100.0,
Pf0_77461301_ref_YP_:100.0);
SHAR_EOF
  (set 20 11 02 01 15 57 15 'TREEs20/ALIGN000300.CPREVF.nex'; eval "$shar_touch") &&
  chmod 0644 'TREEs20/ALIGN000300.CPREVF.nex'
if test $? -ne 0
then ${echo} 'restore of TREEs20/ALIGN000300.CPREVF.nex failed'
fi
  if ${md5check}
  then (
       ${MD5SUM} -c >/dev/null 2>&1 || ${echo} 'TREEs20/ALIGN000300.CPREVF.nex: MD5 check failed'
       ) << SHAR_EOF
9722575757ccf4c02df6c09d55c62347  TREEs20/ALIGN000300.CPREVF.nex
SHAR_EOF
  else
test `LC_ALL=C wc -c < 'TREEs20/ALIGN000300.CPREVF.nex'` -ne 517 && \
  ${echo} 'restoration warning:  size of TREEs20/ALIGN000300.CPREVF.nex is not 517'
  fi
fi
# ============= TREEs20/ALIGN000050.DAYHOFFF.nex ==============
if test ! -d 'TREEs20'; then
  mkdir 'TREEs20'
if test $? -eq 0
then ${echo} 'x - created directory `TREEs20'\''.'
else ${echo} 'x - failed to create directory `TREEs20'\''.'
  exit 1
fi
fi
if test -f 'TREEs20/ALIGN000050.DAYHOFFF.nex' && test "$first_param" != -c; then
  ${echo} 'x -SKIPPING TREEs20/ALIGN000050.DAYHOFFF.nex (file already exists)'
else
${echo} 'x - extracting TREEs20/ALIGN000050.DAYHOFFF.nex (text)'
  sed 's/^X//' << 'SHAR_EOF' > 'TREEs20/ALIGN000050.DAYHOFFF.nex' &&
(Pf0_77459148_ref_YP_:100.0,(((PSYCIT7_03553_:100.0,(((((PLA107_18162_:100.0,
PGY4_17862_:100.0):13.0,(MORI_18162_:100.0,Pta_5188_:100.0):17.0):12.0,PPH_71733842_ref_YP_:100.0):37.0,
Pae_4183_:100.0):84.0,POR16_21236_:100.0):58.0):51.0,(((PSYJA_09831_:100.0,
Ptt_2614_:100.0):16.0,(PSYPI_09605_:100.0,pac.txt_3505_:100.0):18.0):41.0,
Psy_66046204_ref_YP_:100.0):20.0):46.0,(((Pan.txt_2355_:100.0,(Pmp_5150_:100.0,
T1_213970400_ref_ZP_:100.0):47.0):24.0,(PLA106_10751_:100.0,Pto_28870279_ref_NP_:100.0):85.0):60.0,
pma_5914_:100.0):41.0):100.0);
SHAR_EOF
  (set 20 11 02 01 16 00 58 'TREEs20/ALIGN000050.DAYHOFFF.nex'; eval "$shar_touch") &&
  chmod 0644 'TREEs20/ALIGN000050.DAYHOFFF.nex'
if test $? -ne 0
then ${echo} 'restore of TREEs20/ALIGN000050.DAYHOFFF.nex failed'
fi
  if ${md5check}
  then (
       ${MD5SUM} -c >/dev/null 2>&1 || ${echo} 'TREEs20/ALIGN000050.DAYHOFFF.nex: MD5 check failed'
       ) << SHAR_EOF
2dfde350dbf91ee887096ebf580ced19  TREEs20/ALIGN000050.DAYHOFFF.nex
SHAR_EOF
  else
test `LC_ALL=C wc -c < 'TREEs20/ALIGN000050.DAYHOFFF.nex'` -ne 545 && \
  ${echo} 'restoration warning:  size of TREEs20/ALIGN000050.DAYHOFFF.nex is not 545'
  fi
fi
# ============= TREEs20/ALIGN000200.MTMAMF.nex ==============
if test -f 'TREEs20/ALIGN000200.MTMAMF.nex' && test "$first_param" != -c; then
  ${echo} 'x -SKIPPING TREEs20/ALIGN000200.MTMAMF.nex (file already exists)'
else
${echo} 'x - extracting TREEs20/ALIGN000200.MTMAMF.nex (text)'
  sed 's/^X//' << 'SHAR_EOF' > 'TREEs20/ALIGN000200.MTMAMF.nex' &&
((((((((PGY4_21172_:100.0,Pae_1134_:100.0):14.0,Pta_4670_:100.0):12.0,(PLA107_25951_:100.0,
MORI_25951_:100.0):72.0):6.00,((((T1_213968087_ref_ZP_:100.0,Pmp_5318_:100.0):24.0,
PLA106_09357_:100.0):32.0,Pan.txt_4448_:100.0):45.0,(PPH_71734312_ref_YP_:100.0,
Pto_28869498_ref_NP_:100.0):74.0):45.0):10.0,(POR16_28537_:100.0,pma_7538_:100.0):66.0):71.0,
((PSYCIT7_10429_:100.0,PSYJA_11815_:100.0):19.0,PSYPI_25654_:100.0):21.0):17.0,
((pac.txt_3846_:100.0,Psy_66045336_ref_YP_:100.0):63.0,Ptt_7826_:100.0):31.0):100.0,
Pf0_77458003_ref_YP_:100.0);
SHAR_EOF
  (set 20 11 02 01 16 02 10 'TREEs20/ALIGN000200.MTMAMF.nex'; eval "$shar_touch") &&
  chmod 0644 'TREEs20/ALIGN000200.MTMAMF.nex'
if test $? -ne 0
then ${echo} 'restore of TREEs20/ALIGN000200.MTMAMF.nex failed'
fi
  if ${md5check}
  then (
       ${MD5SUM} -c >/dev/null 2>&1 || ${echo} 'TREEs20/ALIGN000200.MTMAMF.nex: MD5 check failed'
       ) << SHAR_EOF
cbd5c2ac4f1e7cb319549578d9035a0f  TREEs20/ALIGN000200.MTMAMF.nex
SHAR_EOF
  else
test `LC_ALL=C wc -c < 'TREEs20/ALIGN000200.MTMAMF.nex'` -ne 545 && \
  ${echo} 'restoration warning:  size of TREEs20/ALIGN000200.MTMAMF.nex is not 545'
  fi
fi
# ============= TREEs20/ALIGN000250.JTTF.nex ==============
if test -f 'TREEs20/ALIGN000250.JTTF.nex' && test "$first_param" != -c; then
  ${echo} 'x -SKIPPING TREEs20/ALIGN000250.JTTF.nex (file already exists)'
else
${echo} 'x - extracting TREEs20/ALIGN000250.JTTF.nex (text)'
  sed 's/^X//' << 'SHAR_EOF' > 'TREEs20/ALIGN000250.JTTF.nex' &&
((((((((MORI_11443_:100.0,PLA107_11443_:100.0):61.0,(((pac.txt_5_:100.0,
Pae_3885_:100.0):7.00,(Pta_2146_:100.0,PSYJA_21952_:100.0):6.00):3.00,(Ptt_265_:100.0,
PPH_71734311_ref_YP_:100.0):8.00):11.0):8.00,((((Pan.txt_1136_:100.0,Pmp_4621_:100.0):11.0,
(T1_213969678_ref_ZP_:100.0,PLA106_15233_:100.0):10.0):15.0,Pto_28871101_ref_NP_:100.0):62.0,
PGY4_12238_:100.0):16.0):13.0,PSYPI_20378_:100.0):40.0,(PSYCIT7_14726_:100.0,
Psy_66044793_ref_YP_:100.0):69.0):92.0,POR16_15611_:100.0):77.0,pma_4926_:100.0):100.0,
Pf0_77457597_ref_YP_:100.0);
SHAR_EOF
  (set 20 11 02 01 16 02 47 'TREEs20/ALIGN000250.JTTF.nex'; eval "$shar_touch") &&
  chmod 0644 'TREEs20/ALIGN000250.JTTF.nex'
if test $? -ne 0
then ${echo} 'restore of TREEs20/ALIGN000250.JTTF.nex failed'
fi
  if ${md5check}
  then (
       ${MD5SUM} -c >/dev/null 2>&1 || ${echo} 'TREEs20/ALIGN000250.JTTF.nex: MD5 check failed'
       ) << SHAR_EOF
144af7aee8343098f5937072963bb247  TREEs20/ALIGN000250.JTTF.nex
SHAR_EOF
  else
test `LC_ALL=C wc -c < 'TREEs20/ALIGN000250.JTTF.nex'` -ne 541 && \
  ${echo} 'restoration warning:  size of TREEs20/ALIGN000250.JTTF.nex is not 541'
  fi
fi
# ============= TREEs20/ALIGN000000.MTREVF.nex ==============
if test -f 'TREEs20/ALIGN000000.MTREVF.nex' && test "$first_param" != -c; then
  ${echo} 'x -SKIPPING TREEs20/ALIGN000000.MTREVF.nex (file already exists)'
else
${echo} 'x - extracting TREEs20/ALIGN000000.MTREVF.nex (text)'
  sed 's/^X//' << 'SHAR_EOF' > 'TREEs20/ALIGN000000.MTREVF.nex' &&
((((((PPH_71734013_ref_YP_:100.0,PGY4_10681_:100.0):69.0,((PLA107_14682_:100.0,
Pae_1435_:100.0):18.0,(Pta_3119_:100.0,MORI_14682_:100.0):15.0):28.0):51.0,
(Psy_66046935_ref_YP_:100.0,((PSYCIT7_00075_:100.0,pac.txt_4914_:100.0):23.0,
(Ptt_1540_:100.0,(PSYPI_18216_:100.0,PSYJA_06044_:100.0):25.0):49.0):27.0):53.0):26.0,
((((PLA106_12075_:100.0,Pto_28868889_ref_NP_:100.0):63.0,T1_213971919_ref_ZP_:100.0):93.0,
(Pan.txt_3469_:100.0,Pmp_1520_:100.0):85.0):98.0,pma_1422_:100.0):37.0):28.0,
POR16_08982_:100.0):100.0,Pf0_77460455_ref_YP_:100.0);
SHAR_EOF
  (set 20 11 02 01 16 03 02 'TREEs20/ALIGN000000.MTREVF.nex'; eval "$shar_touch") &&
  chmod 0644 'TREEs20/ALIGN000000.MTREVF.nex'
if test $? -ne 0
then ${echo} 'restore of TREEs20/ALIGN000000.MTREVF.nex failed'
fi
  if ${md5check}
  then (
       ${MD5SUM} -c >/dev/null 2>&1 || ${echo} 'TREEs20/ALIGN000000.MTREVF.nex: MD5 check failed'
       ) << SHAR_EOF
083d92a2bc727e0a4bec2e0cf4917e64  TREEs20/ALIGN000000.MTREVF.nex
SHAR_EOF
  else
test `LC_ALL=C wc -c < 'TREEs20/ALIGN000000.MTREVF.nex'` -ne 545 && \
  ${echo} 'restoration warning:  size of TREEs20/ALIGN000000.MTREVF.nex is not 545'
  fi
fi
# ============= TREEs20/ALIGN000100.JTTF.nex ==============
if test -f 'TREEs20/ALIGN000100.JTTF.nex' && test "$first_param" != -c; then
  ${echo} 'x -SKIPPING TREEs20/ALIGN000100.JTTF.nex (file already exists)'
else
${echo} 'x - extracting TREEs20/ALIGN000100.JTTF.nex (text)'
  sed 's/^X//' << 'SHAR_EOF' > 'TREEs20/ALIGN000100.JTTF.nex' &&
((((T1_213967800_ref_ZP_:100.0,(PLA106_03517_:100.0,Pto_28867656_ref_NP_:100.0):33.0):49.0,
(Pan.txt_1939_:100.0,Pmp_4419_:100.0):78.0):43.0,(pma_153_:100.0,((((((PSYJA_15977_:100.0,
Ptt_1355_:100.0):70.0,(pac.txt_5601_:100.0,Psy_66047976_ref_YP_:100.0):98.0):61.0,
PSYCIT7_27265_:100.0):29.0,PSYPI_29729_:100.0):69.0,(((Pae_4487_:100.0,
PPH_71736582_ref_YP_:100.0):18.0,(Pta_6222_:100.0,PGY4_02370_:100.0):15.0):11.0,
(MORI_10363_:100.0,PLA107_10363_:100.0):89.0):72.0):94.0,POR16_26254_:100.0):56.0):51.0):100.0,
Pf0_77461559_ref_YP_:100.0);
SHAR_EOF
  (set 20 11 02 01 16 05 39 'TREEs20/ALIGN000100.JTTF.nex'; eval "$shar_touch") &&
  chmod 0644 'TREEs20/ALIGN000100.JTTF.nex'
if test $? -ne 0
then ${echo} 'restore of TREEs20/ALIGN000100.JTTF.nex failed'
fi
  if ${md5check}
  then (
       ${MD5SUM} -c >/dev/null 2>&1 || ${echo} 'TREEs20/ALIGN000100.JTTF.nex: MD5 check failed'
       ) << SHAR_EOF
a62c31fd79d096626711f4fe0f3b9977  TREEs20/ALIGN000100.JTTF.nex
SHAR_EOF
  else
test `LC_ALL=C wc -c < 'TREEs20/ALIGN000100.JTTF.nex'` -ne 544 && \
  ${echo} 'restoration warning:  size of TREEs20/ALIGN000100.JTTF.nex is not 544'
  fi
fi
# ============= TREEs20/ALIGN000051.MTREVF.nex ==============
if test -f 'TREEs20/ALIGN000051.MTREVF.nex' && test "$first_param" != -c; then
  ${echo} 'x -SKIPPING TREEs20/ALIGN000051.MTREVF.nex (file already exists)'
else
${echo} 'x - extracting TREEs20/ALIGN000051.MTREVF.nex (text)'
  sed 's/^X//' << 'SHAR_EOF' > 'TREEs20/ALIGN000051.MTREVF.nex' &&
(((((((pac.txt_1544_:100.0,(POR16_10491_:100.0,Pto_28869183_ref_NP_:100.0):11.0):5.00,
((Psy_66046666_ref_YP_:100.0,Pan.txt_932_:100.0):8.00,PLA106_13122_:100.0):1.00):11.0,
T1_213967540_ref_ZP_:100.0):13.0,Pmp_5709_:100.0):8.00,((((((PSYCIT7_20849_:100.0,
(MORI_10843_:100.0,Pae_5544_:100.0):17.0):13.0,PGY4_19227_:100.0):15.0,PLA107_10843_:100.0):21.0,
PPH_71736085_ref_YP_:100.0):30.0,Pta_5370_:100.0):67.0,pma_8838_:100.0):31.0):51.0,
((PSYJA_18596_:100.0,PSYPI_15423_:100.0):27.0,Ptt_4978_:100.0):57.0):100.0,
Pf0_77457790_ref_YP_:100.0);
SHAR_EOF
  (set 20 11 02 01 16 12 07 'TREEs20/ALIGN000051.MTREVF.nex'; eval "$shar_touch") &&
  chmod 0644 'TREEs20/ALIGN000051.MTREVF.nex'
if test $? -ne 0
then ${echo} 'restore of TREEs20/ALIGN000051.MTREVF.nex failed'
fi
  if ${md5check}
  then (
       ${MD5SUM} -c >/dev/null 2>&1 || ${echo} 'TREEs20/ALIGN000051.MTREVF.nex: MD5 check failed'
       ) << SHAR_EOF
b68f0f1ac2603429a3e77f1da9f82f02  TREEs20/ALIGN000051.MTREVF.nex
SHAR_EOF
  else
test `LC_ALL=C wc -c < 'TREEs20/ALIGN000051.MTREVF.nex'` -ne 544 && \
  ${echo} 'restoration warning:  size of TREEs20/ALIGN000051.MTREVF.nex is not 544'
  fi
fi
# ============= TREEs20/ALIGN000201.WAGF.nex ==============
if test -f 'TREEs20/ALIGN000201.WAGF.nex' && test "$first_param" != -c; then
  ${echo} 'x -SKIPPING TREEs20/ALIGN000201.WAGF.nex (file already exists)'
else
${echo} 'x - extracting TREEs20/ALIGN000201.WAGF.nex (text)'
  sed 's/^X//' << 'SHAR_EOF' > 'TREEs20/ALIGN000201.WAGF.nex' &&
(((((POR16_28542_:100.0,pma_7539_:100.0):64.0,(((MORI_25956_:100.0,PGY4_21177_:100.0):14.0,
(Pta_4669_:100.0,(PLA107_25956_:100.0,Pae_1135_:100.0):12.0):5.00):14.0,PPH_71736714_ref_YP_:100.0):61.0):48.0,
(((Psy_66045337_ref_YP_:100.0,pac.txt_3845_:100.0):93.0,Ptt_7827_:100.0):58.0,
(PSYPI_25659_:100.0,PSYCIT7_10434_:100.0):27.0):82.0):94.0,((((Pan.txt_4447_:100.0,
T1_213968086_ref_ZP_:100.0):24.0,(Pmp_5317_:100.0,PLA106_09352_:100.0):20.0):27.0,
Pto_28869499_ref_NP_:100.0):99.0,PSYJA_11810_:100.0):65.0):100.0,Pf0_77458004_ref_YP_:100.0);
SHAR_EOF
  (set 20 11 02 01 16 13 32 'TREEs20/ALIGN000201.WAGF.nex'; eval "$shar_touch") &&
  chmod 0644 'TREEs20/ALIGN000201.WAGF.nex'
if test $? -ne 0
then ${echo} 'restore of TREEs20/ALIGN000201.WAGF.nex failed'
fi
  if ${md5check}
  then (
       ${MD5SUM} -c >/dev/null 2>&1 || ${echo} 'TREEs20/ALIGN000201.WAGF.nex: MD5 check failed'
       ) << SHAR_EOF
b059c36bbb19df0c6e5ab733d0c19ba2  TREEs20/ALIGN000201.WAGF.nex
SHAR_EOF
  else
test `LC_ALL=C wc -c < 'TREEs20/ALIGN000201.WAGF.nex'` -ne 544 && \
  ${echo} 'restoration warning:  size of TREEs20/ALIGN000201.WAGF.nex is not 544'
  fi
fi
# ============= TREEs20/ALIGN000150.RTREVF.nex ==============
if test -f 'TREEs20/ALIGN000150.RTREVF.nex' && test "$first_param" != -c; then
  ${echo} 'x -SKIPPING TREEs20/ALIGN000150.RTREVF.nex (file already exists)'
else
${echo} 'x - extracting TREEs20/ALIGN000150.RTREVF.nex (text)'
  sed 's/^X//' << 'SHAR_EOF' > 'TREEs20/ALIGN000150.RTREVF.nex' &&
((((((((POR16_13595_:100.0,PSYCIT7_06030_:100.0):17.0,PSYPI_08370_:100.0):9.00,
(Ptt_3202_:100.0,PSYJA_19036_:100.0):53.0):13.0,(pma_9056_:100.0,(Psy_66044336_ref_YP_:100.0,
pac.txt_387_:100.0):62.0):42.0):42.0,(((PLA106_04767_:100.0,T1_213967076_ref_ZP_:100.0):29.0,
Pto_28868476_ref_NP_:100.0):72.0,(Pmp_475_:100.0,Pan.txt_154_:100.0):37.0):97.0):52.0,
(((PLA107_23953_:100.0,MORI_23953_:100.0):44.0,Pta_2482_:100.0):87.0,Pae_945_:100.0):76.0):66.0,
(PGY4_05717_:100.0,PPH_71734947_ref_YP_:100.0):100.0):100.0,Pf0_77457210_ref_YP_:100.0);
SHAR_EOF
  (set 20 11 02 01 16 13 42 'TREEs20/ALIGN000150.RTREVF.nex'; eval "$shar_touch") &&
  chmod 0644 'TREEs20/ALIGN000150.RTREVF.nex'
if test $? -ne 0
then ${echo} 'restore of TREEs20/ALIGN000150.RTREVF.nex failed'
fi
  if ${md5check}
  then (
       ${MD5SUM} -c >/dev/null 2>&1 || ${echo} 'TREEs20/ALIGN000150.RTREVF.nex: MD5 check failed'
       ) << SHAR_EOF
95ded6105488a18c859038c3a0a57083  TREEs20/ALIGN000150.RTREVF.nex
SHAR_EOF
  else
test `LC_ALL=C wc -c < 'TREEs20/ALIGN000150.RTREVF.nex'` -ne 541 && \
  ${echo} 'restoration warning:  size of TREEs20/ALIGN000150.RTREVF.nex is not 541'
  fi
fi
# ============= TREEs20/ALIGN000301.DCMUTF.nex ==============
if test -f 'TREEs20/ALIGN000301.DCMUTF.nex' && test "$first_param" != -c; then
  ${echo} 'x -SKIPPING TREEs20/ALIGN000301.DCMUTF.nex (file already exists)'
else
${echo} 'x - extracting TREEs20/ALIGN000301.DCMUTF.nex (text)'
  sed 's/^X//' << 'SHAR_EOF' > 'TREEs20/ALIGN000301.DCMUTF.nex' &&
(((((((((PLA107_24388_:100.0,MORI_24388_:100.0):75.0,((PSYCIT7_17869_:100.0,
(Pta_1340_:100.0,PPH_71735821_ref_YP_:100.0):26.0):12.0,Pae_3748_:100.0):7.00):11.0,
PGY4_15627_:100.0):19.0,(((PSYJA_20146_:100.0,PSYPI_16170_:100.0):50.0,
Ptt_6428_:100.0):28.0,pma_6424_:100.0):27.0):23.0,Pmp_3987_:100.0):46.0,pac.txt_2412_:100.0):29.0,
Psy_66047778_ref_YP_:100.0):60.0,((((Pto_28867851_ref_NP_:100.0,PLA106_19106_:100.0):33.0,
T1_213969211_ref_ZP_:100.0):75.0,Pan.txt_3918_:100.0):37.0,POR16_01175_:100.0):57.0):100.0,
Pf0_77461303_ref_YP_:100.0);
SHAR_EOF
  (set 20 11 02 01 16 14 53 'TREEs20/ALIGN000301.DCMUTF.nex'; eval "$shar_touch") &&
  chmod 0644 'TREEs20/ALIGN000301.DCMUTF.nex'
if test $? -ne 0
then ${echo} 'restore of TREEs20/ALIGN000301.DCMUTF.nex failed'
fi
  if ${md5check}
  then (
       ${MD5SUM} -c >/dev/null 2>&1 || ${echo} 'TREEs20/ALIGN000301.DCMUTF.nex: MD5 check failed'
       ) << SHAR_EOF
ce1b2790890233499b181f557623a13d  TREEs20/ALIGN000301.DCMUTF.nex
SHAR_EOF
  else
test `LC_ALL=C wc -c < 'TREEs20/ALIGN000301.DCMUTF.nex'` -ne 545 && \
  ${echo} 'restoration warning:  size of TREEs20/ALIGN000301.DCMUTF.nex is not 545'
  fi
fi
# ============= TREEs20/ALIGN000101.JTTF.nex ==============
if test -f 'TREEs20/ALIGN000101.JTTF.nex' && test "$first_param" != -c; then
  ${echo} 'x -SKIPPING TREEs20/ALIGN000101.JTTF.nex (file already exists)'
else
${echo} 'x - extracting TREEs20/ALIGN000101.JTTF.nex (text)'
  sed 's/^X//' << 'SHAR_EOF' > 'TREEs20/ALIGN000101.JTTF.nex' &&
(((((((((PLA106_03472_:100.0,T1_213967809_ref_ZP_:100.0):17.0,Pmp_4410_:100.0):21.0,
Pto_28867647_ref_NP_:100.0):68.0,Pan.txt_1388_:100.0):10.0,((Psy_66047982_ref_YP_:100.0,
(PSYPI_29769_:100.0,PSYCIT7_27295_:100.0):13.0):9.00,Ptt_1362_:100.0):12.0):7.00,
((pac.txt_5608_:100.0,PSYJA_35794_:100.0):53.0,((((Pae_4482_:100.0,MORI_10393_:100.0):12.0,
(Pta_6229_:100.0,PPH_71736330_ref_YP_:100.0):10.0):6.00,PLA107_10393_:100.0):19.0,
PGY4_02415_:100.0):35.0):15.0):49.0,POR16_26224_:100.0):49.0,pma_161_:100.0):100.0,
Pf0_77461569_ref_YP_:100.0);
SHAR_EOF
  (set 20 11 02 01 16 18 03 'TREEs20/ALIGN000101.JTTF.nex'; eval "$shar_touch") &&
  chmod 0644 'TREEs20/ALIGN000101.JTTF.nex'
if test $? -ne 0
then ${echo} 'restore of TREEs20/ALIGN000101.JTTF.nex failed'
fi
  if ${md5check}
  then (
       ${MD5SUM} -c >/dev/null 2>&1 || ${echo} 'TREEs20/ALIGN000101.JTTF.nex: MD5 check failed'
       ) << SHAR_EOF
06265e2dbcc46140c17574735c79110b  TREEs20/ALIGN000101.JTTF.nex
SHAR_EOF
  else
test `LC_ALL=C wc -c < 'TREEs20/ALIGN000101.JTTF.nex'` -ne 544 && \
  ${echo} 'restoration warning:  size of TREEs20/ALIGN000101.JTTF.nex is not 544'
  fi
fi
# ============= TREEs20/ALIGN000251.DCMUTF.nex ==============
if test -f 'TREEs20/ALIGN000251.DCMUTF.nex' && test "$first_param" != -c; then
  ${echo} 'x -SKIPPING TREEs20/ALIGN000251.DCMUTF.nex (file already exists)'
else
${echo} 'x - extracting TREEs20/ALIGN000251.DCMUTF.nex (text)'
  sed 's/^X//' << 'SHAR_EOF' > 'TREEs20/ALIGN000251.DCMUTF.nex' &&
((((((((PLA106_15228_:100.0,((T1_213969679_ref_ZP_:100.0,Pto_28871100_ref_NP_:100.0):21.0,
Pan.txt_1137_:100.0):22.0):69.0,Pmp_4620_:100.0):65.0,Pae_3884_:100.0):42.0,
pma_4925_:100.0):23.0,((Pta_2145_:100.0,(MORI_11438_:100.0,PLA107_11438_:100.0):73.0):82.0,
(PPH_71737238_ref_YP_:100.0,PGY4_12243_:100.0):51.0):60.0):21.0,POR16_15616_:100.0):45.0,
((((Ptt_264_:100.0,PSYJA_21957_:100.0):22.0,(pac.txt_4_:100.0,Psy_66044794_ref_YP_:100.0):18.0):14.0,
PSYPI_20383_:100.0):54.0,PSYCIT7_14731_:100.0):66.0):100.0,Pf0_77457598_ref_YP_:100.0);
SHAR_EOF
  (set 20 11 02 01 16 19 04 'TREEs20/ALIGN000251.DCMUTF.nex'; eval "$shar_touch") &&
  chmod 0644 'TREEs20/ALIGN000251.DCMUTF.nex'
if test $? -ne 0
then ${echo} 'restore of TREEs20/ALIGN000251.DCMUTF.nex failed'
fi
  if ${md5check}
  then (
       ${MD5SUM} -c >/dev/null 2>&1 || ${echo} 'TREEs20/ALIGN000251.DCMUTF.nex: MD5 check failed'
       ) << SHAR_EOF
a0bc5dada1be5bc09fc8f939924c0a8d  TREEs20/ALIGN000251.DCMUTF.nex
SHAR_EOF
  else
test `LC_ALL=C wc -c < 'TREEs20/ALIGN000251.DCMUTF.nex'` -ne 540 && \
  ${echo} 'restoration warning:  size of TREEs20/ALIGN000251.DCMUTF.nex is not 540'
  fi
fi
# ============= TREEs20/ALIGN000001.JTTF.nex ==============
if test -f 'TREEs20/ALIGN000001.JTTF.nex' && test "$first_param" != -c; then
  ${echo} 'x -SKIPPING TREEs20/ALIGN000001.JTTF.nex (file already exists)'
else
${echo} 'x - extracting TREEs20/ALIGN000001.JTTF.nex (text)'
  sed 's/^X//' << 'SHAR_EOF' > 'TREEs20/ALIGN000001.JTTF.nex' &&
((((((T1_213969596_ref_ZP_:100.0,((((PSYPI_22972_:100.0,PSYCIT7_00455_:100.0):41.0,
PSYJA_05529_:100.0):75.0,Ptt_509_:100.0):80.0,(pac.txt_5744_:100.0,Psy_66047014_ref_YP_:100.0):55.0):71.0):36.0,
((Pan.txt_4498_:100.0,(Pto_28868799_ref_NP_:100.0,Pmp_4122_:100.0):35.0):28.0,
PLA106_14898_:100.0):47.0):21.0,pma_3022_:100.0):53.0,(((Pta_4284_:100.0,
Pae_3641_:100.0):15.0,((PGY4_11933_:100.0,PLA107_26156_:100.0):18.0,MORI_26156_:100.0):13.0):44.0,
PPH_71735423_ref_YP_:100.0):72.0):47.0,POR16_08577_:100.0):100.0,Pf0_77457673_ref_YP_:100.0);
SHAR_EOF
  (set 20 11 02 01 16 19 46 'TREEs20/ALIGN000001.JTTF.nex'; eval "$shar_touch") &&
  chmod 0644 'TREEs20/ALIGN000001.JTTF.nex'
if test $? -ne 0
then ${echo} 'restore of TREEs20/ALIGN000001.JTTF.nex failed'
fi
  if ${md5check}
  then (
       ${MD5SUM} -c >/dev/null 2>&1 || ${echo} 'TREEs20/ALIGN000001.JTTF.nex: MD5 check failed'
       ) << SHAR_EOF
7c851063e28f4be0d088ad2790c89b25  TREEs20/ALIGN000001.JTTF.nex
SHAR_EOF
  else
test `LC_ALL=C wc -c < 'TREEs20/ALIGN000001.JTTF.nex'` -ne 543 && \
  ${echo} 'restoration warning:  size of TREEs20/ALIGN000001.JTTF.nex is not 543'
  fi
fi
# ============= TREEs20/ALIGN000052.RTREVF.nex ==============
if test -f 'TREEs20/ALIGN000052.RTREVF.nex' && test "$first_param" != -c; then
  ${echo} 'x -SKIPPING TREEs20/ALIGN000052.RTREVF.nex (file already exists)'
else
${echo} 'x - extracting TREEs20/ALIGN000052.RTREVF.nex (text)'
  sed 's/^X//' << 'SHAR_EOF' > 'TREEs20/ALIGN000052.RTREVF.nex' &&
((((((((PSYJA_18601_:100.0,PSYCIT7_20854_:100.0):27.0,(PSYPI_15418_:100.0,
Ptt_4979_:100.0):25.0):74.0,(Psy_66046665_ref_YP_:100.0,pac.txt_1545_:100.0):71.0):97.0,
pma_8837_:100.0):30.0,POR16_10496_:100.0):46.0,(((PLA107_10838_:100.0,MORI_10838_:100.0):16.0,
(Pta_5372_:100.0,PGY4_19232_:100.0):12.0):23.0,(((Pan.txt_931_:100.0,PLA106_13117_:100.0):26.0,
Pmp_5710_:100.0):46.0,(T1_213967539_ref_ZP_:100.0,Pto_28869184_ref_NP_:100.0):67.0):60.0):8.00):56.0,
(PPH_71735827_ref_YP_:100.0,Pae_5543_:100.0):45.0):100.0,Pf0_77457791_ref_YP_:100.0);
SHAR_EOF
  (set 20 11 02 01 16 20 10 'TREEs20/ALIGN000052.RTREVF.nex'; eval "$shar_touch") &&
  chmod 0644 'TREEs20/ALIGN000052.RTREVF.nex'
if test $? -ne 0
then ${echo} 'restore of TREEs20/ALIGN000052.RTREVF.nex failed'
fi
  if ${md5check}
  then (
       ${MD5SUM} -c >/dev/null 2>&1 || ${echo} 'TREEs20/ALIGN000052.RTREVF.nex: MD5 check failed'
       ) << SHAR_EOF
9b704a8f1e7f67e387f3a05d1928e90c  TREEs20/ALIGN000052.RTREVF.nex
SHAR_EOF
  else
test `LC_ALL=C wc -c < 'TREEs20/ALIGN000052.RTREVF.nex'` -ne 543 && \
  ${echo} 'restoration warning:  size of TREEs20/ALIGN000052.RTREVF.nex is not 543'
  fi
fi
# ============= TREEs20/ALIGN000302.CPREVF.nex ==============
if test -f 'TREEs20/ALIGN000302.CPREVF.nex' && test "$first_param" != -c; then
  ${echo} 'x -SKIPPING TREEs20/ALIGN000302.CPREVF.nex (file already exists)'
else
${echo} 'x - extracting TREEs20/ALIGN000302.CPREVF.nex (text)'
  sed 's/^X//' << 'SHAR_EOF' > 'TREEs20/ALIGN000302.CPREVF.nex' &&
(((((((PGY4_15617_:100.0,POR16_01165_:100.0):6.00,(PSYCIT7_17879_:100.0,
(PSYJA_20156_:100.0,Pta_1337_:100.0):4.00):2.00,(PPH_71734434_ref_YP_:100.0,
Psy_66047780_ref_YP_:100.0):3.00):1.00,((Pae_3746_:100.0,Pan.txt_3920_:100.0):4.00,
(Pto_28867849_ref_NP_:100.0,pac.txt_2414_:100.0):4.00,(Pmp_3990_:100.0,
PLA106_19096_:100.0):2.00,(T1_213969209_ref_ZP_:100.0,PSYPI_16160_:100.0):4.00):1.00):7.00,
Ptt_6426_:100.0):14.0,pma_6422_:100.0):23.0,(PLA107_24398_:100.0,MORI_24398_:100.0):70.0):100.0,
Pf0_77461305_ref_YP_:100.0);
SHAR_EOF
  (set 20 11 02 01 16 20 23 'TREEs20/ALIGN000302.CPREVF.nex'; eval "$shar_touch") &&
  chmod 0644 'TREEs20/ALIGN000302.CPREVF.nex'
if test $? -ne 0
then ${echo} 'restore of TREEs20/ALIGN000302.CPREVF.nex failed'
fi
  if ${md5check}
  then (
       ${MD5SUM} -c >/dev/null 2>&1 || ${echo} 'TREEs20/ALIGN000302.CPREVF.nex: MD5 check failed'
       ) << SHAR_EOF
a8d9ef3aedafd48bbfb6e2849e54a2ba  TREEs20/ALIGN000302.CPREVF.nex
SHAR_EOF
  else
test `LC_ALL=C wc -c < 'TREEs20/ALIGN000302.CPREVF.nex'` -ne 524 && \
  ${echo} 'restoration warning:  size of TREEs20/ALIGN000302.CPREVF.nex is not 524'
  fi
fi
# ============= TREEs20/ALIGN000252.JTTF.nex ==============
if test -f 'TREEs20/ALIGN000252.JTTF.nex' && test "$first_param" != -c; then
  ${echo} 'x -SKIPPING TREEs20/ALIGN000252.JTTF.nex (file already exists)'
else
${echo} 'x - extracting TREEs20/ALIGN000252.JTTF.nex (text)'
  sed 's/^X//' << 'SHAR_EOF' > 'TREEs20/ALIGN000252.JTTF.nex' &&
((((Pan.txt_5559_:100.0,Pmp_4099_:100.0):24.0,(pma_4904_:100.0,T1_213969702_ref_ZP_:100.0):19.0):75.0,
(((((MORI_11338_:100.0,Pto_28871065_ref_NP_:100.0):12.0,(((Pta_2117_:100.0,
PLA107_11338_:100.0):7.00,PPH_71735652_ref_YP_:100.0):4.00,(PLA106_23543_:100.0,
Pae_3863_:100.0):9.00):4.00):33.0,PGY4_12350_:100.0):15.0,POR16_15713_:100.0):28.0,
((((PSYJA_22084_:100.0,Psy_66044817_ref_YP_:100.0):15.0,(pac.txt_4256_:100.0,
Ptt_241_:100.0):12.0):7.00,PSYCIT7_14843_:100.0):16.0,PSYPI_20520_:100.0):86.0):69.0):100.0,
Pf0_77457623_ref_YP_:100.0);
SHAR_EOF
  (set 20 11 02 01 16 25 22 'TREEs20/ALIGN000252.JTTF.nex'; eval "$shar_touch") &&
  chmod 0644 'TREEs20/ALIGN000252.JTTF.nex'
if test $? -ne 0
then ${echo} 'restore of TREEs20/ALIGN000252.JTTF.nex failed'
fi
  if ${md5check}
  then (
       ${MD5SUM} -c >/dev/null 2>&1 || ${echo} 'TREEs20/ALIGN000252.JTTF.nex: MD5 check failed'
       ) << SHAR_EOF
42f9eb346d1ff802efd553c713db7803  TREEs20/ALIGN000252.JTTF.nex
SHAR_EOF
  else
test `LC_ALL=C wc -c < 'TREEs20/ALIGN000252.JTTF.nex'` -ne 544 && \
  ${echo} 'restoration warning:  size of TREEs20/ALIGN000252.JTTF.nex is not 544'
  fi
fi
# ============= TREEs20/ALIGN000151.DAYHOFFF.nex ==============
if test -f 'TREEs20/ALIGN000151.DAYHOFFF.nex' && test "$first_param" != -c; then
  ${echo} 'x -SKIPPING TREEs20/ALIGN000151.DAYHOFFF.nex (file already exists)'
else
${echo} 'x - extracting TREEs20/ALIGN000151.DAYHOFFF.nex (text)'
  sed 's/^X//' << 'SHAR_EOF' > 'TREEs20/ALIGN000151.DAYHOFFF.nex' &&
(((Pae_964_:100.0,((((PSYJA_19126_:100.0,(((Psy_66044320_ref_YP_:100.0,
PSYPI_08290_:100.0):13.0,Ptt_3185_:100.0):12.0,(PSYCIT7_06115_:100.0,pac.txt_404_:100.0):15.0):51.0):65.0,
POR16_13520_:100.0):51.0,(PLA107_23858_:100.0,(Pta_2463_:100.0,MORI_23858_:100.0):33.0):63.0):33.0,
(PGY4_15867_:100.0,PPH_71736630_ref_YP_:100.0):49.0):38.0):68.0,(((T1_213967094_ref_ZP_:100.0,
(Pto_28868458_ref_NP_:100.0,PLA106_04852_:100.0):35.0):53.0,(Pmp_491_:100.0,
Pan.txt_171_:100.0):29.0):78.0,pma_7294_:100.0):42.0):100.0,Pf0_77457191_ref_YP_:100.0);
SHAR_EOF
  (set 20 11 02 01 16 25 57 'TREEs20/ALIGN000151.DAYHOFFF.nex'; eval "$shar_touch") &&
  chmod 0644 'TREEs20/ALIGN000151.DAYHOFFF.nex'
if test $? -ne 0
then ${echo} 'restore of TREEs20/ALIGN000151.DAYHOFFF.nex failed'
fi
  if ${md5check}
  then (
       ${MD5SUM} -c >/dev/null 2>&1 || ${echo} 'TREEs20/ALIGN000151.DAYHOFFF.nex: MD5 check failed'
       ) << SHAR_EOF
3a48076505d95083b207367878f22f7d  TREEs20/ALIGN000151.DAYHOFFF.nex
SHAR_EOF
  else
test `LC_ALL=C wc -c < 'TREEs20/ALIGN000151.DAYHOFFF.nex'` -ne 540 && \
  ${echo} 'restoration warning:  size of TREEs20/ALIGN000151.DAYHOFFF.nex is not 540'
  fi
fi
# ============= TREEs20/ALIGN000102.RTREVF.nex ==============
if test -f 'TREEs20/ALIGN000102.RTREVF.nex' && test "$first_param" != -c; then
  ${echo} 'x -SKIPPING TREEs20/ALIGN000102.RTREVF.nex (file already exists)'
else
${echo} 'x - extracting TREEs20/ALIGN000102.RTREVF.nex (text)'
  sed 's/^X//' << 'SHAR_EOF' > 'TREEs20/ALIGN000102.RTREVF.nex' &&
(((((Pmp_4385_:100.0,Pan.txt_4377_:100.0):59.0,((PLA106_03337_:100.0,
Pto_28867620_ref_NP_:100.0):30.0,T1_213967836_ref_ZP_:100.0):42.0):89.0,
pma_3352_:100.0):40.0,((((PPH_71733486_ref_YP_:100.0,Pta_6256_:100.0):18.0,
PGY4_02575_:100.0):16.0,Pae_4336_:100.0):38.0,((((PSYPI_14743_:100.0,pac.txt_2557_:100.0):12.0,
PSYJA_16137_:100.0):5.00,(Psy_66048011_ref_YP_:100.0,Ptt_1397_:100.0):8.00):20.0,
((POR16_26069_:100.0,PSYCIT7_27465_:100.0):15.0,(PLA107_31498_:100.0,
MORI_31498_:100.0):18.0):59.0):15.0):27.0):100.0,Pf0_77461483_ref_YP_:100.0);
SHAR_EOF
  (set 20 11 02 01 16 26 23 'TREEs20/ALIGN000102.RTREVF.nex'; eval "$shar_touch") &&
  chmod 0644 'TREEs20/ALIGN000102.RTREVF.nex'
if test $? -ne 0
then ${echo} 'restore of TREEs20/ALIGN000102.RTREVF.nex failed'
fi
  if ${md5check}
  then (
       ${MD5SUM} -c >/dev/null 2>&1 || ${echo} 'TREEs20/ALIGN000102.RTREVF.nex: MD5 check failed'
       ) << SHAR_EOF
df1320345be218fb95aebe532abc3e25  TREEs20/ALIGN000102.RTREVF.nex
SHAR_EOF
  else
test `LC_ALL=C wc -c < 'TREEs20/ALIGN000102.RTREVF.nex'` -ne 545 && \
  ${echo} 'restoration warning:  size of TREEs20/ALIGN000102.RTREVF.nex is not 545'
  fi
fi
# ============= TREEs20/ALIGN000303.MTREVF.nex ==============
if test -f 'TREEs20/ALIGN000303.MTREVF.nex' && test "$first_param" != -c; then
  ${echo} 'x -SKIPPING TREEs20/ALIGN000303.MTREVF.nex (file already exists)'
else
${echo} 'x - extracting TREEs20/ALIGN000303.MTREVF.nex (text)'
  sed 's/^X//' << 'SHAR_EOF' > 'TREEs20/ALIGN000303.MTREVF.nex' &&
((((((T1_213969204_ref_ZP_:100.0,PSYJA_20186_:100.0):9.00,((PSYPI_16123_:100.0,
Pmp_3995_:100.0):9.00,(Pto_28867844_ref_NP_:100.0,PLA106_19071_:100.0):15.0):4.00):3.00,
Pan.txt_3925_:100.0):6.00,Ptt_6421_:100.0):38.0,((((((PLA107_24423_:100.0,
MORI_24423_:100.0):8.00,(PGY4_15593_:100.0,PSYCIT7_17909_:100.0):16.0):3.00,
(PPH_71737500_ref_YP_:100.0,Pta_1332_:100.0):10.0):36.0,Pae_3741_:100.0):35.0,
pma_5611_:100.0):76.0,((POR16_01140_:100.0,pac.txt_2420_:100.0):17.0,Psy_66047785_ref_YP_:100.0):16.0):54.0):100.0,
Pf0_77461310_ref_YP_:100.0);
SHAR_EOF
  (set 20 11 02 01 16 28 51 'TREEs20/ALIGN000303.MTREVF.nex'; eval "$shar_touch") &&
  chmod 0644 'TREEs20/ALIGN000303.MTREVF.nex'
if test $? -ne 0
then ${echo} 'restore of TREEs20/ALIGN000303.MTREVF.nex failed'
fi
  if ${md5check}
  then (
       ${MD5SUM} -c >/dev/null 2>&1 || ${echo} 'TREEs20/ALIGN000303.MTREVF.nex: MD5 check failed'
       ) << SHAR_EOF
12cb5cb1af3bba487f58d68c6a6edc2e  TREEs20/ALIGN000303.MTREVF.nex
SHAR_EOF
  else
test `LC_ALL=C wc -c < 'TREEs20/ALIGN000303.MTREVF.nex'` -ne 545 && \
  ${echo} 'restoration warning:  size of TREEs20/ALIGN000303.MTREVF.nex is not 545'
  fi
fi
# ============= TREEs20/ALIGN000304.DAYHOFFF.nex ==============
if test -f 'TREEs20/ALIGN000304.DAYHOFFF.nex' && test "$first_param" != -c; then
  ${echo} 'x -SKIPPING TREEs20/ALIGN000304.DAYHOFFF.nex (file already exists)'
else
${echo} 'x - extracting TREEs20/ALIGN000304.DAYHOFFF.nex (text)'
  sed 's/^X//' << 'SHAR_EOF' > 'TREEs20/ALIGN000304.DAYHOFFF.nex' &&
((((((((T1_213969203_ref_ZP_:100.0,pac.txt_2421_:100.0):3.00,(PSYCIT7_17914_:100.0,
Ptt_6420_:100.0):4.00,(Pae_3740_:100.0,pma_6417_:100.0):5.00,(Pmp_3996_:100.0,
POR16_01135_:100.0):3.00):1.00,((PSYPI_16118_:100.0,MORI_24428_:100.0):2.00,
Psy_66047786_ref_YP_:100.0):2.00,(Pto_28867843_ref_NP_:100.0,PSYJA_20191_:100.0):3.00,
(PLA106_19066_:100.0,PLA107_24428_:100.0):4.00):2.00,PGY4_15588_:100.0):4.00,
Pta_1331_:100.0):35.0,PPH_71736973_ref_YP_:100.0):46.0,Pan.txt_3926_:100.0):100.0,
Pf0_77461311_ref_YP_:100.0);
SHAR_EOF
  (set 20 11 02 01 16 34 39 'TREEs20/ALIGN000304.DAYHOFFF.nex'; eval "$shar_touch") &&
  chmod 0644 'TREEs20/ALIGN000304.DAYHOFFF.nex'
if test $? -ne 0
then ${echo} 'restore of TREEs20/ALIGN000304.DAYHOFFF.nex failed'
fi
  if ${md5check}
  then (
       ${MD5SUM} -c >/dev/null 2>&1 || ${echo} 'TREEs20/ALIGN000304.DAYHOFFF.nex: MD5 check failed'
       ) << SHAR_EOF
77c923ac416892e7d96881360feb4927  TREEs20/ALIGN000304.DAYHOFFF.nex
SHAR_EOF
  else
test `LC_ALL=C wc -c < 'TREEs20/ALIGN000304.DAYHOFFF.nex'` -ne 517 && \
  ${echo} 'restoration warning:  size of TREEs20/ALIGN000304.DAYHOFFF.nex is not 517'
  fi
fi
# ============= TREEs20/ALIGN000053.JTTF.nex ==============
if test -f 'TREEs20/ALIGN000053.JTTF.nex' && test "$first_param" != -c; then
  ${echo} 'x -SKIPPING TREEs20/ALIGN000053.JTTF.nex (file already exists)'
else
${echo} 'x - extracting TREEs20/ALIGN000053.JTTF.nex (text)'
  sed 's/^X//' << 'SHAR_EOF' > 'TREEs20/ALIGN000053.JTTF.nex' &&
((((((((((MORI_10833_:100.0,PLA107_10833_:100.0):22.0,(PGY4_19237_:100.0,
Pta_5373_:100.0):17.0):45.0,Pae_5542_:100.0):52.0,PPH_71735321_ref_YP_:100.0):100.0,
POR16_10501_:100.0):40.0,(((Pto_28869185_ref_NP_:100.0,(T1_213967538_ref_ZP_:100.0,
PLA106_13112_:100.0):53.0):66.0,(Pan.txt_930_:100.0,Pmp_5711_:100.0):36.0):93.0,
pma_8836_:100.0):67.0):72.0,Ptt_1952_:100.0):26.0,(((PSYPI_15413_:100.0,PSYJA_18606_:100.0):40.0,
Psy_66046664_ref_YP_:100.0):15.0,PSYCIT7_20859_:100.0):13.0):44.0,pac.txt_1546_:100.0):100.0,
Pf0_77457792_ref_YP_:100.0);
SHAR_EOF
  (set 20 11 02 01 16 37 06 'TREEs20/ALIGN000053.JTTF.nex'; eval "$shar_touch") &&
  chmod 0644 'TREEs20/ALIGN000053.JTTF.nex'
if test $? -ne 0
then ${echo} 'restore of TREEs20/ALIGN000053.JTTF.nex failed'
fi
  if ${md5check}
  then (
       ${MD5SUM} -c >/dev/null 2>&1 || ${echo} 'TREEs20/ALIGN000053.JTTF.nex: MD5 check failed'
       ) << SHAR_EOF
1d3c3a2e921b5eba82017269728b75d1  TREEs20/ALIGN000053.JTTF.nex
SHAR_EOF
  else
test `LC_ALL=C wc -c < 'TREEs20/ALIGN000053.JTTF.nex'` -ne 545 && \
  ${echo} 'restoration warning:  size of TREEs20/ALIGN000053.JTTF.nex is not 545'
  fi
fi
# ============= TREEs20/ALIGN000253.JTTF.nex ==============
if test -f 'TREEs20/ALIGN000253.JTTF.nex' && test "$first_param" != -c; then
  ${echo} 'x -SKIPPING TREEs20/ALIGN000253.JTTF.nex (file already exists)'
else
${echo} 'x - extracting TREEs20/ALIGN000253.JTTF.nex (text)'
  sed 's/^X//' << 'SHAR_EOF' > 'TREEs20/ALIGN000253.JTTF.nex' &&
((((((Pan.txt_5563_:100.0,Pmp_4095_:100.0):71.0,(T1_213969706_ref_ZP_:100.0,
(PLA106_23563_:100.0,Pto_28871061_ref_NP_:100.0):31.0):47.0):97.0,(((MORI_11318_:100.0,
PLA107_11318_:100.0):45.0,((PGY4_12375_:100.0,PPH_71737318_ref_YP_:100.0):67.0,
Pae_3859_:100.0):26.0):46.0,Pta_2113_:100.0):54.0):56.0,((((Ptt_237_:100.0,
PSYPI_20545_:100.0):100.0,(pac.txt_4260_:100.0,Psy_66044821_ref_YP_:100.0):99.0):46.0,
PSYJA_22109_:100.0):71.0,PSYCIT7_14873_:100.0):68.0):41.0,(pma_4900_:100.0,
POR16_15733_:100.0):78.0):100.0,Pf0_77457628_ref_YP_:100.0);
SHAR_EOF
  (set 20 11 02 01 16 39 15 'TREEs20/ALIGN000253.JTTF.nex'; eval "$shar_touch") &&
  chmod 0644 'TREEs20/ALIGN000253.JTTF.nex'
if test $? -ne 0
then ${echo} 'restore of TREEs20/ALIGN000253.JTTF.nex failed'
fi
  if ${md5check}
  then (
       ${MD5SUM} -c >/dev/null 2>&1 || ${echo} 'TREEs20/ALIGN000253.JTTF.nex: MD5 check failed'
       ) << SHAR_EOF
6d605a5f367c7c36af790154e871a58f  TREEs20/ALIGN000253.JTTF.nex
SHAR_EOF
  else
test `LC_ALL=C wc -c < 'TREEs20/ALIGN000253.JTTF.nex'` -ne 545 && \
  ${echo} 'restoration warning:  size of TREEs20/ALIGN000253.JTTF.nex is not 545'
  fi
fi
# ============= TREEs20/ALIGN000103.RTREVF.nex ==============
if test -f 'TREEs20/ALIGN000103.RTREVF.nex' && test "$first_param" != -c; then
  ${echo} 'x -SKIPPING TREEs20/ALIGN000103.RTREVF.nex (file already exists)'
else
${echo} 'x - extracting TREEs20/ALIGN000103.RTREVF.nex (text)'
  sed 's/^X//' << 'SHAR_EOF' > 'TREEs20/ALIGN000103.RTREVF.nex' &&
(((((((Psy_66048018_ref_YP_:100.0,(pac.txt_2565_:100.0,PSYCIT7_27510_:100.0):27.0):63.0,
Pta_6264_:100.0):6.00,(((pma_3360_:100.0,PSYJA_16187_:100.0):38.0,POR16_26029_:100.0):4.00,
(((Ptt_1406_:100.0,Pmp_4378_:100.0):6.00,(MORI_31543_:100.0,T1_213967843_ref_ZP_:100.0):4.00):2.00,
((PLA107_31543_:100.0,Pto_28867613_ref_NP_:100.0):9.00,PLA106_03302_:100.0):1.00):2.00):1.00):2.00,
(Pan.txt_4371_:100.0,PSYPI_14783_:100.0):8.00):6.00,Pae_4344_:100.0):21.0,
(PPH_71736391_ref_YP_:100.0,PGY4_02615_:100.0):66.0):100.0,Pf0_77461490_ref_YP_:100.0);
SHAR_EOF
  (set 20 11 02 01 16 44 26 'TREEs20/ALIGN000103.RTREVF.nex'; eval "$shar_touch") &&
  chmod 0644 'TREEs20/ALIGN000103.RTREVF.nex'
if test $? -ne 0
then ${echo} 'restore of TREEs20/ALIGN000103.RTREVF.nex failed'
fi
  if ${md5check}
  then (
       ${MD5SUM} -c >/dev/null 2>&1 || ${echo} 'TREEs20/ALIGN000103.RTREVF.nex: MD5 check failed'
       ) << SHAR_EOF
7f2e3d5c747930d9686d60dca801be92  TREEs20/ALIGN000103.RTREVF.nex
SHAR_EOF
  else
test `LC_ALL=C wc -c < 'TREEs20/ALIGN000103.RTREVF.nex'` -ne 544 && \
  ${echo} 'restoration warning:  size of TREEs20/ALIGN000103.RTREVF.nex is not 544'
  fi
fi
# ============= TREEs20/ALIGN000305.BLOSUM62F.nex ==============
if test -f 'TREEs20/ALIGN000305.BLOSUM62F.nex' && test "$first_param" != -c; then
  ${echo} 'x -SKIPPING TREEs20/ALIGN000305.BLOSUM62F.nex (file already exists)'
else
${echo} 'x - extracting TREEs20/ALIGN000305.BLOSUM62F.nex (text)'
  sed 's/^X//' << 'SHAR_EOF' > 'TREEs20/ALIGN000305.BLOSUM62F.nex' &&
((((((pac.txt_2422_:100.0,(PSYJA_20196_:100.0,PSYPI_16113_:100.0):5.00):3.00,
((T1_213969202_ref_ZP_:100.0,Pan.txt_3927_:100.0):8.00,(Pmp_3997_:100.0,
Pto_28867842_ref_NP_:100.0):5.00):1.00):3.00,(Psy_66047787_ref_YP_:100.0,
PLA106_19061_:100.0):8.00):31.0,(((PPH_71734301_ref_YP_:100.0,(((PLA107_24433_:100.0,
MORI_24433_:100.0):7.00,(Pae_3739_:100.0,PGY4_15583_:100.0):13.0):6.00,Pta_1330_:100.0):11.0):51.0,
PSYCIT7_17919_:100.0):46.0,Ptt_6419_:100.0):22.0):51.0,(POR16_01122_:100.0,
pma_6416_:100.0):44.0):100.0,Pf0_77461312_ref_YP_:100.0);
SHAR_EOF
  (set 20 11 02 01 16 45 04 'TREEs20/ALIGN000305.BLOSUM62F.nex'; eval "$shar_touch") &&
  chmod 0644 'TREEs20/ALIGN000305.BLOSUM62F.nex'
if test $? -ne 0
then ${echo} 'restore of TREEs20/ALIGN000305.BLOSUM62F.nex failed'
fi
  if ${md5check}
  then (
       ${MD5SUM} -c >/dev/null 2>&1 || ${echo} 'TREEs20/ALIGN000305.BLOSUM62F.nex: MD5 check failed'
       ) << SHAR_EOF
9c3e5b6461753a0a5eeb41c711caccb5  TREEs20/ALIGN000305.BLOSUM62F.nex
SHAR_EOF
  else
test `LC_ALL=C wc -c < 'TREEs20/ALIGN000305.BLOSUM62F.nex'` -ne 545 && \
  ${echo} 'restoration warning:  size of TREEs20/ALIGN000305.BLOSUM62F.nex is not 545'
  fi
fi
# ============= TREEs20/ALIGN000152.DAYHOFFF.nex ==============
if test -f 'TREEs20/ALIGN000152.DAYHOFFF.nex' && test "$first_param" != -c; then
  ${echo} 'x -SKIPPING TREEs20/ALIGN000152.DAYHOFFF.nex (file already exists)'
else
${echo} 'x - extracting TREEs20/ALIGN000152.DAYHOFFF.nex (text)'
  sed 's/^X//' << 'SHAR_EOF' > 'TREEs20/ALIGN000152.DAYHOFFF.nex' &&
((POR16_13505_:100.0,(((((Ptt_3182_:100.0,(PSYJA_19146_:100.0,PSYPI_08270_:100.0):37.0):79.0,
((pac.txt_407_:100.0,PSYCIT7_06130_:100.0):45.0,Psy_66044317_ref_YP_:100.0):60.0):74.0,
pma_7290_:100.0):59.0,(Pae_967_:100.0,((PGY4_15882_:100.0,PPH_71737122_ref_YP_:100.0):72.0,
(Pta_2460_:100.0,(MORI_23843_:100.0,PLA107_23843_:100.0):31.0):68.0):30.0):96.0):62.0,
(((PLA106_04867_:100.0,Pto_28868455_ref_NP_:100.0):40.0,T1_213967097_ref_ZP_:100.0):92.0,
(Pan.txt_174_:100.0,Pmp_494_:100.0):57.0):46.0):45.0):100.0,Pf0_77457188_ref_YP_:100.0);
SHAR_EOF
  (set 20 11 02 01 16 45 17 'TREEs20/ALIGN000152.DAYHOFFF.nex'; eval "$shar_touch") &&
  chmod 0644 'TREEs20/ALIGN000152.DAYHOFFF.nex'
if test $? -ne 0
then ${echo} 'restore of TREEs20/ALIGN000152.DAYHOFFF.nex failed'
fi
  if ${md5check}
  then (
       ${MD5SUM} -c >/dev/null 2>&1 || ${echo} 'TREEs20/ALIGN000152.DAYHOFFF.nex: MD5 check failed'
       ) << SHAR_EOF
bd6acb0f8df60a2668e4b1d6cd1fc713  TREEs20/ALIGN000152.DAYHOFFF.nex
SHAR_EOF
  else
test `LC_ALL=C wc -c < 'TREEs20/ALIGN000152.DAYHOFFF.nex'` -ne 540 && \
  ${echo} 'restoration warning:  size of TREEs20/ALIGN000152.DAYHOFFF.nex is not 540'
  fi
fi
# ============= TREEs20/ALIGN000202.JTTF.nex ==============
if test -f 'TREEs20/ALIGN000202.JTTF.nex' && test "$first_param" != -c; then
  ${echo} 'x -SKIPPING TREEs20/ALIGN000202.JTTF.nex (file already exists)'
else
${echo} 'x - extracting TREEs20/ALIGN000202.JTTF.nex (text)'
  sed 's/^X//' << 'SHAR_EOF' > 'TREEs20/ALIGN000202.JTTF.nex' &&
((((((T1_213968085_ref_ZP_:100.0,(PLA106_09347_:100.0,Pto_28869500_ref_NP_:100.0):54.0):97.0,
(Pmp_5316_:100.0,Pan.txt_4446_:100.0):100.0):84.0,(pma_7541_:100.0,POR16_28547_:100.0):56.0):33.0,
((((PPH_71736131_ref_YP_:100.0,Pta_4668_:100.0):21.0,(PLA107_25961_:100.0,
MORI_25961_:100.0):24.0):72.0,PGY4_21182_:100.0):58.0,Pae_1136_:100.0):65.0):29.0,
((((Ptt_7828_:100.0,PSYJA_11805_:100.0):83.0,PSYCIT7_10439_:100.0):73.0,
PSYPI_25664_:100.0):23.0,(pac.txt_3844_:100.0,Psy_66045338_ref_YP_:100.0):28.0):30.0):100.0,
Pf0_77458005_ref_YP_:100.0);
SHAR_EOF
  (set 20 11 02 01 16 45 38 'TREEs20/ALIGN000202.JTTF.nex'; eval "$shar_touch") &&
  chmod 0644 'TREEs20/ALIGN000202.JTTF.nex'
if test $? -ne 0
then ${echo} 'restore of TREEs20/ALIGN000202.JTTF.nex failed'
fi
  if ${md5check}
  then (
       ${MD5SUM} -c >/dev/null 2>&1 || ${echo} 'TREEs20/ALIGN000202.JTTF.nex: MD5 check failed'
       ) << SHAR_EOF
18be25cbacc9d1a1ab76f6715b6ee44b  TREEs20/ALIGN000202.JTTF.nex
SHAR_EOF
  else
test `LC_ALL=C wc -c < 'TREEs20/ALIGN000202.JTTF.nex'` -ne 546 && \
  ${echo} 'restoration warning:  size of TREEs20/ALIGN000202.JTTF.nex is not 546'
  fi
fi
# ============= TREEs20/ALIGN000002.DAYHOFFF.nex ==============
if test -f 'TREEs20/ALIGN000002.DAYHOFFF.nex' && test "$first_param" != -c; then
  ${echo} 'x -SKIPPING TREEs20/ALIGN000002.DAYHOFFF.nex (file already exists)'
else
${echo} 'x - extracting TREEs20/ALIGN000002.DAYHOFFF.nex (text)'
  sed 's/^X//' << 'SHAR_EOF' > 'TREEs20/ALIGN000002.DAYHOFFF.nex' &&
(((((Psy_66047074_ref_YP_:100.0,(((Pmp_3265_:100.0,PSYCIT7_00785_:100.0):52.0,
POR16_08352_:100.0):19.0,((PSYJA_05204_:100.0,PSYPI_03022_:100.0):44.0,
Ptt_581_:100.0):45.0):35.0):30.0,((Pae_263_:100.0,((PGY4_11703_:100.0,PPH_71735995_ref_YP_:100.0):69.0,
(MORI_20237_:100.0,(Pta_4151_:100.0,PLA107_20237_:100.0):31.0):68.0):50.0):99.0,
(Pan.txt_3412_:100.0,((Pto_28871252_ref_NP_:100.0,PLA106_07030_:100.0):63.0,
T1_213971397_ref_ZP_:100.0):58.0):62.0):83.0):17.0,pac.txt_5671_:100.0):47.0,
pma_3082_:100.0):100.0,Pf0_77457473_ref_YP_:100.0);
SHAR_EOF
  (set 20 11 02 01 16 47 07 'TREEs20/ALIGN000002.DAYHOFFF.nex'; eval "$shar_touch") &&
  chmod 0644 'TREEs20/ALIGN000002.DAYHOFFF.nex'
if test $? -ne 0
then ${echo} 'restore of TREEs20/ALIGN000002.DAYHOFFF.nex failed'
fi
  if ${md5check}
  then (
       ${MD5SUM} -c >/dev/null 2>&1 || ${echo} 'TREEs20/ALIGN000002.DAYHOFFF.nex: MD5 check failed'
       ) << SHAR_EOF
8106bc24b1463fed34a0ff22b4b7e36b  TREEs20/ALIGN000002.DAYHOFFF.nex
SHAR_EOF
  else
test `LC_ALL=C wc -c < 'TREEs20/ALIGN000002.DAYHOFFF.nex'` -ne 543 && \
  ${echo} 'restoration warning:  size of TREEs20/ALIGN000002.DAYHOFFF.nex is not 543'
  fi
fi
# ============= TREEs20/ALIGN000104.DAYHOFFF.nex ==============
if test -f 'TREEs20/ALIGN000104.DAYHOFFF.nex' && test "$first_param" != -c; then
  ${echo} 'x -SKIPPING TREEs20/ALIGN000104.DAYHOFFF.nex (file already exists)'
else
${echo} 'x - extracting TREEs20/ALIGN000104.DAYHOFFF.nex (text)'
  sed 's/^X//' << 'SHAR_EOF' > 'TREEs20/ALIGN000104.DAYHOFFF.nex' &&
((((PSYCIT7_27575_:100.0,Pmp_2850_:100.0):4.00,((pma_1961_:100.0,Pan.txt_4795_:100.0):4.00,
(Pta_6053_:100.0,(PSYPI_06183_:100.0,PPH_71737840_ref_YP_:100.0):3.00):1.00,
(POR16_27511_:100.0,PSYJA_15927_:100.0):3.00,((pac.txt_5429_:100.0,PLA106_15854_:100.0):4.00,
Pto_28867833_ref_NP_:100.0):2.00,(Ptt_2737_:100.0,Pae_2240_:100.0):4.00):1.00,
(Psy_66047795_ref_YP_:100.0,PLA107_09491_:100.0):3.00,(PGY4_27016_:100.0,
MORI_09491_:100.0):4.00):3.00,T1_213967619_ref_ZP_:100.0):100.0,Pf0_77461322_ref_YP_:100.0);
SHAR_EOF
  (set 20 11 02 01 16 48 56 'TREEs20/ALIGN000104.DAYHOFFF.nex'; eval "$shar_touch") &&
  chmod 0644 'TREEs20/ALIGN000104.DAYHOFFF.nex'
if test $? -ne 0
then ${echo} 'restore of TREEs20/ALIGN000104.DAYHOFFF.nex failed'
fi
  if ${md5check}
  then (
       ${MD5SUM} -c >/dev/null 2>&1 || ${echo} 'TREEs20/ALIGN000104.DAYHOFFF.nex: MD5 check failed'
       ) << SHAR_EOF
97e8849fca22594d708db91512cce2b1  TREEs20/ALIGN000104.DAYHOFFF.nex
SHAR_EOF
  else
test `LC_ALL=C wc -c < 'TREEs20/ALIGN000104.DAYHOFFF.nex'` -ne 509 && \
  ${echo} 'restoration warning:  size of TREEs20/ALIGN000104.DAYHOFFF.nex is not 509'
  fi
fi
# ============= TREEs20/ALIGN000054.MTMAMF.nex ==============
if test -f 'TREEs20/ALIGN000054.MTMAMF.nex' && test "$first_param" != -c; then
  ${echo} 'x -SKIPPING TREEs20/ALIGN000054.MTMAMF.nex (file already exists)'
else
${echo} 'x - extracting TREEs20/ALIGN000054.MTMAMF.nex (text)'
  sed 's/^X//' << 'SHAR_EOF' > 'TREEs20/ALIGN000054.MTMAMF.nex' &&
(((((((Ptt_4990_:100.0,(PSYPI_15358_:100.0,PSYJA_18671_:100.0):38.0):79.0,
PSYCIT7_20919_:100.0):69.0,(pac.txt_1555_:100.0,Psy_66046654_ref_YP_:100.0):87.0):38.0,
(((PLA107_10778_:100.0,(Pta_5381_:100.0,MORI_10778_:100.0):26.0):29.0,(PGY4_19287_:100.0,
PPH_71737222_ref_YP_:100.0):64.0):36.0,Pae_5532_:100.0):100.0):42.0,((PLA106_13062_:100.0,
(T1_213967528_ref_ZP_:100.0,Pto_28869195_ref_NP_:100.0):48.0):94.0,(pma_8822_:100.0,
POR16_02020_:100.0):38.0):26.0):28.0,(Pan.txt_919_:100.0,Pmp_5721_:100.0):72.0):100.0,
Pf0_77458038_ref_YP_:100.0);
SHAR_EOF
  (set 20 11 02 01 16 51 15 'TREEs20/ALIGN000054.MTMAMF.nex'; eval "$shar_touch") &&
  chmod 0644 'TREEs20/ALIGN000054.MTMAMF.nex'
if test $? -ne 0
then ${echo} 'restore of TREEs20/ALIGN000054.MTMAMF.nex failed'
fi
  if ${md5check}
  then (
       ${MD5SUM} -c >/dev/null 2>&1 || ${echo} 'TREEs20/ALIGN000054.MTMAMF.nex: MD5 check failed'
       ) << SHAR_EOF
0439cd7c8c96602233269e17a825cc61  TREEs20/ALIGN000054.MTMAMF.nex
SHAR_EOF
  else
test `LC_ALL=C wc -c < 'TREEs20/ALIGN000054.MTMAMF.nex'` -ne 545 && \
  ${echo} 'restoration warning:  size of TREEs20/ALIGN000054.MTMAMF.nex is not 545'
  fi
fi
# ============= TREEs20/ALIGN000203.WAGF.nex ==============
if test -f 'TREEs20/ALIGN000203.WAGF.nex' && test "$first_param" != -c; then
  ${echo} 'x -SKIPPING TREEs20/ALIGN000203.WAGF.nex (file already exists)'
else
${echo} 'x - extracting TREEs20/ALIGN000203.WAGF.nex (text)'
  sed 's/^X//' << 'SHAR_EOF' > 'TREEs20/ALIGN000203.WAGF.nex' &&
((((((((PSYPI_22087_:100.0,(PLA106_09282_:100.0,Psy_66045352_ref_YP_:100.0):6.00):2.00,
((PSYCIT7_10529_:100.0,Pto_28869515_ref_NP_:100.0):5.00,(T1_213968070_ref_ZP_:100.0,
pma_7557_:100.0):6.00):3.00):1.00,(Pan.txt_5610_:100.0,pac.txt_4140_:100.0):5.00):10.0,
(((PLA107_26046_:100.0,PPH_71735489_ref_YP_:100.0):11.0,((Pae_1152_:100.0,
MORI_26046_:100.0):6.00,(Pta_4653_:100.0,POR16_28627_:100.0):9.00):4.00):39.0,
PGY4_35064_:100.0):64.0):8.00,PSYJA_11715_:100.0):16.0,Ptt_7843_:100.0):52.0,
Pmp_5302_:100.0):100.0,Pf0_77458018_ref_YP_:100.0);
SHAR_EOF
  (set 20 11 02 01 16 53 12 'TREEs20/ALIGN000203.WAGF.nex'; eval "$shar_touch") &&
  chmod 0644 'TREEs20/ALIGN000203.WAGF.nex'
if test $? -ne 0
then ${echo} 'restore of TREEs20/ALIGN000203.WAGF.nex failed'
fi
  if ${md5check}
  then (
       ${MD5SUM} -c >/dev/null 2>&1 || ${echo} 'TREEs20/ALIGN000203.WAGF.nex: MD5 check failed'
       ) << SHAR_EOF
c012d1e7cd3b6c764baf9ec3d7515338  TREEs20/ALIGN000203.WAGF.nex
SHAR_EOF
  else
test `LC_ALL=C wc -c < 'TREEs20/ALIGN000203.WAGF.nex'` -ne 545 && \
  ${echo} 'restoration warning:  size of TREEs20/ALIGN000203.WAGF.nex is not 545'
  fi
fi
# ============= TREEs20/ALIGN000254.JTTF.nex ==============
if test -f 'TREEs20/ALIGN000254.JTTF.nex' && test "$first_param" != -c; then
  ${echo} 'x -SKIPPING TREEs20/ALIGN000254.JTTF.nex (file already exists)'
else
${echo} 'x - extracting TREEs20/ALIGN000254.JTTF.nex (text)'
  sed 's/^X//' << 'SHAR_EOF' > 'TREEs20/ALIGN000254.JTTF.nex' &&
(((((PLA106_23613_:100.0,Pto_28871050_ref_NP_:100.0):37.0,T1_213969716_ref_ZP_:100.0):87.0,
(Pan.txt_5590_:100.0,Pmp_4084_:100.0):85.0):31.0,((((PLA107_33010_:100.0,
(Pta_2103_:100.0,MORI_33010_:100.0):32.0):86.0,((PGY4_12445_:100.0,PPH_71737854_ref_YP_:100.0):62.0,
Pae_3850_:100.0):43.0):43.0,(((((PSYCIT7_14928_:100.0,Ptt_223_:100.0):60.0,
PSYPI_20620_:100.0):34.0,PSYJA_22164_:100.0):35.0,(Psy_66044832_ref_YP_:100.0,
pac.txt_4271_:100.0):66.0):32.0,pma_4887_:100.0):35.0):36.0,POR16_15793_:100.0):35.0):100.0,
Pf0_77457894_ref_YP_:100.0);
SHAR_EOF
  (set 20 11 02 01 16 58 44 'TREEs20/ALIGN000254.JTTF.nex'; eval "$shar_touch") &&
  chmod 0644 'TREEs20/ALIGN000254.JTTF.nex'
if test $? -ne 0
then ${echo} 'restore of TREEs20/ALIGN000254.JTTF.nex failed'
fi
  if ${md5check}
  then (
       ${MD5SUM} -c >/dev/null 2>&1 || ${echo} 'TREEs20/ALIGN000254.JTTF.nex: MD5 check failed'
       ) << SHAR_EOF
d786a45989c5408999372ec34f410552  TREEs20/ALIGN000254.JTTF.nex
SHAR_EOF
  else
test `LC_ALL=C wc -c < 'TREEs20/ALIGN000254.JTTF.nex'` -ne 544 && \
  ${echo} 'restoration warning:  size of TREEs20/ALIGN000254.JTTF.nex is not 544'
  fi
fi
# ============= TREEs20/ALIGN000003.RTREVF.nex ==============
if test -f 'TREEs20/ALIGN000003.RTREVF.nex' && test "$first_param" != -c; then
  ${echo} 'x -SKIPPING TREEs20/ALIGN000003.RTREVF.nex (file already exists)'
else
${echo} 'x - extracting TREEs20/ALIGN000003.RTREVF.nex (text)'
  sed 's/^X//' << 'SHAR_EOF' > 'TREEs20/ALIGN000003.RTREVF.nex' &&
(((((((Pae_265_:100.0,((PLA107_33935_:100.0,PPH_71734593_ref_YP_:100.0):10.0,
(PSYCIT7_00795_:100.0,MORI_33935_:100.0):12.0):13.0):12.0,(PGY4_11693_:100.0,
Pta_4149_:100.0):10.0):21.0,((Pto_28871254_ref_NP_:100.0,PLA106_07015_:100.0):73.0,
((Pan.txt_3414_:100.0,Pmp_3263_:100.0):14.0,T1_213971395_ref_ZP_:100.0):19.0):17.0):6.00,
((((Ptt_584_:100.0,PSYPI_03032_:100.0):18.0,Psy_66047076_ref_YP_:100.0):24.0,
PSYJA_05194_:100.0):22.0,pac.txt_5669_:100.0):47.0):63.0,POR16_08342_:100.0):38.0,
pma_3084_:100.0):100.0,Pf0_77457471_ref_YP_:100.0);
SHAR_EOF
  (set 20 11 02 01 17 01 34 'TREEs20/ALIGN000003.RTREVF.nex'; eval "$shar_touch") &&
  chmod 0644 'TREEs20/ALIGN000003.RTREVF.nex'
if test $? -ne 0
then ${echo} 'restore of TREEs20/ALIGN000003.RTREVF.nex failed'
fi
  if ${md5check}
  then (
       ${MD5SUM} -c >/dev/null 2>&1 || ${echo} 'TREEs20/ALIGN000003.RTREVF.nex: MD5 check failed'
       ) << SHAR_EOF
4b66666fcb8d401b5e319b906482a257  TREEs20/ALIGN000003.RTREVF.nex
SHAR_EOF
  else
test `LC_ALL=C wc -c < 'TREEs20/ALIGN000003.RTREVF.nex'` -ne 543 && \
  ${echo} 'restoration warning:  size of TREEs20/ALIGN000003.RTREVF.nex is not 543'
  fi
fi
# ============= TREEs20/ALIGN000105.DAYHOFFF.nex ==============
if test -f 'TREEs20/ALIGN000105.DAYHOFFF.nex' && test "$first_param" != -c; then
  ${echo} 'x -SKIPPING TREEs20/ALIGN000105.DAYHOFFF.nex (file already exists)'
else
${echo} 'x - extracting TREEs20/ALIGN000105.DAYHOFFF.nex (text)'
  sed 's/^X//' << 'SHAR_EOF' > 'TREEs20/ALIGN000105.DAYHOFFF.nex' &&
((((((Pan.txt_4794_:100.0,Pmp_2851_:100.0):73.0,POR16_27506_:100.0):25.0,
(((Pta_6054_:100.0,((Pae_2239_:100.0,PLA107_09496_:100.0):16.0,(MORI_09496_:100.0,
PPH_71734529_ref_YP_:100.0):18.0):16.0):76.0,PGY4_27011_:100.0):78.0,(((PSYPI_06188_:100.0,
PSYJA_15922_:100.0):58.0,(Ptt_2738_:100.0,(Psy_66047796_ref_YP_:100.0,
pac.txt_5430_:100.0):62.0):26.0):39.0,PSYCIT7_27580_:100.0):37.0):64.0):59.0,
((Pto_28867832_ref_NP_:100.0,PLA106_15859_:100.0):76.0,T1_213967620_ref_ZP_:100.0):90.0):53.0,
pma_1960_:100.0):100.0,Pf0_77461323_ref_YP_:100.0);
SHAR_EOF
  (set 20 11 02 01 17 03 46 'TREEs20/ALIGN000105.DAYHOFFF.nex'; eval "$shar_touch") &&
  chmod 0644 'TREEs20/ALIGN000105.DAYHOFFF.nex'
if test $? -ne 0
then ${echo} 'restore of TREEs20/ALIGN000105.DAYHOFFF.nex failed'
fi
  if ${md5check}
  then (
       ${MD5SUM} -c >/dev/null 2>&1 || ${echo} 'TREEs20/ALIGN000105.DAYHOFFF.nex: MD5 check failed'
       ) << SHAR_EOF
15a0289445f910eef47e149b1445e8a1  TREEs20/ALIGN000105.DAYHOFFF.nex
SHAR_EOF
  else
test `LC_ALL=C wc -c < 'TREEs20/ALIGN000105.DAYHOFFF.nex'` -ne 545 && \
  ${echo} 'restoration warning:  size of TREEs20/ALIGN000105.DAYHOFFF.nex is not 545'
  fi
fi
# ============= TREEs20/ALIGN000055.MTREVF.nex ==============
if test -f 'TREEs20/ALIGN000055.MTREVF.nex' && test "$first_param" != -c; then
  ${echo} 'x -SKIPPING TREEs20/ALIGN000055.MTREVF.nex (file already exists)'
else
${echo} 'x - extracting TREEs20/ALIGN000055.MTREVF.nex (text)'
  sed 's/^X//' << 'SHAR_EOF' > 'TREEs20/ALIGN000055.MTREVF.nex' &&
((((((((MORI_29511_:100.0,PLA107_29511_:100.0):62.0,Ptt_5049_:100.0):46.0,
(((pac.txt_1171_:100.0,Psy_66046599_ref_YP_:100.0):70.0,PSYCIT7_21239_:100.0):23.0,
((PPH_71735521_ref_YP_:100.0,PGY4_10366_:100.0):59.0,(Pta_5437_:100.0,
Pae_3102_:100.0):22.0):33.0):27.0):17.0,(PSYJA_12985_:100.0,PSYPI_15988_:100.0):41.0):44.0,
POR16_36554_:100.0):50.0,pma_6332_:100.0):43.0,(((T1_213968947_ref_ZP_:100.0,
(PLA106_07755_:100.0,Pmp_1081_:100.0):29.0):52.0,Pto_28870759_ref_NP_:100.0):41.0,
Pan.txt_492_:100.0):49.0):100.0,Pf0_77459100_ref_YP_:100.0);
SHAR_EOF
  (set 20 11 02 01 17 08 53 'TREEs20/ALIGN000055.MTREVF.nex'; eval "$shar_touch") &&
  chmod 0644 'TREEs20/ALIGN000055.MTREVF.nex'
if test $? -ne 0
then ${echo} 'restore of TREEs20/ALIGN000055.MTREVF.nex failed'
fi
  if ${md5check}
  then (
       ${MD5SUM} -c >/dev/null 2>&1 || ${echo} 'TREEs20/ALIGN000055.MTREVF.nex: MD5 check failed'
       ) << SHAR_EOF
ea5e1ebab48db78eaba337fe4134f536  TREEs20/ALIGN000055.MTREVF.nex
SHAR_EOF
  else
test `LC_ALL=C wc -c < 'TREEs20/ALIGN000055.MTREVF.nex'` -ne 544 && \
  ${echo} 'restoration warning:  size of TREEs20/ALIGN000055.MTREVF.nex is not 544'
  fi
fi
# ============= TREEs20/ALIGN000306.JTTF.nex ==============
if test -f 'TREEs20/ALIGN000306.JTTF.nex' && test "$first_param" != -c; then
  ${echo} 'x -SKIPPING TREEs20/ALIGN000306.JTTF.nex (file already exists)'
else
${echo} 'x - extracting TREEs20/ALIGN000306.JTTF.nex (text)'
  sed 's/^X//' << 'SHAR_EOF' > 'TREEs20/ALIGN000306.JTTF.nex' &&
((((((((PLA107_07559_:100.0,PGY4_14504_:100.0):13.0,(MORI_07559_:100.0,
Pta_467_:100.0):15.0):28.0,PPH_71734362_ref_YP_:100.0):40.0,Pae_4728_:100.0):38.0,
((pac.txt_5976_:100.0,Psy_66045682_ref_YP_:100.0):80.0,(((PSYJA_25460_:100.0,
PSYPI_25774_:100.0):52.0,Ptt_5557_:100.0):54.0,PSYCIT7_18666_:100.0):55.0):70.0):23.0,
((((Pto_28869900_ref_NP_:100.0,T1_213967061_ref_ZP_:100.0):70.0,PLA106_00675_:100.0):53.0,
(Pmp_4907_:100.0,Pan.txt_4903_:100.0):83.0):77.0,POR16_17953_:100.0):46.0):39.0,
pma_8450_:100.0):100.0,Pf0_77458872_ref_YP_:100.0);
SHAR_EOF
  (set 20 11 02 01 17 09 29 'TREEs20/ALIGN000306.JTTF.nex'; eval "$shar_touch") &&
  chmod 0644 'TREEs20/ALIGN000306.JTTF.nex'
if test $? -ne 0
then ${echo} 'restore of TREEs20/ALIGN000306.JTTF.nex failed'
fi
  if ${md5check}
  then (
       ${MD5SUM} -c >/dev/null 2>&1 || ${echo} 'TREEs20/ALIGN000306.JTTF.nex: MD5 check failed'
       ) << SHAR_EOF
4113d91eb200a7c7831987eff547838d  TREEs20/ALIGN000306.JTTF.nex
SHAR_EOF
  else
test `LC_ALL=C wc -c < 'TREEs20/ALIGN000306.JTTF.nex'` -ne 544 && \
  ${echo} 'restoration warning:  size of TREEs20/ALIGN000306.JTTF.nex is not 544'
  fi
fi
# ============= TREEs20/ALIGN000204.DAYHOFFF.nex ==============
if test -f 'TREEs20/ALIGN000204.DAYHOFFF.nex' && test "$first_param" != -c; then
  ${echo} 'x -SKIPPING TREEs20/ALIGN000204.DAYHOFFF.nex (file already exists)'
else
${echo} 'x - extracting TREEs20/ALIGN000204.DAYHOFFF.nex (text)'
  sed 's/^X//' << 'SHAR_EOF' > 'TREEs20/ALIGN000204.DAYHOFFF.nex' &&
((((((MORI_29459_:100.0,PLA107_29459_:100.0):31.0,Pta_4604_:100.0):61.0,
Pae_5485_:100.0):19.0,(PGY4_08538_:100.0,PPH_71735831_ref_YP_:100.0):64.0):70.0,
((Pan.txt_4404_:100.0,(((Pto_28869575_ref_NP_:100.0,T1_213970495_ref_ZP_:100.0):21.0,
Pmp_1269_:100.0):30.0,PLA106_09025_:100.0):65.0):100.0,((((PSYCIT7_10889_:100.0,
PSYJA_11200_:100.0):32.0,(POR16_19458_:100.0,Ptt_7897_:100.0):34.0):19.0,
PSYPI_26879_:100.0):61.0,(pma_7612_:100.0,(Psy_66045402_ref_YP_:100.0,
pac.txt_4087_:100.0):57.0):31.0):20.0):32.0):100.0,Pf0_77458158_ref_YP_:100.0);
SHAR_EOF
  (set 20 11 02 01 17 10 38 'TREEs20/ALIGN000204.DAYHOFFF.nex'; eval "$shar_touch") &&
  chmod 0644 'TREEs20/ALIGN000204.DAYHOFFF.nex'
if test $? -ne 0
then ${echo} 'restore of TREEs20/ALIGN000204.DAYHOFFF.nex failed'
fi
  if ${md5check}
  then (
       ${MD5SUM} -c >/dev/null 2>&1 || ${echo} 'TREEs20/ALIGN000204.DAYHOFFF.nex: MD5 check failed'
       ) << SHAR_EOF
b07cdc8e506dd1506af73af3627d1b3c  TREEs20/ALIGN000204.DAYHOFFF.nex
SHAR_EOF
  else
test `LC_ALL=C wc -c < 'TREEs20/ALIGN000204.DAYHOFFF.nex'` -ne 546 && \
  ${echo} 'restoration warning:  size of TREEs20/ALIGN000204.DAYHOFFF.nex is not 546'
  fi
fi
# ============= TREEs20/ALIGN000255.WAGF.nex ==============
if test -f 'TREEs20/ALIGN000255.WAGF.nex' && test "$first_param" != -c; then
  ${echo} 'x -SKIPPING TREEs20/ALIGN000255.WAGF.nex (file already exists)'
else
${echo} 'x - extracting TREEs20/ALIGN000255.WAGF.nex (text)'
  sed 's/^X//' << 'SHAR_EOF' > 'TREEs20/ALIGN000255.WAGF.nex' &&
((((((T1_213969730_ref_ZP_:100.0,Pmp_2822_:100.0):23.0,(Pan.txt_4818_:100.0,
PLA106_23683_:100.0):27.0):80.0,Pto_28871035_ref_NP_:100.0):69.0,pma_7168_:100.0):52.0,
(((((Pta_2081_:100.0,Pae_4413_:100.0):19.0,(MORI_16219_:100.0,PLA107_16219_:100.0):89.0):10.0,
(PGY4_12535_:100.0,PPH_71733602_ref_YP_:100.0):66.0):39.0,((((pac.txt_4284_:100.0,
PSYCIT7_15008_:100.0):76.0,Psy_66044846_ref_YP_:100.0):75.0,(PSYJA_22248_:100.0,
Ptt_207_:100.0):24.0):17.0,PSYPI_24029_:100.0):65.0):95.0,POR16_15868_:100.0):61.0):100.0,
Pf0_77457908_ref_YP_:100.0);
SHAR_EOF
  (set 20 11 02 01 17 13 48 'TREEs20/ALIGN000255.WAGF.nex'; eval "$shar_touch") &&
  chmod 0644 'TREEs20/ALIGN000255.WAGF.nex'
if test $? -ne 0
then ${echo} 'restore of TREEs20/ALIGN000255.WAGF.nex failed'
fi
  if ${md5check}
  then (
       ${MD5SUM} -c >/dev/null 2>&1 || ${echo} 'TREEs20/ALIGN000255.WAGF.nex: MD5 check failed'
       ) << SHAR_EOF
3bdf0fe628c7b8e12f7aaac8274b08bc  TREEs20/ALIGN000255.WAGF.nex
SHAR_EOF
  else
test `LC_ALL=C wc -c < 'TREEs20/ALIGN000255.WAGF.nex'` -ne 544 && \
  ${echo} 'restoration warning:  size of TREEs20/ALIGN000255.WAGF.nex is not 544'
  fi
fi
# ============= TREEs20/ALIGN000205.VTF.nex ==============
if test -f 'TREEs20/ALIGN000205.VTF.nex' && test "$first_param" != -c; then
  ${echo} 'x -SKIPPING TREEs20/ALIGN000205.VTF.nex (file already exists)'
else
${echo} 'x - extracting TREEs20/ALIGN000205.VTF.nex (text)'
  sed 's/^X//' << 'SHAR_EOF' > 'TREEs20/ALIGN000205.VTF.nex' &&
(((((((Pto_28869576_ref_NP_:100.0,PLA106_09020_:100.0):3.00,(PSYCIT7_10894_:100.0,
pac.txt_4086_:100.0):6.00):3.00,(Pan.txt_4403_:100.0,Pmp_1270_:100.0):5.00):2.00,
(Psy_66045403_ref_YP_:100.0,T1_213970494_ref_ZP_:100.0):9.00):3.00,pma_7613_:100.0):45.0,
(Ptt_7899_:100.0,(((PGY4_08543_:100.0,PLA107_29464_:100.0):4.00,(((PPH_71736314_ref_YP_:100.0,
Pae_5484_:100.0):5.00,(PSYJA_11195_:100.0,PSYPI_26884_:100.0):4.00):1.00,
(POR16_19453_:100.0,MORI_29464_:100.0):8.00):1.00):2.00,Pta_4603_:100.0):13.0):64.0):100.0,
Pf0_77458159_ref_YP_:100.0);
SHAR_EOF
  (set 20 11 02 01 17 15 09 'TREEs20/ALIGN000205.VTF.nex'; eval "$shar_touch") &&
  chmod 0644 'TREEs20/ALIGN000205.VTF.nex'
if test $? -ne 0
then ${echo} 'restore of TREEs20/ALIGN000205.VTF.nex failed'
fi
  if ${md5check}
  then (
       ${MD5SUM} -c >/dev/null 2>&1 || ${echo} 'TREEs20/ALIGN000205.VTF.nex: MD5 check failed'
       ) << SHAR_EOF
1a7f88ede21df0a3fe111376050faef1  TREEs20/ALIGN000205.VTF.nex
SHAR_EOF
  else
test `LC_ALL=C wc -c < 'TREEs20/ALIGN000205.VTF.nex'` -ne 545 && \
  ${echo} 'restoration warning:  size of TREEs20/ALIGN000205.VTF.nex is not 545'
  fi
fi
# ============= TREEs20/ALIGN000106.JTTF.nex ==============
if test -f 'TREEs20/ALIGN000106.JTTF.nex' && test "$first_param" != -c; then
  ${echo} 'x -SKIPPING TREEs20/ALIGN000106.JTTF.nex (file already exists)'
else
${echo} 'x - extracting TREEs20/ALIGN000106.JTTF.nex (text)'
  sed 's/^X//' << 'SHAR_EOF' > 'TREEs20/ALIGN000106.JTTF.nex' &&
(((((((MORI_09511_:100.0,PLA107_09511_:100.0):21.0,(PPH_71737252_ref_YP_:100.0,
Pta_6057_:100.0):14.0):36.0,Pae_2236_:100.0):49.0,PGY4_26996_:100.0):84.0,(POR16_27491_:100.0,
pma_1956_:100.0):84.0):45.0,(((T1_213967623_ref_ZP_:100.0,PLA106_15874_:100.0):65.0,
((Pmp_2854_:100.0,Pto_28867829_ref_NP_:100.0):40.0,Pan.txt_4791_:100.0):32.0):89.0,
(((PSYPI_06208_:100.0,Ptt_2740_:100.0):88.0,((Psy_66047799_ref_YP_:100.0,
PSYCIT7_27595_:100.0):27.0,pac.txt_5433_:100.0):51.0):22.0,PSYJA_15907_:100.0):46.0):48.0):100.0,
Pf0_77461327_ref_YP_:100.0);
SHAR_EOF
  (set 20 11 02 01 17 16 40 'TREEs20/ALIGN000106.JTTF.nex'; eval "$shar_touch") &&
  chmod 0644 'TREEs20/ALIGN000106.JTTF.nex'
if test $? -ne 0
then ${echo} 'restore of TREEs20/ALIGN000106.JTTF.nex failed'
fi
  if ${md5check}
  then (
       ${MD5SUM} -c >/dev/null 2>&1 || ${echo} 'TREEs20/ALIGN000106.JTTF.nex: MD5 check failed'
       ) << SHAR_EOF
7291c53a35859b02305f738c5d1e8d23  TREEs20/ALIGN000106.JTTF.nex
SHAR_EOF
  else
test `LC_ALL=C wc -c < 'TREEs20/ALIGN000106.JTTF.nex'` -ne 545 && \
  ${echo} 'restoration warning:  size of TREEs20/ALIGN000106.JTTF.nex is not 545'
  fi
fi
# ============= TREEs20/ALIGN000206.MTMAMF.nex ==============
if test -f 'TREEs20/ALIGN000206.MTMAMF.nex' && test "$first_param" != -c; then
  ${echo} 'x -SKIPPING TREEs20/ALIGN000206.MTMAMF.nex (file already exists)'
else
${echo} 'x - extracting TREEs20/ALIGN000206.MTMAMF.nex (text)'
  sed 's/^X//' << 'SHAR_EOF' > 'TREEs20/ALIGN000206.MTMAMF.nex' &&
((((((POR16_19428_:100.0,pma_7618_:100.0):3.00,Ptt_7904_:100.0):2.00,(T1_213970489_ref_ZP_:100.0,
Pae_5479_:100.0):3.00):1.00,(pac.txt_4082_:100.0,(PGY4_08573_:100.0,PSYJA_11163_:100.0):5.00):1.00,
((Pmp_1275_:100.0,MORI_29489_:100.0):5.00,Pan.txt_4398_:100.0):1.00,(PPH_71737728_ref_YP_:100.0,
Psy_66045408_ref_YP_:100.0):2.00,(Pto_28869581_ref_NP_:100.0,PSYCIT7_10919_:100.0):4.00,
(Pta_4598_:100.0,PLA106_08995_:100.0):3.00,PSYPI_26919_:100.0):2.00,PLA107_29489_:100.0):100.0,
Pf0_77458164_ref_YP_:100.0);
SHAR_EOF
  (set 20 11 02 01 17 19 01 'TREEs20/ALIGN000206.MTMAMF.nex'; eval "$shar_touch") &&
  chmod 0644 'TREEs20/ALIGN000206.MTMAMF.nex'
if test $? -ne 0
then ${echo} 'restore of TREEs20/ALIGN000206.MTMAMF.nex failed'
fi
  if ${md5check}
  then (
       ${MD5SUM} -c >/dev/null 2>&1 || ${echo} 'TREEs20/ALIGN000206.MTMAMF.nex: MD5 check failed'
       ) << SHAR_EOF
7f902527070f682f76046afbffaa2eaf  TREEs20/ALIGN000206.MTMAMF.nex
SHAR_EOF
  else
test `LC_ALL=C wc -c < 'TREEs20/ALIGN000206.MTMAMF.nex'` -ne 509 && \
  ${echo} 'restoration warning:  size of TREEs20/ALIGN000206.MTMAMF.nex is not 509'
  fi
fi
# ============= TREEs20/ALIGN000153.DAYHOFFF.nex ==============
if test -f 'TREEs20/ALIGN000153.DAYHOFFF.nex' && test "$first_param" != -c; then
  ${echo} 'x -SKIPPING TREEs20/ALIGN000153.DAYHOFFF.nex (file already exists)'
else
${echo} 'x - extracting TREEs20/ALIGN000153.DAYHOFFF.nex (text)'
  sed 's/^X//' << 'SHAR_EOF' > 'TREEs20/ALIGN000153.DAYHOFFF.nex' &&
((((((((PGY4_15967_:100.0,PPH_71733998_ref_YP_:100.0):72.0,Pae_983_:100.0):65.0,
Pta_2444_:100.0):81.0,(PLA107_37346_:100.0,MORI_37346_:100.0):80.0):72.0,
PSYCIT7_06215_:100.0):39.0,((((PSYPI_08185_:100.0,(T1_213967122_ref_ZP_:100.0,
Pto_28868433_ref_NP_:100.0):41.0):17.0,PLA106_04962_:100.0):29.0,(Psy_66044301_ref_YP_:100.0,
pac.txt_423_:100.0):76.0):30.0,(Ptt_3166_:100.0,PSYJA_19231_:100.0):20.0):54.0):21.0,
((pma_918_:100.0,POR16_37039_:100.0):48.0,(Pmp_508_:100.0,Pan.txt_191_:100.0):97.0):38.0):100.0,
Pf0_77457168_ref_YP_:100.0);
SHAR_EOF
  (set 20 11 02 01 17 20 09 'TREEs20/ALIGN000153.DAYHOFFF.nex'; eval "$shar_touch") &&
  chmod 0644 'TREEs20/ALIGN000153.DAYHOFFF.nex'
if test $? -ne 0
then ${echo} 'restore of TREEs20/ALIGN000153.DAYHOFFF.nex failed'
fi
  if ${md5check}
  then (
       ${MD5SUM} -c >/dev/null 2>&1 || ${echo} 'TREEs20/ALIGN000153.DAYHOFFF.nex: MD5 check failed'
       ) << SHAR_EOF
17733fbd931f115bd2a4372882ccbd26  TREEs20/ALIGN000153.DAYHOFFF.nex
SHAR_EOF
  else
test `LC_ALL=C wc -c < 'TREEs20/ALIGN000153.DAYHOFFF.nex'` -ne 540 && \
  ${echo} 'restoration warning:  size of TREEs20/ALIGN000153.DAYHOFFF.nex is not 540'
  fi
fi
# ============= TREEs20/ALIGN000307.DCMUTF.nex ==============
if test -f 'TREEs20/ALIGN000307.DCMUTF.nex' && test "$first_param" != -c; then
  ${echo} 'x -SKIPPING TREEs20/ALIGN000307.DCMUTF.nex (file already exists)'
else
${echo} 'x - extracting TREEs20/ALIGN000307.DCMUTF.nex (text)'
  sed 's/^X//' << 'SHAR_EOF' > 'TREEs20/ALIGN000307.DCMUTF.nex' &&
(((((((((Pae_1276_:100.0,(((PLA107_07644_:100.0,PGY4_14429_:100.0):18.0,
(Pta_451_:100.0,MORI_07644_:100.0):18.0):10.0,PPH_71734331_ref_YP_:100.0):79.0):76.0,
pma_8434_:100.0):34.0,POR16_17858_:100.0):68.0,PSYCIT7_18751_:100.0):35.0,
(((PSYJA_33540_:100.0,PSYPI_31743_:100.0):34.0,Ptt_5541_:100.0):70.0,(Psy_66045697_ref_YP_:100.0,
pac.txt_5961_:100.0):68.0):19.0):80.0,(Pan.txt_1843_:100.0,Pmp_4891_:100.0):61.0):26.0,
T1_213967046_ref_ZP_:100.0):70.0,(PLA106_00600_:100.0,Pto_28869916_ref_NP_:100.0):38.0):100.0,
Pf0_77459335_ref_YP_:100.0);
SHAR_EOF
  (set 20 11 02 01 17 22 12 'TREEs20/ALIGN000307.DCMUTF.nex'; eval "$shar_touch") &&
  chmod 0644 'TREEs20/ALIGN000307.DCMUTF.nex'
if test $? -ne 0
then ${echo} 'restore of TREEs20/ALIGN000307.DCMUTF.nex failed'
fi
  if ${md5check}
  then (
       ${MD5SUM} -c >/dev/null 2>&1 || ${echo} 'TREEs20/ALIGN000307.DCMUTF.nex: MD5 check failed'
       ) << SHAR_EOF
c1f85e396f4aa77d2df9f80a7d9ff064  TREEs20/ALIGN000307.DCMUTF.nex
SHAR_EOF
  else
test `LC_ALL=C wc -c < 'TREEs20/ALIGN000307.DCMUTF.nex'` -ne 544 && \
  ${echo} 'restoration warning:  size of TREEs20/ALIGN000307.DCMUTF.nex is not 544'
  fi
fi
# ============= TREEs20/ALIGN000056.WAGF.nex ==============
if test -f 'TREEs20/ALIGN000056.WAGF.nex' && test "$first_param" != -c; then
  ${echo} 'x -SKIPPING TREEs20/ALIGN000056.WAGF.nex (file already exists)'
else
${echo} 'x - extracting TREEs20/ALIGN000056.WAGF.nex (text)'
  sed 's/^X//' << 'SHAR_EOF' > 'TREEs20/ALIGN000056.WAGF.nex' &&
((((((PSYCIT7_21464_:100.0,(Ptt_7153_:100.0,PSYPI_15723_:100.0):53.0):41.0,
PSYJA_12690_:100.0):60.0,(Psy_66046559_ref_YP_:100.0,pac.txt_1126_:100.0):64.0):74.0,
(Pae_865_:100.0,(((PLA107_29741_:100.0,MORI_29741_:100.0):71.0,Pta_5480_:100.0):69.0,
(PPH_71737014_ref_YP_:100.0,PGY4_10106_:100.0):76.0):69.0):44.0):70.0,((POR16_11261_:100.0,
((Pan.txt_446_:100.0,Pmp_1128_:100.0):50.0,((PLA106_07520_:100.0,Pto_28870714_ref_NP_:100.0):66.0,
T1_213968989_ref_ZP_:100.0):68.0):45.0):39.0,pma_1696_:100.0):28.0):100.0,Pf0_77459142_ref_YP_:100.0);
SHAR_EOF
  (set 20 11 02 01 17 25 06 'TREEs20/ALIGN000056.WAGF.nex'; eval "$shar_touch") &&
  chmod 0644 'TREEs20/ALIGN000056.WAGF.nex'
if test $? -ne 0
then ${echo} 'restore of TREEs20/ALIGN000056.WAGF.nex failed'
fi
  if ${md5check}
  then (
       ${MD5SUM} -c >/dev/null 2>&1 || ${echo} 'TREEs20/ALIGN000056.WAGF.nex: MD5 check failed'
       ) << SHAR_EOF
17813af49624a86ba36972f5a7ee204c  TREEs20/ALIGN000056.WAGF.nex
SHAR_EOF
  else
test `LC_ALL=C wc -c < 'TREEs20/ALIGN000056.WAGF.nex'` -ne 542 && \
  ${echo} 'restoration warning:  size of TREEs20/ALIGN000056.WAGF.nex is not 542'
  fi
fi
# ============= TREEs20/ALIGN000004.JTTF.nex ==============
if test -f 'TREEs20/ALIGN000004.JTTF.nex' && test "$first_param" != -c; then
  ${echo} 'x -SKIPPING TREEs20/ALIGN000004.JTTF.nex (file already exists)'
else
${echo} 'x - extracting TREEs20/ALIGN000004.JTTF.nex (text)'
  sed 's/^X//' << 'SHAR_EOF' > 'TREEs20/ALIGN000004.JTTF.nex' &&
(((((((Ptt_590_:100.0,(PSYPI_03062_:100.0,PSYJA_05164_:100.0):86.0):28.0,
(Psy_66047082_ref_YP_:100.0,pac.txt_5663_:100.0):67.0):29.0,PSYCIT7_00830_:100.0):83.0,
((MORI_30516_:100.0,PLA107_30516_:100.0):77.0,(Pae_271_:100.0,(Pta_4143_:100.0,
(PGY4_11663_:100.0,PPH_71734524_ref_YP_:100.0):96.0):47.0):42.0):94.0):69.0,
pma_3090_:100.0):56.0,(((((Pto_28871261_ref_NP_:100.0,PLA106_06985_:100.0):84.0,
T1_213971389_ref_ZP_:100.0):86.0,Pmp_3258_:100.0):32.0,Pan.txt_3420_:100.0):72.0,
POR16_08312_:100.0):54.0):100.0,Pf0_77457454_ref_YP_:100.0);
SHAR_EOF
  (set 20 11 02 01 17 25 20 'TREEs20/ALIGN000004.JTTF.nex'; eval "$shar_touch") &&
  chmod 0644 'TREEs20/ALIGN000004.JTTF.nex'
if test $? -ne 0
then ${echo} 'restore of TREEs20/ALIGN000004.JTTF.nex failed'
fi
  if ${md5check}
  then (
       ${MD5SUM} -c >/dev/null 2>&1 || ${echo} 'TREEs20/ALIGN000004.JTTF.nex: MD5 check failed'
       ) << SHAR_EOF
621d4df3f6ded254d8c8222b8de13616  TREEs20/ALIGN000004.JTTF.nex
SHAR_EOF
  else
test `LC_ALL=C wc -c < 'TREEs20/ALIGN000004.JTTF.nex'` -ne 543 && \
  ${echo} 'restoration warning:  size of TREEs20/ALIGN000004.JTTF.nex is not 543'
  fi
fi
# ============= TREEs20/ALIGN000107.JTTF.nex ==============
if test -f 'TREEs20/ALIGN000107.JTTF.nex' && test "$first_param" != -c; then
  ${echo} 'x -SKIPPING TREEs20/ALIGN000107.JTTF.nex (file already exists)'
else
${echo} 'x - extracting TREEs20/ALIGN000107.JTTF.nex (text)'
  sed 's/^X//' << 'SHAR_EOF' > 'TREEs20/ALIGN000107.JTTF.nex' &&
((((PSYPI_06223_:100.0,((Psy_66047802_ref_YP_:100.0,PSYJA_15892_:100.0):14.0,
PSYCIT7_27615_:100.0):12.0):24.0,(Ptt_3612_:100.0,pac.txt_5436_:100.0):46.0):61.0,
((((((Pan.txt_4788_:100.0,Pto_28867826_ref_NP_:100.0):5.00,(pma_1953_:100.0,
MORI_09526_:100.0):4.00,(PGY4_26981_:100.0,PLA106_15889_:100.0):5.00):1.00,
(T1_213967626_ref_ZP_:100.0,PLA107_09526_:100.0):4.00,(Pta_6060_:100.0,
PPH_71736367_ref_YP_:100.0):3.00):2.00,Pae_2233_:100.0):7.00,Pmp_2857_:100.0):44.0,
POR16_27476_:100.0):51.0):100.0,Pf0_77461330_ref_YP_:100.0);
SHAR_EOF
  (set 20 11 02 01 17 27 10 'TREEs20/ALIGN000107.JTTF.nex'; eval "$shar_touch") &&
  chmod 0644 'TREEs20/ALIGN000107.JTTF.nex'
if test $? -ne 0
then ${echo} 'restore of TREEs20/ALIGN000107.JTTF.nex failed'
fi
  if ${md5check}
  then (
       ${MD5SUM} -c >/dev/null 2>&1 || ${echo} 'TREEs20/ALIGN000107.JTTF.nex: MD5 check failed'
       ) << SHAR_EOF
f184629f0660bc993c7b25d603880f8f  TREEs20/ALIGN000107.JTTF.nex
SHAR_EOF
  else
test `LC_ALL=C wc -c < 'TREEs20/ALIGN000107.JTTF.nex'` -ne 531 && \
  ${echo} 'restoration warning:  size of TREEs20/ALIGN000107.JTTF.nex is not 531'
  fi
fi
# ============= TREEs20/ALIGN000256.RTREVF.nex ==============
if test -f 'TREEs20/ALIGN000256.RTREVF.nex' && test "$first_param" != -c; then
  ${echo} 'x -SKIPPING TREEs20/ALIGN000256.RTREVF.nex (file already exists)'
else
${echo} 'x - extracting TREEs20/ALIGN000256.RTREVF.nex (text)'
  sed 's/^X//' << 'SHAR_EOF' > 'TREEs20/ALIGN000256.RTREVF.nex' &&
(((((((((Pta_1533_:100.0,PGY4_12610_:100.0):38.0,((MORI_16269_:100.0,
PLA107_16269_:100.0):85.0,Pae_4401_:100.0):18.0):32.0,PPH_71737110_ref_YP_:100.0):51.0,
pma_1260_:100.0):67.0,(((PSYJA_22318_:100.0,Ptt_197_:100.0):55.0,(PSYPI_24089_:100.0,
(pac.txt_4012_:100.0,Psy_66044855_ref_YP_:100.0):19.0):22.0):71.0,PSYCIT7_15068_:100.0):54.0):49.0,
(Pan.txt_4810_:100.0,Pmp_2814_:100.0):56.0):46.0,((Pto_162533083_ref_YP:100.0,
T1_213969739_ref_ZP_:100.0):64.0,PLA106_23723_:100.0):64.0):36.0,POR16_15923_:100.0):100.0,
Pf0_77457919_ref_YP_:100.0);
SHAR_EOF
  (set 20 11 02 01 17 29 00 'TREEs20/ALIGN000256.RTREVF.nex'; eval "$shar_touch") &&
  chmod 0644 'TREEs20/ALIGN000256.RTREVF.nex'
if test $? -ne 0
then ${echo} 'restore of TREEs20/ALIGN000256.RTREVF.nex failed'
fi
  if ${md5check}
  then (
       ${MD5SUM} -c >/dev/null 2>&1 || ${echo} 'TREEs20/ALIGN000256.RTREVF.nex: MD5 check failed'
       ) << SHAR_EOF
274e2fbee5421b3ac2444e8237d1d326  TREEs20/ALIGN000256.RTREVF.nex
SHAR_EOF
  else
test `LC_ALL=C wc -c < 'TREEs20/ALIGN000256.RTREVF.nex'` -ne 544 && \
  ${echo} 'restoration warning:  size of TREEs20/ALIGN000256.RTREVF.nex is not 544'
  fi
fi
# ============= TREEs20/ALIGN000207.WAGF.nex ==============
if test -f 'TREEs20/ALIGN000207.WAGF.nex' && test "$first_param" != -c; then
  ${echo} 'x -SKIPPING TREEs20/ALIGN000207.WAGF.nex (file already exists)'
else
${echo} 'x - extracting TREEs20/ALIGN000207.WAGF.nex (text)'
  sed 's/^X//' << 'SHAR_EOF' > 'TREEs20/ALIGN000207.WAGF.nex' &&
((((((((PGY4_25831_:100.0,((PLA107_11705_:100.0,MORI_11705_:100.0):76.0,
PPH_71733794_ref_YP_:100.0):31.0):62.0,Pae_2863_:100.0):9.00,((((pma_3782_:100.0,
POR16_19038_:100.0):71.0,((T1_213971281_ref_ZP_:100.0,Pto_28869770_ref_NP_:100.0):22.0,
Pmp_840_:100.0):29.0):13.0,Pan.txt_3986_:100.0):17.0,PLA106_01405_:100.0):63.0):21.0,
Pta_4476_:100.0):70.0,PSYCIT7_11474_:100.0):44.0,(PSYJA_24248_:100.0,(Ptt_1726_:100.0,
PSYPI_28809_:100.0):28.0):38.0):58.0,(pac.txt_5348_:100.0,Psy_66045510_ref_YP_:100.0):88.0):100.0,
Pf0_77461882_ref_YP_:100.0);
SHAR_EOF
  (set 20 11 02 01 17 31 23 'TREEs20/ALIGN000207.WAGF.nex'; eval "$shar_touch") &&
  chmod 0644 'TREEs20/ALIGN000207.WAGF.nex'
if test $? -ne 0
then ${echo} 'restore of TREEs20/ALIGN000207.WAGF.nex failed'
fi
  if ${md5check}
  then (
       ${MD5SUM} -c >/dev/null 2>&1 || ${echo} 'TREEs20/ALIGN000207.WAGF.nex: MD5 check failed'
       ) << SHAR_EOF
e974fc38b4021aeea1d045fb3d76f5b5  TREEs20/ALIGN000207.WAGF.nex
SHAR_EOF
  else
test `LC_ALL=C wc -c < 'TREEs20/ALIGN000207.WAGF.nex'` -ne 544 && \
  ${echo} 'restoration warning:  size of TREEs20/ALIGN000207.WAGF.nex is not 544'
  fi
fi
# ============= TREEs20/ALIGN000308.MTREVF.nex ==============
if test -f 'TREEs20/ALIGN000308.MTREVF.nex' && test "$first_param" != -c; then
  ${echo} 'x -SKIPPING TREEs20/ALIGN000308.MTREVF.nex (file already exists)'
else
${echo} 'x - extracting TREEs20/ALIGN000308.MTREVF.nex (text)'
  sed 's/^X//' << 'SHAR_EOF' > 'TREEs20/ALIGN000308.MTREVF.nex' &&
((((((PLA106_12165_:100.0,Pan.txt_3486_:100.0):13.0,(Pmp_1503_:100.0,
T1_213971901_ref_ZP_:100.0):18.0):19.0,Pto_28868906_ref_NP_:100.0):81.0,
((((((Pae_1455_:100.0,(PLA107_14597_:100.0,MORI_14597_:100.0):27.0):43.0,
Pta_3136_:100.0):27.0,(PPH_71736038_ref_YP_:100.0,PGY4_10771_:100.0):30.0):35.0,
PSYCIT7_19331_:100.0):40.0,(pac.txt_1459_:100.0,Psy_66046918_ref_YP_:100.0):68.0):26.0,
((PSYPI_18301_:100.0,Ptt_1555_:100.0):37.0,PSYJA_06144_:100.0):22.0):71.0):71.0,
(pma_1404_:100.0,POR16_09072_:100.0):60.0):100.0,Pf0_77457860_ref_YP_:100.0);
SHAR_EOF
  (set 20 11 02 01 17 32 36 'TREEs20/ALIGN000308.MTREVF.nex'; eval "$shar_touch") &&
  chmod 0644 'TREEs20/ALIGN000308.MTREVF.nex'
if test $? -ne 0
then ${echo} 'restore of TREEs20/ALIGN000308.MTREVF.nex failed'
fi
  if ${md5check}
  then (
       ${MD5SUM} -c >/dev/null 2>&1 || ${echo} 'TREEs20/ALIGN000308.MTREVF.nex: MD5 check failed'
       ) << SHAR_EOF
918a915562a9da68c41fda03f60d98db  TREEs20/ALIGN000308.MTREVF.nex
SHAR_EOF
  else
test `LC_ALL=C wc -c < 'TREEs20/ALIGN000308.MTREVF.nex'` -ne 545 && \
  ${echo} 'restoration warning:  size of TREEs20/ALIGN000308.MTREVF.nex is not 545'
  fi
fi
# ============= TREEs20/ALIGN000108.VTF.nex ==============
if test -f 'TREEs20/ALIGN000108.VTF.nex' && test "$first_param" != -c; then
  ${echo} 'x -SKIPPING TREEs20/ALIGN000108.VTF.nex (file already exists)'
else
${echo} 'x - extracting TREEs20/ALIGN000108.VTF.nex (text)'
  sed 's/^X//' << 'SHAR_EOF' > 'TREEs20/ALIGN000108.VTF.nex' &&
((((((((PPH_71735354_ref_YP_:100.0,PGY4_26976_:100.0):29.0,((MORI_09531_:100.0,
Pta_6061_:100.0):26.0,PLA107_09531_:100.0):56.0):36.0,Pae_2232_:100.0):58.0,
((PSYCIT7_27620_:100.0,Ptt_2744_:100.0):29.0,(PSYPI_06228_:100.0,PSYJA_15887_:100.0):70.0):36.0):29.0,
(Psy_66047803_ref_YP_:100.0,pac.txt_5437_:100.0):34.0):11.0,(((Pan.txt_4787_:100.0,
Pmp_2858_:100.0):55.0,((Pto_28867825_ref_NP_:100.0,T1_213967627_ref_ZP_:100.0):25.0,
PLA106_15894_:100.0):37.0):54.0,pma_1952_:100.0):74.0):51.0,POR16_27471_:100.0):100.0,
Pf0_77461331_ref_YP_:100.0);
SHAR_EOF
  (set 20 11 02 01 17 36 55 'TREEs20/ALIGN000108.VTF.nex'; eval "$shar_touch") &&
  chmod 0644 'TREEs20/ALIGN000108.VTF.nex'
if test $? -ne 0
then ${echo} 'restore of TREEs20/ALIGN000108.VTF.nex failed'
fi
  if ${md5check}
  then (
       ${MD5SUM} -c >/dev/null 2>&1 || ${echo} 'TREEs20/ALIGN000108.VTF.nex: MD5 check failed'
       ) << SHAR_EOF
2baf5cb4c80fd66b2069ecdce28541e6  TREEs20/ALIGN000108.VTF.nex
SHAR_EOF
  else
test `LC_ALL=C wc -c < 'TREEs20/ALIGN000108.VTF.nex'` -ne 545 && \
  ${echo} 'restoration warning:  size of TREEs20/ALIGN000108.VTF.nex is not 545'
  fi
fi
# ============= TREEs20/ALIGN000257.WAGF.nex ==============
if test -f 'TREEs20/ALIGN000257.WAGF.nex' && test "$first_param" != -c; then
  ${echo} 'x -SKIPPING TREEs20/ALIGN000257.WAGF.nex (file already exists)'
else
${echo} 'x - extracting TREEs20/ALIGN000257.WAGF.nex (text)'
  sed 's/^X//' << 'SHAR_EOF' > 'TREEs20/ALIGN000257.WAGF.nex' &&
((((((Pan.txt_4808_:100.0,(PLA106_23733_:100.0,Pto_28871026_ref_NP_:100.0):20.0):15.0,
T1_213969741_ref_ZP_:100.0):40.0,Pmp_2812_:100.0):36.0,(((Psy_66044857_ref_YP_:100.0,
((PSYPI_24099_:100.0,Ptt_195_:100.0):16.0,(pac.txt_4010_:100.0,PSYJA_22328_:100.0):10.0):15.0):41.0,
PSYCIT7_15078_:100.0):51.0,(POR16_15933_:100.0,pma_7157_:100.0):82.0):69.0):48.0,
(((Pta_1535_:100.0,PPH_71735127_ref_YP_:100.0):14.0,((Pae_4399_:100.0,
MORI_16279_:100.0):14.0,PGY4_12620_:100.0):6.00):16.0,PLA107_16279_:100.0):70.0):100.0,
Pf0_77457921_ref_YP_:100.0);
SHAR_EOF
  (set 20 11 02 01 17 37 01 'TREEs20/ALIGN000257.WAGF.nex'; eval "$shar_touch") &&
  chmod 0644 'TREEs20/ALIGN000257.WAGF.nex'
if test $? -ne 0
then ${echo} 'restore of TREEs20/ALIGN000257.WAGF.nex failed'
fi
  if ${md5check}
  then (
       ${MD5SUM} -c >/dev/null 2>&1 || ${echo} 'TREEs20/ALIGN000257.WAGF.nex: MD5 check failed'
       ) << SHAR_EOF
895608ec130f8988e57cc993667ea97b  TREEs20/ALIGN000257.WAGF.nex
SHAR_EOF
  else
test `LC_ALL=C wc -c < 'TREEs20/ALIGN000257.WAGF.nex'` -ne 544 && \
  ${echo} 'restoration warning:  size of TREEs20/ALIGN000257.WAGF.nex is not 544'
  fi
fi
# ============= TREEs20/ALIGN000154.MTREVF.nex ==============
if test -f 'TREEs20/ALIGN000154.MTREVF.nex' && test "$first_param" != -c; then
  ${echo} 'x -SKIPPING TREEs20/ALIGN000154.MTREVF.nex (file already exists)'
else
${echo} 'x - extracting TREEs20/ALIGN000154.MTREVF.nex (text)'
  sed 's/^X//' << 'SHAR_EOF' > 'TREEs20/ALIGN000154.MTREVF.nex' &&
((((Pae_3961_:100.0,(((((((Ptt_3134_:100.0,PPH_71735461_ref_YP_:100.0):5.00,
(MORI_23593_:100.0,Psy_66044275_ref_YP_:100.0):6.00):2.00,pac.txt_450_:100.0):2.00,
(Pta_2412_:100.0,PLA107_23593_:100.0):4.00):1.00,(PSYCIT7_06385_:100.0,
PGY4_30393_:100.0):7.00):4.00,PSYPI_22447_:100.0):12.0,PSYJA_19391_:100.0):16.0):43.0,
((Pmp_546_:100.0,Pan.txt_1345_:100.0):27.0,((Pto_28868397_ref_NP_:100.0,
PLA106_18564_:100.0):85.0,T1_213967154_ref_ZP_:100.0):83.0):56.0):61.0,(POR16_36874_:100.0,
pma_884_:100.0):32.0):100.0,Pf0_77457120_ref_YP_:100.0);
SHAR_EOF
  (set 20 11 02 01 17 41 44 'TREEs20/ALIGN000154.MTREVF.nex'; eval "$shar_touch") &&
  chmod 0644 'TREEs20/ALIGN000154.MTREVF.nex'
if test $? -ne 0
then ${echo} 'restore of TREEs20/ALIGN000154.MTREVF.nex failed'
fi
  if ${md5check}
  then (
       ${MD5SUM} -c >/dev/null 2>&1 || ${echo} 'TREEs20/ALIGN000154.MTREVF.nex: MD5 check failed'
       ) << SHAR_EOF
86981e7ec6ac3ecba8d9b9357bde4daa  TREEs20/ALIGN000154.MTREVF.nex
SHAR_EOF
  else
test `LC_ALL=C wc -c < 'TREEs20/ALIGN000154.MTREVF.nex'` -ne 542 && \
  ${echo} 'restoration warning:  size of TREEs20/ALIGN000154.MTREVF.nex is not 542'
  fi
fi
# ============= TREEs20/ALIGN000057.JTTF.nex ==============
if test -f 'TREEs20/ALIGN000057.JTTF.nex' && test "$first_param" != -c; then
  ${echo} 'x -SKIPPING TREEs20/ALIGN000057.JTTF.nex (file already exists)'
else
${echo} 'x - extracting TREEs20/ALIGN000057.JTTF.nex (text)'
  sed 's/^X//' << 'SHAR_EOF' > 'TREEs20/ALIGN000057.JTTF.nex' &&
((((((((T1_213969016_ref_ZP_:100.0,(Pto_28870685_ref_NP_:100.0,Pan.txt_415_:100.0):26.0):23.0,
PLA106_07360_:100.0):95.0,Pmp_1157_:100.0):90.0,(((Pta_5509_:100.0,PPH_71737983_ref_YP_:100.0):22.0,
(PLA107_19597_:100.0,MORI_19597_:100.0):19.0):50.0,(Pae_833_:100.0,PGY4_09926_:100.0):51.0):77.0):33.0,
((Ptt_7035_:100.0,PSYCIT7_21644_:100.0):55.0,((PSYJA_12485_:100.0,PSYPI_28579_:100.0):17.0,
(Psy_66046526_ref_YP_:100.0,pac.txt_1094_:100.0):17.0):49.0):88.0):18.0,pma_1665_:100.0):56.0,
POR16_11426_:100.0):100.0,Pf0_77460175_ref_YP_:100.0);
SHAR_EOF
  (set 20 11 02 01 17 44 09 'TREEs20/ALIGN000057.JTTF.nex'; eval "$shar_touch") &&
  chmod 0644 'TREEs20/ALIGN000057.JTTF.nex'
if test $? -ne 0
then ${echo} 'restore of TREEs20/ALIGN000057.JTTF.nex failed'
fi
  if ${md5check}
  then (
       ${MD5SUM} -c >/dev/null 2>&1 || ${echo} 'TREEs20/ALIGN000057.JTTF.nex: MD5 check failed'
       ) << SHAR_EOF
8d863259eaca7b8d916d63d6e3dc164d  TREEs20/ALIGN000057.JTTF.nex
SHAR_EOF
  else
test `LC_ALL=C wc -c < 'TREEs20/ALIGN000057.JTTF.nex'` -ne 542 && \
  ${echo} 'restoration warning:  size of TREEs20/ALIGN000057.JTTF.nex is not 542'
  fi
fi
# ============= TREEs20/ALIGN000109.CPREVF.nex ==============
if test -f 'TREEs20/ALIGN000109.CPREVF.nex' && test "$first_param" != -c; then
  ${echo} 'x -SKIPPING TREEs20/ALIGN000109.CPREVF.nex (file already exists)'
else
${echo} 'x - extracting TREEs20/ALIGN000109.CPREVF.nex (text)'
  sed 's/^X//' << 'SHAR_EOF' > 'TREEs20/ALIGN000109.CPREVF.nex' &&
(((((PSYCIT7_27790_:100.0,((PSYPI_34615_:100.0,((PSYJA_32101_:100.0,
pac.txt_5474_:100.0):20.0,Psy_66047838_ref_YP_:100.0):12.0):13.0,Ptt_2775_:100.0):13.0):40.0,
(POR16_27031_:100.0,pma_1918_:100.0):27.0):32.0,(((Pta_6097_:100.0,MORI_09711_:100.0):16.0,
(Pae_2199_:100.0,PLA107_09711_:100.0):17.0):23.0,(PGY4_24664_:100.0,PPH_71737951_ref_YP_:100.0):66.0):65.0):52.0,
((((Pmp_2890_:100.0,PLA106_16334_:100.0):20.0,Pto_28867794_ref_NP_:100.0):14.0,
T1_213967660_ref_ZP_:100.0):36.0,Pan.txt_4707_:100.0):43.0):100.0,Pf0_77461341_ref_YP_:100.0);
SHAR_EOF
  (set 20 11 02 01 17 44 38 'TREEs20/ALIGN000109.CPREVF.nex'; eval "$shar_touch") &&
  chmod 0644 'TREEs20/ALIGN000109.CPREVF.nex'
if test $? -ne 0
then ${echo} 'restore of TREEs20/ALIGN000109.CPREVF.nex failed'
fi
  if ${md5check}
  then (
       ${MD5SUM} -c >/dev/null 2>&1 || ${echo} 'TREEs20/ALIGN000109.CPREVF.nex: MD5 check failed'
       ) << SHAR_EOF
82d24438fb882d0be38560a408fa6a7e  TREEs20/ALIGN000109.CPREVF.nex
SHAR_EOF
  else
test `LC_ALL=C wc -c < 'TREEs20/ALIGN000109.CPREVF.nex'` -ne 544 && \
  ${echo} 'restoration warning:  size of TREEs20/ALIGN000109.CPREVF.nex is not 544'
  fi
fi
# ============= TREEs20/ALIGN000208.JTTF.nex ==============
if test -f 'TREEs20/ALIGN000208.JTTF.nex' && test "$first_param" != -c; then
  ${echo} 'x -SKIPPING TREEs20/ALIGN000208.JTTF.nex (file already exists)'
else
${echo} 'x - extracting TREEs20/ALIGN000208.JTTF.nex (text)'
  sed 's/^X//' << 'SHAR_EOF' > 'TREEs20/ALIGN000208.JTTF.nex' &&
(((((PSYPI_07845_:100.0,(Psy_66043563_ref_YP_:100.0,pac.txt_1183_:100.0):57.0):46.0,
((Ptt_7245_:100.0,PSYCIT7_11864_:100.0):31.0,PSYJA_21827_:100.0):58.0):39.0,
(((((Pto_28872362_ref_NP_:100.0,PLA106_17599_:100.0):35.0,T1_213971460_ref_ZP_:100.0):82.0,
(Pan.txt_2055_:100.0,Pmp_3454_:100.0):78.0):87.0,pma_211_:100.0):43.0,POR16_03964_:100.0):40.0):40.0,
(Pae_1694_:100.0,((((Pta_3365_:100.0,PLA107_14977_:100.0):23.0,PGY4_03497_:100.0):14.0,
MORI_14977_:100.0):54.0,PPH_71736676_ref_YP_:100.0):82.0):94.0):100.0,Pf0_77461685_ref_YP_:100.0);
SHAR_EOF
  (set 20 11 02 01 17 47 24 'TREEs20/ALIGN000208.JTTF.nex'; eval "$shar_touch") &&
  chmod 0644 'TREEs20/ALIGN000208.JTTF.nex'
if test $? -ne 0
then ${echo} 'restore of TREEs20/ALIGN000208.JTTF.nex failed'
fi
  if ${md5check}
  then (
       ${MD5SUM} -c >/dev/null 2>&1 || ${echo} 'TREEs20/ALIGN000208.JTTF.nex: MD5 check failed'
       ) << SHAR_EOF
bd99ac7822437f449615754a1a0e872c  TREEs20/ALIGN000208.JTTF.nex
SHAR_EOF
  else
test `LC_ALL=C wc -c < 'TREEs20/ALIGN000208.JTTF.nex'` -ne 543 && \
  ${echo} 'restoration warning:  size of TREEs20/ALIGN000208.JTTF.nex is not 543'
  fi
fi
# ============= TREEs20/ALIGN000309.MTREVF.nex ==============
if test -f 'TREEs20/ALIGN000309.MTREVF.nex' && test "$first_param" != -c; then
  ${echo} 'x -SKIPPING TREEs20/ALIGN000309.MTREVF.nex (file already exists)'
else
${echo} 'x - extracting TREEs20/ALIGN000309.MTREVF.nex (text)'
  sed 's/^X//' << 'SHAR_EOF' > 'TREEs20/ALIGN000309.MTREVF.nex' &&
(((POR16_09147_:100.0,(((((PSYJA_06224_:100.0,Ptt_1570_:100.0):71.0,PSYPI_18381_:100.0):75.0,
(pac.txt_1445_:100.0,Psy_66046904_ref_YP_:100.0):68.0):30.0,(((PSYCIT7_19416_:100.0,
(Pta_1934_:100.0,Pae_1472_:100.0):18.0):20.0,(MORI_14532_:100.0,PLA107_14532_:100.0):65.0):24.0,
(PPH_71737228_ref_YP_:100.0,PGY4_31463_:100.0):66.0):68.0):97.0,((Pan.txt_3500_:100.0,
Pmp_1489_:100.0):60.0,((Pto_28868920_ref_NP_:100.0,PLA106_12235_:100.0):76.0,
T1_213972121_ref_ZP_:100.0):81.0):58.0):71.0):72.0,pma_1388_:100.0):100.0,Pf0_77457874_ref_YP_:100.0);
SHAR_EOF
  (set 20 11 02 01 17 47 58 'TREEs20/ALIGN000309.MTREVF.nex'; eval "$shar_touch") &&
  chmod 0644 'TREEs20/ALIGN000309.MTREVF.nex'
if test $? -ne 0
then ${echo} 'restore of TREEs20/ALIGN000309.MTREVF.nex failed'
fi
  if ${md5check}
  then (
       ${MD5SUM} -c >/dev/null 2>&1 || ${echo} 'TREEs20/ALIGN000309.MTREVF.nex: MD5 check failed'
       ) << SHAR_EOF
44ef7ab04c7beba53464d4f7383d9632  TREEs20/ALIGN000309.MTREVF.nex
SHAR_EOF
  else
test `LC_ALL=C wc -c < 'TREEs20/ALIGN000309.MTREVF.nex'` -ne 544 && \
  ${echo} 'restoration warning:  size of TREEs20/ALIGN000309.MTREVF.nex is not 544'
  fi
fi
# ============= TREEs20/ALIGN000155.JTTF.nex ==============
if test -f 'TREEs20/ALIGN000155.JTTF.nex' && test "$first_param" != -c; then
  ${echo} 'x -SKIPPING TREEs20/ALIGN000155.JTTF.nex (file already exists)'
else
${echo} 'x - extracting TREEs20/ALIGN000155.JTTF.nex (text)'
  sed 's/^X//' << 'SHAR_EOF' > 'TREEs20/ALIGN000155.JTTF.nex' &&
((((Pto_28868394_ref_NP_:100.0,((T1_213967157_ref_ZP_:100.0,PLA106_18579_:100.0):14.0,
(Pan.txt_1342_:100.0,Pmp_549_:100.0):20.0):22.0):94.0,(((((PLA107_23578_:100.0,
MORI_23578_:100.0):20.0,(PPH_71734133_ref_YP_:100.0,Pae_3964_:100.0):17.0):35.0,
PGY4_24120_:100.0):22.0,Pta_2409_:100.0):58.0,(POR16_36859_:100.0,pma_881_:100.0):75.0):78.0):63.0,
((((PSYCIT7_06400_:100.0,pac.txt_454_:100.0):13.0,(PSYPI_22432_:100.0,
Psy_66044272_ref_YP_:100.0):19.0):9.00,Ptt_3131_:100.0):15.0,PSYJA_19406_:100.0):75.0):100.0,
Pf0_77457117_ref_YP_:100.0);
SHAR_EOF
  (set 20 11 02 01 17 49 35 'TREEs20/ALIGN000155.JTTF.nex'; eval "$shar_touch") &&
  chmod 0644 'TREEs20/ALIGN000155.JTTF.nex'
if test $? -ne 0
then ${echo} 'restore of TREEs20/ALIGN000155.JTTF.nex failed'
fi
  if ${md5check}
  then (
       ${MD5SUM} -c >/dev/null 2>&1 || ${echo} 'TREEs20/ALIGN000155.JTTF.nex: MD5 check failed'
       ) << SHAR_EOF
75adc5c2cf70dc8ffb21dc6ae44a218f  TREEs20/ALIGN000155.JTTF.nex
SHAR_EOF
  else
test `LC_ALL=C wc -c < 'TREEs20/ALIGN000155.JTTF.nex'` -ne 542 && \
  ${echo} 'restoration warning:  size of TREEs20/ALIGN000155.JTTF.nex is not 542'
  fi
fi
# ============= TREEs20/ALIGN000005.JTTF.nex ==============
if test -f 'TREEs20/ALIGN000005.JTTF.nex' && test "$first_param" != -c; then
  ${echo} 'x -SKIPPING TREEs20/ALIGN000005.JTTF.nex (file already exists)'
else
${echo} 'x - extracting TREEs20/ALIGN000005.JTTF.nex (text)'
  sed 's/^X//' << 'SHAR_EOF' > 'TREEs20/ALIGN000005.JTTF.nex' &&
(((((((Pto_28871264_ref_NP_:100.0,T1_213971386_ref_ZP_:100.0):32.0,
PLA106_06970_:100.0):67.0,(Pmp_3255_:100.0,Pan.txt_3423_:100.0):46.0):23.0,
(((PSYPI_03087_:100.0,(PSYJA_05144_:100.0,(Ptt_593_:100.0,PSYCIT7_00850_:100.0):16.0):13.0):34.0,
(Psy_66047085_ref_YP_:100.0,pac.txt_5660_:100.0):52.0):63.0,(((PLA107_30501_:100.0,
MORI_30501_:100.0):92.0,(Pae_274_:100.0,(PPH_71737224_ref_YP_:100.0,PGY4_11648_:100.0):70.0):23.0):25.0,
Pta_4140_:100.0):85.0):76.0):32.0,pma_3093_:100.0):45.0,POR16_08292_:100.0):100.0,
Pf0_77459979_ref_YP_:100.0);
SHAR_EOF
  (set 20 11 02 01 17 50 13 'TREEs20/ALIGN000005.JTTF.nex'; eval "$shar_touch") &&
  chmod 0644 'TREEs20/ALIGN000005.JTTF.nex'
if test $? -ne 0
then ${echo} 'restore of TREEs20/ALIGN000005.JTTF.nex failed'
fi
  if ${md5check}
  then (
       ${MD5SUM} -c >/dev/null 2>&1 || ${echo} 'TREEs20/ALIGN000005.JTTF.nex: MD5 check failed'
       ) << SHAR_EOF
22789aca72bb8152adf06e114be5b782  TREEs20/ALIGN000005.JTTF.nex
SHAR_EOF
  else
test `LC_ALL=C wc -c < 'TREEs20/ALIGN000005.JTTF.nex'` -ne 543 && \
  ${echo} 'restoration warning:  size of TREEs20/ALIGN000005.JTTF.nex is not 543'
  fi
fi
# ============= TREEs20/ALIGN000058.JTTF.nex ==============
if test -f 'TREEs20/ALIGN000058.JTTF.nex' && test "$first_param" != -c; then
  ${echo} 'x -SKIPPING TREEs20/ALIGN000058.JTTF.nex (file already exists)'
else
${echo} 'x - extracting TREEs20/ALIGN000058.JTTF.nex (text)'
  sed 's/^X//' << 'SHAR_EOF' > 'TREEs20/ALIGN000058.JTTF.nex' &&
(((((((((Pae_817_:100.0,PLA107_19517_:100.0):13.0,(Pta_5523_:100.0,PPH_71733534_ref_YP_:100.0):15.0):11.0,
MORI_19517_:100.0):35.0,PGY4_09826_:100.0):69.0,(PSYCIT7_21724_:100.0,pma_1650_:100.0):18.0):35.0,
((Psy_66046511_ref_YP_:100.0,pac.txt_1079_:100.0):20.0,((Pmp_1173_:100.0,
Pan.txt_2829_:100.0):59.0,((T1_213969032_ref_ZP_:100.0,Pto_28870669_ref_NP_:100.0):39.0,
PLA106_07270_:100.0):92.0):61.0):9.00):44.0,((PSYJA_12390_:100.0,PSYPI_28079_:100.0):22.0,
Ptt_5143_:100.0):25.0):53.0,POR16_11516_:100.0):100.0,Pf0_77460092_ref_YP_:100.0);
SHAR_EOF
  (set 20 11 02 01 17 54 07 'TREEs20/ALIGN000058.JTTF.nex'; eval "$shar_touch") &&
  chmod 0644 'TREEs20/ALIGN000058.JTTF.nex'
if test $? -ne 0
then ${echo} 'restore of TREEs20/ALIGN000058.JTTF.nex failed'
fi
  if ${md5check}
  then (
       ${MD5SUM} -c >/dev/null 2>&1 || ${echo} 'TREEs20/ALIGN000058.JTTF.nex: MD5 check failed'
       ) << SHAR_EOF
d27803583c6a660a4beb698678902360  TREEs20/ALIGN000058.JTTF.nex
SHAR_EOF
  else
test `LC_ALL=C wc -c < 'TREEs20/ALIGN000058.JTTF.nex'` -ne 543 && \
  ${echo} 'restoration warning:  size of TREEs20/ALIGN000058.JTTF.nex is not 543'
  fi
fi
# ============= TREEs20/ALIGN000258.CPREVF.nex ==============
if test -f 'TREEs20/ALIGN000258.CPREVF.nex' && test "$first_param" != -c; then
  ${echo} 'x -SKIPPING TREEs20/ALIGN000258.CPREVF.nex (file already exists)'
else
${echo} 'x - extracting TREEs20/ALIGN000258.CPREVF.nex (text)'
  sed 's/^X//' << 'SHAR_EOF' > 'TREEs20/ALIGN000258.CPREVF.nex' &&
(((((PLA107_16289_:100.0,MORI_16289_:100.0):84.0,((Pta_1537_:100.0,PGY4_12630_:100.0):28.0,
PPH_71734959_ref_YP_:100.0):55.0):64.0,Pae_4397_:100.0):86.0,(((PSYJA_22338_:100.0,
(Ptt_193_:100.0,PSYPI_24114_:100.0):56.0):91.0,((pac.txt_4008_:100.0,Psy_66044859_ref_YP_:100.0):75.0,
PSYCIT7_15088_:100.0):67.0):74.0,((((T1_213969743_ref_ZP_:100.0,Pto_28871024_ref_NP_:100.0):74.0,
PLA106_23743_:100.0):73.0,(Pan.txt_4806_:100.0,Pmp_2810_:100.0):78.0):97.0,
(POR16_15943_:100.0,pma_7155_:100.0):50.0):68.0):41.0):100.0,Pf0_77457923_ref_YP_:100.0);
SHAR_EOF
  (set 20 11 02 01 17 56 07 'TREEs20/ALIGN000258.CPREVF.nex'; eval "$shar_touch") &&
  chmod 0644 'TREEs20/ALIGN000258.CPREVF.nex'
if test $? -ne 0
then ${echo} 'restore of TREEs20/ALIGN000258.CPREVF.nex failed'
fi
  if ${md5check}
  then (
       ${MD5SUM} -c >/dev/null 2>&1 || ${echo} 'TREEs20/ALIGN000258.CPREVF.nex: MD5 check failed'
       ) << SHAR_EOF
05699f80bd9f6f2d92309a177067c343  TREEs20/ALIGN000258.CPREVF.nex
SHAR_EOF
  else
test `LC_ALL=C wc -c < 'TREEs20/ALIGN000258.CPREVF.nex'` -ne 543 && \
  ${echo} 'restoration warning:  size of TREEs20/ALIGN000258.CPREVF.nex is not 543'
  fi
fi
# ============= TREEs20/ALIGN000209.DAYHOFFF.nex ==============
if test -f 'TREEs20/ALIGN000209.DAYHOFFF.nex' && test "$first_param" != -c; then
  ${echo} 'x -SKIPPING TREEs20/ALIGN000209.DAYHOFFF.nex (file already exists)'
else
${echo} 'x - extracting TREEs20/ALIGN000209.DAYHOFFF.nex (text)'
  sed 's/^X//' << 'SHAR_EOF' > 'TREEs20/ALIGN000209.DAYHOFFF.nex' &&
((((((((((Psy_66043539_ref_YP_:100.0,(PSYCIT7_11984_:100.0,PSYPI_07985_:100.0):15.0):10.0,
Ptt_7269_:100.0):21.0,PSYJA_29903_:100.0):21.0,pac.txt_1203_:100.0):47.0,
pma_235_:100.0):65.0,((Pae_1674_:100.0,Pta_3343_:100.0):10.0,(PLA107_15077_:100.0,
MORI_15077_:100.0):16.0):12.0):8.00,(POR16_03849_:100.0,(PPH_71736746_ref_YP_:100.0,
PGY4_03612_:100.0):67.0):17.0):70.0,((T1_213971017_ref_ZP_:100.0,Pto_28867574_ref_NP_:100.0):24.0,
PLA106_03112_:100.0):37.0):48.0,(Pmp_4335_:100.0,Pan.txt_2168_:100.0):39.0):100.0,
Pf0_77456283_ref_YP_:100.0);
SHAR_EOF
  (set 20 11 02 01 17 57 32 'TREEs20/ALIGN000209.DAYHOFFF.nex'; eval "$shar_touch") &&
  chmod 0644 'TREEs20/ALIGN000209.DAYHOFFF.nex'
if test $? -ne 0
then ${echo} 'restore of TREEs20/ALIGN000209.DAYHOFFF.nex failed'
fi
  if ${md5check}
  then (
       ${MD5SUM} -c >/dev/null 2>&1 || ${echo} 'TREEs20/ALIGN000209.DAYHOFFF.nex: MD5 check failed'
       ) << SHAR_EOF
8bfe38ec4da67dcb40804461f3433033  TREEs20/ALIGN000209.DAYHOFFF.nex
SHAR_EOF
  else
test `LC_ALL=C wc -c < 'TREEs20/ALIGN000209.DAYHOFFF.nex'` -ne 544 && \
  ${echo} 'restoration warning:  size of TREEs20/ALIGN000209.DAYHOFFF.nex is not 544'
  fi
fi
# ============= TREEs20/ALIGN000006.JTTF.nex ==============
if test -f 'TREEs20/ALIGN000006.JTTF.nex' && test "$first_param" != -c; then
  ${echo} 'x -SKIPPING TREEs20/ALIGN000006.JTTF.nex (file already exists)'
else
${echo} 'x - extracting TREEs20/ALIGN000006.JTTF.nex (text)'
  sed 's/^X//' << 'SHAR_EOF' > 'TREEs20/ALIGN000006.JTTF.nex' &&
((((((Psy_66047115_ref_YP_:100.0,pac.txt_2730_:100.0):63.0,((Ptt_4425_:100.0,
PSYCIT7_01025_:100.0):25.0,(PSYPI_03292_:100.0,PSYJA_13942_:100.0):65.0):28.0):75.0,
(((T1_213970873_ref_ZP_:100.0,(PLA106_06815_:100.0,Pto_28871291_ref_NP_:100.0):26.0):18.0,
Pmp_1714_:100.0):48.0,Pan.txt_3454_:100.0):90.0):55.0,((((((PGY4_11498_:100.0,
PPH_71735109_ref_YP_:100.0):17.0,MORI_34295_:100.0):11.0,Pae_300_:100.0):15.0,
PLA107_34295_:100.0):50.0,Pta_4113_:100.0):86.0,pma_3137_:100.0):74.0):49.0,
POR16_08097_:100.0):100.0,Pf0_77460734_ref_YP_:100.0);
SHAR_EOF
  (set 20 11 02 01 17 58 47 'TREEs20/ALIGN000006.JTTF.nex'; eval "$shar_touch") &&
  chmod 0644 'TREEs20/ALIGN000006.JTTF.nex'
if test $? -ne 0
then ${echo} 'restore of TREEs20/ALIGN000006.JTTF.nex failed'
fi
  if ${md5check}
  then (
       ${MD5SUM} -c >/dev/null 2>&1 || ${echo} 'TREEs20/ALIGN000006.JTTF.nex: MD5 check failed'
       ) << SHAR_EOF
a99e7fa5aa3118884ea31852c8e1e132  TREEs20/ALIGN000006.JTTF.nex
SHAR_EOF
  else
test `LC_ALL=C wc -c < 'TREEs20/ALIGN000006.JTTF.nex'` -ne 544 && \
  ${echo} 'restoration warning:  size of TREEs20/ALIGN000006.JTTF.nex is not 544'
  fi
fi
# ============= TREEs20/ALIGN000110.JTTF.nex ==============
if test -f 'TREEs20/ALIGN000110.JTTF.nex' && test "$first_param" != -c; then
  ${echo} 'x -SKIPPING TREEs20/ALIGN000110.JTTF.nex (file already exists)'
else
${echo} 'x - extracting TREEs20/ALIGN000110.JTTF.nex (text)'
  sed 's/^X//' << 'SHAR_EOF' > 'TREEs20/ALIGN000110.JTTF.nex' &&
(((((PLA106_16339_:100.0,(Pto_28867793_ref_NP_:100.0,T1_213967661_ref_ZP_:100.0):26.0):65.0,
(Pan.txt_4706_:100.0,Pmp_2892_:100.0):68.0):57.0,POR16_27026_:100.0):31.0,
((((PPH_71737064_ref_YP_:100.0,(Pae_2197_:100.0,Pta_6099_:100.0):15.0):19.0,
((((Ptt_2776_:100.0,(pac.txt_5475_:100.0,Psy_66047839_ref_YP_:100.0):56.0):11.0,
(PSYJA_15697_:100.0,PSYCIT7_27795_:100.0):26.0):43.0,PSYPI_06408_:100.0):56.0,
(MORI_09721_:100.0,PLA107_09721_:100.0):45.0):43.0):27.0,pma_953_:100.0):18.0,
PGY4_24654_:100.0):53.0):100.0,Pf0_77461343_ref_YP_:100.0);
SHAR_EOF
  (set 20 11 02 01 18 03 48 'TREEs20/ALIGN000110.JTTF.nex'; eval "$shar_touch") &&
  chmod 0644 'TREEs20/ALIGN000110.JTTF.nex'
if test $? -ne 0
then ${echo} 'restore of TREEs20/ALIGN000110.JTTF.nex failed'
fi
  if ${md5check}
  then (
       ${MD5SUM} -c >/dev/null 2>&1 || ${echo} 'TREEs20/ALIGN000110.JTTF.nex: MD5 check failed'
       ) << SHAR_EOF
a4763eecc32359f1dcf732d1d3ac9a60  TREEs20/ALIGN000110.JTTF.nex
SHAR_EOF
  else
test `LC_ALL=C wc -c < 'TREEs20/ALIGN000110.JTTF.nex'` -ne 544 && \
  ${echo} 'restoration warning:  size of TREEs20/ALIGN000110.JTTF.nex is not 544'
  fi
fi
# ============= TREEs20/ALIGN000156.BLOSUM62F.nex ==============
if test -f 'TREEs20/ALIGN000156.BLOSUM62F.nex' && test "$first_param" != -c; then
  ${echo} 'x -SKIPPING TREEs20/ALIGN000156.BLOSUM62F.nex (file already exists)'
else
${echo} 'x - extracting TREEs20/ALIGN000156.BLOSUM62F.nex (text)'
  sed 's/^X//' << 'SHAR_EOF' > 'TREEs20/ALIGN000156.BLOSUM62F.nex' &&
((pma_863_:100.0,(((((((Ptt_3118_:100.0,(PSYJA_19471_:100.0,((Psy_66044258_ref_YP_:100.0,
PSYPI_32918_:100.0):29.0,pac.txt_467_:100.0):63.0):32.0):61.0,POR16_13140_:100.0):24.0,
PSYCIT7_06470_:100.0):65.0,PGY4_24045_:100.0):54.0,((PPH_71733414_ref_YP_:100.0,
Pta_2393_:100.0):33.0,(MORI_29966_:100.0,PLA107_29966_:100.0):77.0):17.0):24.0,
Pae_3980_:100.0):62.0,(((PLA106_18649_:100.0,T1_213967171_ref_ZP_:100.0):21.0,
(Pto_28868377_ref_NP_:100.0,Pan.txt_1326_:100.0):25.0):70.0,Pmp_562_:100.0):96.0):66.0):100.0,
Pf0_77460924_ref_YP_:100.0);
SHAR_EOF
  (set 20 11 02 01 18 04 09 'TREEs20/ALIGN000156.BLOSUM62F.nex'; eval "$shar_touch") &&
  chmod 0644 'TREEs20/ALIGN000156.BLOSUM62F.nex'
if test $? -ne 0
then ${echo} 'restore of TREEs20/ALIGN000156.BLOSUM62F.nex failed'
fi
  if ${md5check}
  then (
       ${MD5SUM} -c >/dev/null 2>&1 || ${echo} 'TREEs20/ALIGN000156.BLOSUM62F.nex: MD5 check failed'
       ) << SHAR_EOF
a5561675d056f0ad7fa5b802d774caa0  TREEs20/ALIGN000156.BLOSUM62F.nex
SHAR_EOF
  else
test `LC_ALL=C wc -c < 'TREEs20/ALIGN000156.BLOSUM62F.nex'` -ne 542 && \
  ${echo} 'restoration warning:  size of TREEs20/ALIGN000156.BLOSUM62F.nex is not 542'
  fi
fi
# ============= TREEs20/ALIGN000059.CPREVF.nex ==============
if test -f 'TREEs20/ALIGN000059.CPREVF.nex' && test "$first_param" != -c; then
  ${echo} 'x -SKIPPING TREEs20/ALIGN000059.CPREVF.nex (file already exists)'
else
${echo} 'x - extracting TREEs20/ALIGN000059.CPREVF.nex (text)'
  sed 's/^X//' << 'SHAR_EOF' > 'TREEs20/ALIGN000059.CPREVF.nex' &&
(Pf0_77458302_ref_YP_:100.0,((((((PGY4_27763_:100.0,PPH_71734536_ref_YP_:100.0):64.0,
Pae_4309_:100.0):63.0,(MORI_35189_:100.0,PLA107_35189_:100.0):46.0):30.0,
Pta_5566_:100.0):83.0,((((Pan.txt_5270_:100.0,((T1_213971357_ref_ZP_:100.0,
PLA106_25820_:100.0):47.0,Pto_28870617_ref_NP_:100.0):85.0):39.0,Pmp_4074_:100.0):73.0,
POR16_31970_:100.0):45.0,pma_1605_:100.0):53.0):52.0,((((Psy_66046467_ref_YP_:100.0,
pac.txt_4804_:100.0):16.0,(PSYJA_12085_:100.0,PSYPI_32808_:100.0):18.0):15.0,
Ptt_5196_:100.0):68.0,PSYCIT7_21999_:100.0):68.0):100.0);
SHAR_EOF
  (set 20 11 02 01 18 05 19 'TREEs20/ALIGN000059.CPREVF.nex'; eval "$shar_touch") &&
  chmod 0644 'TREEs20/ALIGN000059.CPREVF.nex'
if test $? -ne 0
then ${echo} 'restore of TREEs20/ALIGN000059.CPREVF.nex failed'
fi
  if ${md5check}
  then (
       ${MD5SUM} -c >/dev/null 2>&1 || ${echo} 'TREEs20/ALIGN000059.CPREVF.nex: MD5 check failed'
       ) << SHAR_EOF
a099e0bfe9ee93aa70a2f0f900e78de5  TREEs20/ALIGN000059.CPREVF.nex
SHAR_EOF
  else
test `LC_ALL=C wc -c < 'TREEs20/ALIGN000059.CPREVF.nex'` -ne 545 && \
  ${echo} 'restoration warning:  size of TREEs20/ALIGN000059.CPREVF.nex is not 545'
  fi
fi
# ============= TREEs20/ALIGN000310.DAYHOFFF.nex ==============
if test -f 'TREEs20/ALIGN000310.DAYHOFFF.nex' && test "$first_param" != -c; then
  ${echo} 'x -SKIPPING TREEs20/ALIGN000310.DAYHOFFF.nex (file already exists)'
else
${echo} 'x - extracting TREEs20/ALIGN000310.DAYHOFFF.nex (text)'
  sed 's/^X//' << 'SHAR_EOF' > 'TREEs20/ALIGN000310.DAYHOFFF.nex' &&
(((((Pae_1489_:100.0,(((((Pto_28868940_ref_NP_:100.0,T1_213968731_ref_ZP_:100.0):27.0,
PLA106_12330_:100.0):66.0,Pmp_1470_:100.0):51.0,Pan.txt_1072_:100.0):100.0,
(POR16_09242_:100.0,pma_1371_:100.0):39.0):21.0):35.0,((PLA107_14432_:100.0,
MORI_14432_:100.0):92.0,((PSYCIT7_19516_:100.0,((PSYPI_11388_:100.0,Ptt_1588_:100.0):75.0,
PSYJA_06319_:100.0):58.0):39.0,(pac.txt_1427_:100.0,Psy_66046887_ref_YP_:100.0):45.0):57.0):22.0):18.0,
Pta_1916_:100.0):30.0,(PPH_71737483_ref_YP_:100.0,PGY4_10931_:100.0):66.0):100.0,
Pf0_77460311_ref_YP_:100.0);
SHAR_EOF
  (set 20 11 02 01 18 06 20 'TREEs20/ALIGN000310.DAYHOFFF.nex'; eval "$shar_touch") &&
  chmod 0644 'TREEs20/ALIGN000310.DAYHOFFF.nex'
if test $? -ne 0
then ${echo} 'restore of TREEs20/ALIGN000310.DAYHOFFF.nex failed'
fi
  if ${md5check}
  then (
       ${MD5SUM} -c >/dev/null 2>&1 || ${echo} 'TREEs20/ALIGN000310.DAYHOFFF.nex: MD5 check failed'
       ) << SHAR_EOF
2aa1c6d1019b0fd868be3a928914b975  TREEs20/ALIGN000310.DAYHOFFF.nex
SHAR_EOF
  else
test `LC_ALL=C wc -c < 'TREEs20/ALIGN000310.DAYHOFFF.nex'` -ne 546 && \
  ${echo} 'restoration warning:  size of TREEs20/ALIGN000310.DAYHOFFF.nex is not 546'
  fi
fi
# ============= TREEs20/ALIGN000007.DAYHOFFF.nex ==============
if test -f 'TREEs20/ALIGN000007.DAYHOFFF.nex' && test "$first_param" != -c; then
  ${echo} 'x -SKIPPING TREEs20/ALIGN000007.DAYHOFFF.nex (file already exists)'
else
${echo} 'x - extracting TREEs20/ALIGN000007.DAYHOFFF.nex (text)'
  sed 's/^X//' << 'SHAR_EOF' > 'TREEs20/ALIGN000007.DAYHOFFF.nex' &&
((((((Psy_66047125_ref_YP_:100.0,pac.txt_2720_:100.0):64.0,(((((Pan.txt_3577_:100.0,
pma_5593_:100.0):13.0,Pmp_1725_:100.0):10.0,PLA106_06760_:100.0):13.0,Pto_28871303_ref_NP_:100.0):51.0,
T1_213970862_ref_ZP_:100.0):67.0):9.00,((((Ptt_4435_:100.0,PPH_71738002_ref_YP_:100.0):3.00,
(Pta_4102_:100.0,MORI_31308_:100.0):6.00):1.00,(PGY4_15009_:100.0,PLA107_31308_:100.0):5.00,
(PSYJA_13877_:100.0,PSYCIT7_01070_:100.0):5.00):1.00,Pae_308_:100.0):12.0):13.0,
PSYPI_03352_:100.0):30.0,POR16_33273_:100.0):100.0,Pf0_77460745_ref_YP_:100.0);
SHAR_EOF
  (set 20 11 02 01 18 07 19 'TREEs20/ALIGN000007.DAYHOFFF.nex'; eval "$shar_touch") &&
  chmod 0644 'TREEs20/ALIGN000007.DAYHOFFF.nex'
if test $? -ne 0
then ${echo} 'restore of TREEs20/ALIGN000007.DAYHOFFF.nex failed'
fi
  if ${md5check}
  then (
       ${MD5SUM} -c >/dev/null 2>&1 || ${echo} 'TREEs20/ALIGN000007.DAYHOFFF.nex: MD5 check failed'
       ) << SHAR_EOF
5e338c4c8582b6cc624520a348572178  TREEs20/ALIGN000007.DAYHOFFF.nex
SHAR_EOF
  else
test `LC_ALL=C wc -c < 'TREEs20/ALIGN000007.DAYHOFFF.nex'` -ne 536 && \
  ${echo} 'restoration warning:  size of TREEs20/ALIGN000007.DAYHOFFF.nex is not 536'
  fi
fi
# ============= TREEs20/ALIGN000210.MTREVF.nex ==============
if test -f 'TREEs20/ALIGN000210.MTREVF.nex' && test "$first_param" != -c; then
  ${echo} 'x -SKIPPING TREEs20/ALIGN000210.MTREVF.nex (file already exists)'
else
${echo} 'x - extracting TREEs20/ALIGN000210.MTREVF.nex (text)'
  sed 's/^X//' << 'SHAR_EOF' > 'TREEs20/ALIGN000210.MTREVF.nex' &&
((((((((MORI_15147_:100.0,Pae_1662_:100.0):16.0,Pta_3330_:100.0):12.0,PLA107_15147_:100.0):12.0,
PGY4_03672_:100.0):18.0,PPH_71737975_ref_YP_:100.0):87.0,pma_253_:100.0):40.0,
((((Psy_66043528_ref_YP_:100.0,pac.txt_1216_:100.0):11.0,((Ptt_7279_:100.0,
PSYJA_29823_:100.0):15.0,PSYPI_26519_:100.0):6.00):15.0,((((Pto_28867559_ref_NP_:100.0,
T1_213971031_ref_ZP_:100.0):10.0,(Pmp_4323_:100.0,PLA106_03037_:100.0):16.0):12.0,
Pan.txt_2196_:100.0):38.0,PSYCIT7_12054_:100.0):48.0):46.0,POR16_03789_:100.0):61.0):100.0,
Pf0_77456488_ref_YP_:100.0);
SHAR_EOF
  (set 20 11 02 01 18 07 55 'TREEs20/ALIGN000210.MTREVF.nex'; eval "$shar_touch") &&
  chmod 0644 'TREEs20/ALIGN000210.MTREVF.nex'
if test $? -ne 0
then ${echo} 'restore of TREEs20/ALIGN000210.MTREVF.nex failed'
fi
  if ${md5check}
  then (
       ${MD5SUM} -c >/dev/null 2>&1 || ${echo} 'TREEs20/ALIGN000210.MTREVF.nex: MD5 check failed'
       ) << SHAR_EOF
3b856f1ba5ae0daed8e410d70ae800c4  TREEs20/ALIGN000210.MTREVF.nex
SHAR_EOF
  else
test `LC_ALL=C wc -c < 'TREEs20/ALIGN000210.MTREVF.nex'` -ne 544 && \
  ${echo} 'restoration warning:  size of TREEs20/ALIGN000210.MTREVF.nex is not 544'
  fi
fi
# ============= TREEs20/ALIGN000259.CPREVF.nex ==============
if test -f 'TREEs20/ALIGN000259.CPREVF.nex' && test "$first_param" != -c; then
  ${echo} 'x -SKIPPING TREEs20/ALIGN000259.CPREVF.nex (file already exists)'
else
${echo} 'x - extracting TREEs20/ALIGN000259.CPREVF.nex (text)'
  sed 's/^X//' << 'SHAR_EOF' > 'TREEs20/ALIGN000259.CPREVF.nex' &&
(((((((((MORI_16414_:100.0,PGY4_12775_:100.0):16.0,PLA107_16414_:100.0):15.0,
PPH_71735773_ref_YP_:100.0):19.0,Pta_1562_:100.0):57.0,((((PSYJA_22423_:100.0,
PSYPI_24194_:100.0):22.0,(pac.txt_3985_:100.0,Psy_66044881_ref_YP_:100.0):21.0):62.0,
Ptt_181_:100.0):43.0,PSYCIT7_15153_:100.0):75.0):35.0,Pae_3483_:100.0):80.0,
pma_6206_:100.0):44.0,(((((Pto_28870996_ref_NP_:100.0,T1_213969770_ref_ZP_:100.0):40.0,
PLA106_24248_:100.0):89.0,Pan.txt_3007_:100.0):67.0,Pmp_2783_:100.0):86.0,
POR16_16008_:100.0):37.0):100.0,Pf0_77460394_ref_YP_:100.0);
SHAR_EOF
  (set 20 11 02 01 18 09 14 'TREEs20/ALIGN000259.CPREVF.nex'; eval "$shar_touch") &&
  chmod 0644 'TREEs20/ALIGN000259.CPREVF.nex'
if test $? -ne 0
then ${echo} 'restore of TREEs20/ALIGN000259.CPREVF.nex failed'
fi
  if ${md5check}
  then (
       ${MD5SUM} -c >/dev/null 2>&1 || ${echo} 'TREEs20/ALIGN000259.CPREVF.nex: MD5 check failed'
       ) << SHAR_EOF
8090469e5756b53e316e6554f69e88c7  TREEs20/ALIGN000259.CPREVF.nex
SHAR_EOF
  else
test `LC_ALL=C wc -c < 'TREEs20/ALIGN000259.CPREVF.nex'` -ne 544 && \
  ${echo} 'restoration warning:  size of TREEs20/ALIGN000259.CPREVF.nex is not 544'
  fi
fi
# ============= TREEs20/ALIGN000060.RTREVF.nex ==============
if test -f 'TREEs20/ALIGN000060.RTREVF.nex' && test "$first_param" != -c; then
  ${echo} 'x -SKIPPING TREEs20/ALIGN000060.RTREVF.nex (file already exists)'
else
${echo} 'x - extracting TREEs20/ALIGN000060.RTREVF.nex (text)'
  sed 's/^X//' << 'SHAR_EOF' > 'TREEs20/ALIGN000060.RTREVF.nex' &&
(((((((((PLA107_27239_:100.0,Ptt_7631_:100.0):5.00,(PSYPI_17562_:100.0,
Psy_66043966_ref_YP_:100.0):5.00):2.00,(Pae_1322_:100.0,PGY4_22689_:100.0):3.00,
(POR16_23631_:100.0,PSYCIT7_23266_:100.0):1.00,(Pta_635_:100.0,MORI_27239_:100.0):3.00):3.00,
pma_2829_:100.0):4.00,PPH_161611337_ref_YP:100.0):17.0,pac.txt_868_:100.0):27.0,
PSYJA_29338_:100.0):64.0,(((T1_213971071_ref_ZP_:100.0,Pmp_3321_:100.0):12.0,
(PLA106_20153_:100.0,Pan.txt_3281_:100.0):10.0):12.0,Pto_28868025_ref_NP_:100.0):62.0):100.0,
Pf0_77461081_ref_YP_:100.0);
SHAR_EOF
  (set 20 11 02 01 18 11 16 'TREEs20/ALIGN000060.RTREVF.nex'; eval "$shar_touch") &&
  chmod 0644 'TREEs20/ALIGN000060.RTREVF.nex'
if test $? -ne 0
then ${echo} 'restore of TREEs20/ALIGN000060.RTREVF.nex failed'
fi
  if ${md5check}
  then (
       ${MD5SUM} -c >/dev/null 2>&1 || ${echo} 'TREEs20/ALIGN000060.RTREVF.nex: MD5 check failed'
       ) << SHAR_EOF
1770b67d00fce4a7b406ab1d53f8c426  TREEs20/ALIGN000060.RTREVF.nex
SHAR_EOF
  else
test `LC_ALL=C wc -c < 'TREEs20/ALIGN000060.RTREVF.nex'` -ne 529 && \
  ${echo} 'restoration warning:  size of TREEs20/ALIGN000060.RTREVF.nex is not 529'
  fi
fi
# ============= TREEs20/ALIGN000111.WAGF.nex ==============
if test -f 'TREEs20/ALIGN000111.WAGF.nex' && test "$first_param" != -c; then
  ${echo} 'x -SKIPPING TREEs20/ALIGN000111.WAGF.nex (file already exists)'
else
${echo} 'x - extracting TREEs20/ALIGN000111.WAGF.nex (text)'
  sed 's/^X//' << 'SHAR_EOF' > 'TREEs20/ALIGN000111.WAGF.nex' &&
((((((PSYJA_15687_:100.0,((Ptt_2778_:100.0,pac.txt_5477_:100.0):25.0,
Psy_66047841_ref_YP_:100.0):47.0):62.0,(PSYCIT7_27805_:100.0,PSYPI_06423_:100.0):36.0):64.0,
(PGY4_24639_:100.0,((Pae_2195_:100.0,PPH_71733268_ref_YP_:100.0):52.0,
((MORI_09731_:100.0,PLA107_09731_:100.0):28.0,Pta_6101_:100.0):28.0):19.0):66.0):86.0,
(((((Pmp_2894_:100.0,Pan.txt_4704_:100.0):26.0,Pto_28867791_ref_NP_:100.0):53.0,
PLA106_16349_:100.0):33.0,POR16_27016_:100.0):39.0,T1_213967663_ref_ZP_:100.0):59.0):93.0,
pma_1916_:100.0):100.0,Pf0_77461345_ref_YP_:100.0);
SHAR_EOF
  (set 20 11 02 01 18 13 59 'TREEs20/ALIGN000111.WAGF.nex'; eval "$shar_touch") &&
  chmod 0644 'TREEs20/ALIGN000111.WAGF.nex'
if test $? -ne 0
then ${echo} 'restore of TREEs20/ALIGN000111.WAGF.nex failed'
fi
  if ${md5check}
  then (
       ${MD5SUM} -c >/dev/null 2>&1 || ${echo} 'TREEs20/ALIGN000111.WAGF.nex: MD5 check failed'
       ) << SHAR_EOF
a4a60cbcbef0588c44c2655f0e470e1f  TREEs20/ALIGN000111.WAGF.nex
SHAR_EOF
  else
test `LC_ALL=C wc -c < 'TREEs20/ALIGN000111.WAGF.nex'` -ne 545 && \
  ${echo} 'restoration warning:  size of TREEs20/ALIGN000111.WAGF.nex is not 545'
  fi
fi
# ============= TREEs20/ALIGN000311.CPREVF.nex ==============
if test -f 'TREEs20/ALIGN000311.CPREVF.nex' && test "$first_param" != -c; then
  ${echo} 'x -SKIPPING TREEs20/ALIGN000311.CPREVF.nex (file already exists)'
else
${echo} 'x - extracting TREEs20/ALIGN000311.CPREVF.nex (text)'
  sed 's/^X//' << 'SHAR_EOF' > 'TREEs20/ALIGN000311.CPREVF.nex' &&
((((PPH_71734689_ref_YP_:100.0,((Pta_1903_:100.0,((MORI_14362_:100.0,
PLA107_14362_:100.0):20.0,PGY4_11026_:100.0):12.0):39.0,(Pan.txt_1085_:100.0,
(((T1_213968719_ref_ZP_:100.0,Pto_28868953_ref_NP_:100.0):16.0,PLA106_12395_:100.0):14.0,
Pmp_1457_:100.0):48.0):37.0):22.0):30.0,(POR16_09307_:100.0,((((pac.txt_1414_:100.0,
Psy_66046874_ref_YP_:100.0):36.0,PSYCIT7_19596_:100.0):40.0,(Ptt_1606_:100.0,
(PSYPI_11313_:100.0,PSYJA_06414_:100.0):29.0):59.0):79.0,Pae_1504_:100.0):36.0):14.0):45.0,
pma_1356_:100.0):100.0,Pf0_77460297_ref_YP_:100.0);
SHAR_EOF
  (set 20 11 02 01 18 17 05 'TREEs20/ALIGN000311.CPREVF.nex'; eval "$shar_touch") &&
  chmod 0644 'TREEs20/ALIGN000311.CPREVF.nex'
if test $? -ne 0
then ${echo} 'restore of TREEs20/ALIGN000311.CPREVF.nex failed'
fi
  if ${md5check}
  then (
       ${MD5SUM} -c >/dev/null 2>&1 || ${echo} 'TREEs20/ALIGN000311.CPREVF.nex: MD5 check failed'
       ) << SHAR_EOF
6376d8fb187382e2085ffec8194800a6  TREEs20/ALIGN000311.CPREVF.nex
SHAR_EOF
  else
test `LC_ALL=C wc -c < 'TREEs20/ALIGN000311.CPREVF.nex'` -ne 545 && \
  ${echo} 'restoration warning:  size of TREEs20/ALIGN000311.CPREVF.nex is not 545'
  fi
fi
# ============= TREEs20/ALIGN000260.CPREVF.nex ==============
if test -f 'TREEs20/ALIGN000260.CPREVF.nex' && test "$first_param" != -c; then
  ${echo} 'x -SKIPPING TREEs20/ALIGN000260.CPREVF.nex (file already exists)'
else
${echo} 'x - extracting TREEs20/ALIGN000260.CPREVF.nex (text)'
  sed 's/^X//' << 'SHAR_EOF' > 'TREEs20/ALIGN000260.CPREVF.nex' &&
((((((((((PSYCIT7_15228_:100.0,PPH_71737248_ref_YP_:100.0):7.00,(Pae_3472_:100.0,
MORI_16474_:100.0):6.00,(pac.txt_3974_:100.0,PSYJA_27836_:100.0):5.00):1.00,
(Psy_66044892_ref_YP_:100.0,Pta_1573_:100.0):4.00):1.00,(PLA107_16474_:100.0,
Ptt_171_:100.0):5.00):11.0,pma_6193_:100.0):17.0,PSYPI_27649_:100.0):13.0,((Pan.txt_2996_:100.0,
(PLA106_24193_:100.0,(Pto_28870986_ref_NP_:100.0,T1_213969781_ref_ZP_:100.0):25.0):63.0):26.0,
Pmp_2772_:100.0):72.0):21.0,PGY4_12845_:100.0):63.0,POR16_16063_:100.0):100.0,
Pf0_77460378_ref_YP_:100.0);
SHAR_EOF
  (set 20 11 02 01 18 18 38 'TREEs20/ALIGN000260.CPREVF.nex'; eval "$shar_touch") &&
  chmod 0644 'TREEs20/ALIGN000260.CPREVF.nex'
if test $? -ne 0
then ${echo} 'restore of TREEs20/ALIGN000260.CPREVF.nex failed'
fi
  if ${md5check}
  then (
       ${MD5SUM} -c >/dev/null 2>&1 || ${echo} 'TREEs20/ALIGN000260.CPREVF.nex: MD5 check failed'
       ) << SHAR_EOF
d0c783a3b57b3e467bb2aadc1153fb50  TREEs20/ALIGN000260.CPREVF.nex
SHAR_EOF
  else
test `LC_ALL=C wc -c < 'TREEs20/ALIGN000260.CPREVF.nex'` -ne 537 && \
  ${echo} 'restoration warning:  size of TREEs20/ALIGN000260.CPREVF.nex is not 537'
  fi
fi
# ============= TREEs20/ALIGN000157.CPREVF.nex ==============
if test -f 'TREEs20/ALIGN000157.CPREVF.nex' && test "$first_param" != -c; then
  ${echo} 'x -SKIPPING TREEs20/ALIGN000157.CPREVF.nex (file already exists)'
else
${echo} 'x - extracting TREEs20/ALIGN000157.CPREVF.nex (text)'
  sed 's/^X//' << 'SHAR_EOF' > 'TREEs20/ALIGN000157.CPREVF.nex' &&
((((((PLA106_18754_:100.0,(T1_213967190_ref_ZP_:100.0,Pto_28868359_ref_NP_:100.0):42.0):81.0,
(Pan.txt_1306_:100.0,Pmp_581_:100.0):87.0):98.0,(POR16_13090_:100.0,pma_839_:100.0):55.0):44.0,
((((MORI_29866_:100.0,(Pta_2376_:100.0,Pae_1874_:100.0):15.0):13.0,(PLA107_29866_:100.0,
PPH_71734657_ref_YP_:100.0):15.0):62.0,PGY4_23925_:100.0):99.0,PSYCIT7_06590_:100.0):31.0):35.0,
(((pac.txt_488_:100.0,Psy_66044237_ref_YP_:100.0):61.0,(Ptt_3095_:100.0,
PSYPI_22237_:100.0):37.0):44.0,PSYJA_26230_:100.0):72.0):100.0,Pf0_77460935_ref_YP_:100.0);
SHAR_EOF
  (set 20 11 02 01 18 20 02 'TREEs20/ALIGN000157.CPREVF.nex'; eval "$shar_touch") &&
  chmod 0644 'TREEs20/ALIGN000157.CPREVF.nex'
if test $? -ne 0
then ${echo} 'restore of TREEs20/ALIGN000157.CPREVF.nex failed'
fi
  if ${md5check}
  then (
       ${MD5SUM} -c >/dev/null 2>&1 || ${echo} 'TREEs20/ALIGN000157.CPREVF.nex: MD5 check failed'
       ) << SHAR_EOF
06484c2e801265d7581e6aa4f5c346e3  TREEs20/ALIGN000157.CPREVF.nex
SHAR_EOF
  else
test `LC_ALL=C wc -c < 'TREEs20/ALIGN000157.CPREVF.nex'` -ne 541 && \
  ${echo} 'restoration warning:  size of TREEs20/ALIGN000157.CPREVF.nex is not 541'
  fi
fi
# ============= TREEs20/ALIGN000008.WAGF.nex ==============
if test -f 'TREEs20/ALIGN000008.WAGF.nex' && test "$first_param" != -c; then
  ${echo} 'x -SKIPPING TREEs20/ALIGN000008.WAGF.nex (file already exists)'
else
${echo} 'x - extracting TREEs20/ALIGN000008.WAGF.nex (text)'
  sed 's/^X//' << 'SHAR_EOF' > 'TREEs20/ALIGN000008.WAGF.nex' &&
((((((pma_3153_:100.0,((Pmp_1732_:100.0,(Pto_28871310_ref_NP_:100.0,
(PLA106_06720_:100.0,T1_213970853_ref_ZP_:100.0):33.0):50.0):35.0,Pan.txt_3583_:100.0):67.0):55.0,
POR16_08002_:100.0):32.0,((Pta_4095_:100.0,Pae_315_:100.0):55.0,(PPH_71738056_ref_YP_:100.0,
((PLA107_31343_:100.0,MORI_31343_:100.0):27.0,PGY4_15044_:100.0):32.0):25.0):22.0):21.0,
PSYCIT7_01105_:100.0):48.0,(((Psy_66047132_ref_YP_:100.0,pac.txt_2713_:100.0):27.0,
PSYPI_03392_:100.0):48.0,(PSYJA_13842_:100.0,Ptt_4444_:100.0):53.0):54.0):100.0,
Pf0_77460753_ref_YP_:100.0);
SHAR_EOF
  (set 20 11 02 01 18 20 30 'TREEs20/ALIGN000008.WAGF.nex'; eval "$shar_touch") &&
  chmod 0644 'TREEs20/ALIGN000008.WAGF.nex'
if test $? -ne 0
then ${echo} 'restore of TREEs20/ALIGN000008.WAGF.nex failed'
fi
  if ${md5check}
  then (
       ${MD5SUM} -c >/dev/null 2>&1 || ${echo} 'TREEs20/ALIGN000008.WAGF.nex: MD5 check failed'
       ) << SHAR_EOF
05be8e1b82de6886035684970723c1da  TREEs20/ALIGN000008.WAGF.nex
SHAR_EOF
  else
test `LC_ALL=C wc -c < 'TREEs20/ALIGN000008.WAGF.nex'` -ne 544 && \
  ${echo} 'restoration warning:  size of TREEs20/ALIGN000008.WAGF.nex is not 544'
  fi
fi
# ============= TREEs20/ALIGN000061.CPREVF.nex ==============
if test -f 'TREEs20/ALIGN000061.CPREVF.nex' && test "$first_param" != -c; then
  ${echo} 'x -SKIPPING TREEs20/ALIGN000061.CPREVF.nex (file already exists)'
else
${echo} 'x - extracting TREEs20/ALIGN000061.CPREVF.nex (text)'
  sed 's/^X//' << 'SHAR_EOF' > 'TREEs20/ALIGN000061.CPREVF.nex' &&
(((((((PPH_161611331_ref_YP:100.0,(Psy_66043969_ref_YP_:100.0,pac.txt_998_:100.0):79.0):37.0,
(((PSYJA_29323_:100.0,PSYPI_17547_:100.0):22.0,Ptt_7628_:100.0):36.0,PSYCIT7_23286_:100.0):15.0):21.0,
PGY4_22664_:100.0):35.0,(PLA107_34740_:100.0,(MORI_34740_:100.0,Pta_638_:100.0):25.0):35.0):38.0,
Pae_1325_:100.0):78.0,((POR16_23646_:100.0,(((T1_213971068_ref_ZP_:100.0,
Pan.txt_3278_:100.0):18.0,(PLA106_20168_:100.0,Pto_28868028_ref_NP_:100.0):20.0):53.0,
Pmp_3324_:100.0):60.0):39.0,pma_2833_:100.0):62.0):100.0,Pf0_77461078_ref_YP_:100.0);
SHAR_EOF
  (set 20 11 02 01 18 21 44 'TREEs20/ALIGN000061.CPREVF.nex'; eval "$shar_touch") &&
  chmod 0644 'TREEs20/ALIGN000061.CPREVF.nex'
if test $? -ne 0
then ${echo} 'restore of TREEs20/ALIGN000061.CPREVF.nex failed'
fi
  if ${md5check}
  then (
       ${MD5SUM} -c >/dev/null 2>&1 || ${echo} 'TREEs20/ALIGN000061.CPREVF.nex: MD5 check failed'
       ) << SHAR_EOF
6cf7c11a0dfb49e35ebf1d5b3b191364  TREEs20/ALIGN000061.CPREVF.nex
SHAR_EOF
  else
test `LC_ALL=C wc -c < 'TREEs20/ALIGN000061.CPREVF.nex'` -ne 542 && \
  ${echo} 'restoration warning:  size of TREEs20/ALIGN000061.CPREVF.nex is not 542'
  fi
fi
# ============= TREEs20/ALIGN000112.DAYHOFFF.nex ==============
if test -f 'TREEs20/ALIGN000112.DAYHOFFF.nex' && test "$first_param" != -c; then
  ${echo} 'x -SKIPPING TREEs20/ALIGN000112.DAYHOFFF.nex (file already exists)'
else
${echo} 'x - extracting TREEs20/ALIGN000112.DAYHOFFF.nex (text)'
  sed 's/^X//' << 'SHAR_EOF' > 'TREEs20/ALIGN000112.DAYHOFFF.nex' &&
(((((((Pae_2193_:100.0,PGY4_24629_:100.0):11.0,Pta_6103_:100.0):5.00,(PPH_71734894_ref_YP_:100.0,
PLA107_09741_:100.0):15.0):20.0,MORI_09741_:100.0):81.0,((((((Psy_66047845_ref_YP_:100.0,
pac.txt_5479_:100.0):13.0,(PSYCIT7_27815_:100.0,PSYPI_06433_:100.0):15.0):36.0,
PSYJA_15677_:100.0):34.0,Ptt_2780_:100.0):65.0,(Pan.txt_4702_:100.0,Pmp_2896_:100.0):31.0):13.0,
(pma_5703_:100.0,POR16_27006_:100.0):56.0):12.0):51.0,((Pto_28867788_ref_NP_:100.0,
PLA106_16359_:100.0):23.0,T1_213967666_ref_ZP_:100.0):44.0):100.0,Pf0_77461347_ref_YP_:100.0);
SHAR_EOF
  (set 20 11 02 01 18 26 14 'TREEs20/ALIGN000112.DAYHOFFF.nex'; eval "$shar_touch") &&
  chmod 0644 'TREEs20/ALIGN000112.DAYHOFFF.nex'
if test $? -ne 0
then ${echo} 'restore of TREEs20/ALIGN000112.DAYHOFFF.nex failed'
fi
  if ${md5check}
  then (
       ${MD5SUM} -c >/dev/null 2>&1 || ${echo} 'TREEs20/ALIGN000112.DAYHOFFF.nex: MD5 check failed'
       ) << SHAR_EOF
d734e55c84e95b79381762747a39ad7f  TREEs20/ALIGN000112.DAYHOFFF.nex
SHAR_EOF
  else
test `LC_ALL=C wc -c < 'TREEs20/ALIGN000112.DAYHOFFF.nex'` -ne 544 && \
  ${echo} 'restoration warning:  size of TREEs20/ALIGN000112.DAYHOFFF.nex is not 544'
  fi
fi
# ============= TREEs20/ALIGN000009.MTREVF.nex ==============
if test -f 'TREEs20/ALIGN000009.MTREVF.nex' && test "$first_param" != -c; then
  ${echo} 'x -SKIPPING TREEs20/ALIGN000009.MTREVF.nex (file already exists)'
else
${echo} 'x - extracting TREEs20/ALIGN000009.MTREVF.nex (text)'
  sed 's/^X//' << 'SHAR_EOF' > 'TREEs20/ALIGN000009.MTREVF.nex' &&
(((((((Pta_4094_:100.0,Ptt_4445_:100.0):17.0,(((PLA107_31348_:100.0,(MORI_31348_:100.0,
PSYCIT7_01110_:100.0):13.0):7.00,(Pae_316_:100.0,pac.txt_2712_:100.0):9.00):2.00,
PSYPI_03397_:100.0):14.0):15.0,PSYJA_13837_:100.0):51.0,((Pto_28871311_ref_NP_:100.0,
((Pan.txt_3584_:100.0,PLA106_06715_:100.0):17.0,(T1_213970852_ref_ZP_:100.0,
Pmp_1733_:100.0):18.0):26.0):98.0,(pma_3154_:100.0,POR16_07997_:100.0):40.0):26.0):9.00,
(PPH_71737501_ref_YP_:100.0,Psy_66047133_ref_YP_:100.0):29.0):47.0,PGY4_15049_:100.0):100.0,
Pf0_77460754_ref_YP_:100.0);
SHAR_EOF
  (set 20 11 02 01 18 30 06 'TREEs20/ALIGN000009.MTREVF.nex'; eval "$shar_touch") &&
  chmod 0644 'TREEs20/ALIGN000009.MTREVF.nex'
if test $? -ne 0
then ${echo} 'restore of TREEs20/ALIGN000009.MTREVF.nex failed'
fi
  if ${md5check}
  then (
       ${MD5SUM} -c >/dev/null 2>&1 || ${echo} 'TREEs20/ALIGN000009.MTREVF.nex: MD5 check failed'
       ) << SHAR_EOF
58bb7799bdce618e9c5f0a4ca46c3820  TREEs20/ALIGN000009.MTREVF.nex
SHAR_EOF
  else
test `LC_ALL=C wc -c < 'TREEs20/ALIGN000009.MTREVF.nex'` -ne 544 && \
  ${echo} 'restoration warning:  size of TREEs20/ALIGN000009.MTREVF.nex is not 544'
  fi
fi
# ============= TREEs20/ALIGN000158.MTMAMF.nex ==============
if test -f 'TREEs20/ALIGN000158.MTMAMF.nex' && test "$first_param" != -c; then
  ${echo} 'x -SKIPPING TREEs20/ALIGN000158.MTMAMF.nex (file already exists)'
else
${echo} 'x - extracting TREEs20/ALIGN000158.MTMAMF.nex (text)'
  sed 's/^X//' << 'SHAR_EOF' > 'TREEs20/ALIGN000158.MTMAMF.nex' &&
(((((POR16_12878_:100.0,(((((PSYPI_19546_:100.0,Ptt_3057_:100.0):36.0,
PSYJA_20259_:100.0):82.0,(Psy_66044199_ref_YP_:100.0,PSYCIT7_06815_:100.0):27.0):25.0,
pac.txt_1940_:100.0):88.0,Pae_2956_:100.0):37.0):38.0,((PLA107_31648_:100.0,
((MORI_31648_:100.0,PGY4_25449_:100.0):21.0,Pta_2338_:100.0):14.0):22.0,PPH_71734818_ref_YP_:100.0):11.0):54.0,
pma_799_:100.0):50.0,((Pmp_619_:100.0,(Pan.txt_4524_:100.0,T1_213967227_ref_ZP_:100.0):39.0):50.0,
(PLA106_18944_:100.0,Pto_28868321_ref_NP_:100.0):37.0):46.0):100.0,Pf0_77460972_ref_YP_:100.0);
SHAR_EOF
  (set 20 11 02 01 18 30 55 'TREEs20/ALIGN000158.MTMAMF.nex'; eval "$shar_touch") &&
  chmod 0644 'TREEs20/ALIGN000158.MTMAMF.nex'
if test $? -ne 0
then ${echo} 'restore of TREEs20/ALIGN000158.MTMAMF.nex failed'
fi
  if ${md5check}
  then (
       ${MD5SUM} -c >/dev/null 2>&1 || ${echo} 'TREEs20/ALIGN000158.MTMAMF.nex: MD5 check failed'
       ) << SHAR_EOF
bbe7dbfccb4c73ef2f37e193ae084091  TREEs20/ALIGN000158.MTMAMF.nex
SHAR_EOF
  else
test `LC_ALL=C wc -c < 'TREEs20/ALIGN000158.MTMAMF.nex'` -ne 542 && \
  ${echo} 'restoration warning:  size of TREEs20/ALIGN000158.MTMAMF.nex is not 542'
  fi
fi
# ============= TREEs20/ALIGN000261.MTREVF.nex ==============
if test -f 'TREEs20/ALIGN000261.MTREVF.nex' && test "$first_param" != -c; then
  ${echo} 'x -SKIPPING TREEs20/ALIGN000261.MTREVF.nex (file already exists)'
else
${echo} 'x - extracting TREEs20/ALIGN000261.MTREVF.nex (text)'
  sed 's/^X//' << 'SHAR_EOF' > 'TREEs20/ALIGN000261.MTREVF.nex' &&
((((((((((PGY4_12905_:100.0,Pta_1584_:100.0):23.0,PPH_71737374_ref_YP_:100.0):28.0,
Pae_3461_:100.0):37.0,(PLA107_16534_:100.0,MORI_16534_:100.0):59.0):75.0,
(((Psy_66044902_ref_YP_:100.0,PSYCIT7_15293_:100.0):39.0,pac.txt_3964_:100.0):67.0,
((PSYPI_27584_:100.0,Ptt_161_:100.0):61.0,PSYJA_27776_:100.0):93.0):97.0):71.0,
(Pmp_2761_:100.0,Pan.txt_2985_:100.0):42.0):50.0,((T1_213971677_ref_ZP_:100.0,
PLA106_24133_:100.0):30.0,Pto_28870976_ref_NP_:100.0):80.0):40.0,POR16_16118_:100.0):77.0,
pma_6181_:100.0):100.0,Pf0_77460369_ref_YP_:100.0);
SHAR_EOF
  (set 20 11 02 01 18 31 04 'TREEs20/ALIGN000261.MTREVF.nex'; eval "$shar_touch") &&
  chmod 0644 'TREEs20/ALIGN000261.MTREVF.nex'
if test $? -ne 0
then ${echo} 'restore of TREEs20/ALIGN000261.MTREVF.nex failed'
fi
  if ${md5check}
  then (
       ${MD5SUM} -c >/dev/null 2>&1 || ${echo} 'TREEs20/ALIGN000261.MTREVF.nex: MD5 check failed'
       ) << SHAR_EOF
a36770495b42f7564fe1ab58ff88a9d4  TREEs20/ALIGN000261.MTREVF.nex
SHAR_EOF
  else
test `LC_ALL=C wc -c < 'TREEs20/ALIGN000261.MTREVF.nex'` -ne 544 && \
  ${echo} 'restoration warning:  size of TREEs20/ALIGN000261.MTREVF.nex is not 544'
  fi
fi
# ============= TREEs20/ALIGN000062.JTTF.nex ==============
if test -f 'TREEs20/ALIGN000062.JTTF.nex' && test "$first_param" != -c; then
  ${echo} 'x -SKIPPING TREEs20/ALIGN000062.JTTF.nex (file already exists)'
else
${echo} 'x - extracting TREEs20/ALIGN000062.JTTF.nex (text)'
  sed 's/^X//' << 'SHAR_EOF' > 'TREEs20/ALIGN000062.JTTF.nex' &&
((((Pan.txt_3277_:100.0,(((Pto_28868029_ref_NP_:100.0,(PLA106_20173_:100.0,
T1_213971067_ref_ZP_:100.0):30.0):71.0,Pmp_3325_:100.0):91.0,POR16_23651_:100.0):42.0):97.0,
(((((Pae_1326_:100.0,PPH_71733415_ref_YP_:100.0):10.0,((PSYJA_29318_:100.0,
MORI_34745_:100.0):13.0,(PLA107_34745_:100.0,PGY4_22659_:100.0):10.0):13.0):4.00,
(Pta_639_:100.0,(PSYPI_17542_:100.0,Ptt_7627_:100.0):8.00):4.00):10.0,PSYCIT7_23291_:100.0):47.0,
(Psy_66043970_ref_YP_:100.0,pac.txt_997_:100.0):26.0):74.0):84.0,pma_2834_:100.0):100.0,
Pf0_77461077_ref_YP_:100.0);
SHAR_EOF
  (set 20 11 02 01 18 32 28 'TREEs20/ALIGN000062.JTTF.nex'; eval "$shar_touch") &&
  chmod 0644 'TREEs20/ALIGN000062.JTTF.nex'
if test $? -ne 0
then ${echo} 'restore of TREEs20/ALIGN000062.JTTF.nex failed'
fi
  if ${md5check}
  then (
       ${MD5SUM} -c >/dev/null 2>&1 || ${echo} 'TREEs20/ALIGN000062.JTTF.nex: MD5 check failed'
       ) << SHAR_EOF
7b9f87ab1ed2f0b41238700f04ee3264  TREEs20/ALIGN000062.JTTF.nex
SHAR_EOF
  else
test `LC_ALL=C wc -c < 'TREEs20/ALIGN000062.JTTF.nex'` -ne 543 && \
  ${echo} 'restoration warning:  size of TREEs20/ALIGN000062.JTTF.nex is not 543'
  fi
fi
# ============= TREEs20/ALIGN000312.DAYHOFFF.nex ==============
if test -f 'TREEs20/ALIGN000312.DAYHOFFF.nex' && test "$first_param" != -c; then
  ${echo} 'x -SKIPPING TREEs20/ALIGN000312.DAYHOFFF.nex (file already exists)'
else
${echo} 'x - extracting TREEs20/ALIGN000312.DAYHOFFF.nex (text)'
  sed 's/^X//' << 'SHAR_EOF' > 'TREEs20/ALIGN000312.DAYHOFFF.nex' &&
((((PSYJA_33275_:100.0,(((((PSYCIT7_19606_:100.0,MORI_14352_:100.0):9.00,
(PPH_71738064_ref_YP_:100.0,PGY4_11036_:100.0):7.00):2.00,((PLA107_14352_:100.0,
pac.txt_1412_:100.0):9.00,(Psy_66046872_ref_YP_:100.0,Pae_1506_:100.0):5.00):3.00):10.0,
Pta_1901_:100.0):36.0,(Ptt_1608_:100.0,PSYPI_31633_:100.0):47.0):34.0):65.0,
(pma_1354_:100.0,POR16_09317_:100.0):56.0):48.0,((((Pto_28868955_ref_NP_:100.0,
PLA106_12405_:100.0):25.0,T1_213968717_ref_ZP_:100.0):20.0,Pmp_1455_:100.0):51.0,
Pan.txt_1087_:100.0):93.0):100.0,Pf0_77460294_ref_YP_:100.0);
SHAR_EOF
  (set 20 11 02 01 18 33 01 'TREEs20/ALIGN000312.DAYHOFFF.nex'; eval "$shar_touch") &&
  chmod 0644 'TREEs20/ALIGN000312.DAYHOFFF.nex'
if test $? -ne 0
then ${echo} 'restore of TREEs20/ALIGN000312.DAYHOFFF.nex failed'
fi
  if ${md5check}
  then (
       ${MD5SUM} -c >/dev/null 2>&1 || ${echo} 'TREEs20/ALIGN000312.DAYHOFFF.nex: MD5 check failed'
       ) << SHAR_EOF
e0c9a0d7b67eb489a2e18ac30ea9539f  TREEs20/ALIGN000312.DAYHOFFF.nex
SHAR_EOF
  else
test `LC_ALL=C wc -c < 'TREEs20/ALIGN000312.DAYHOFFF.nex'` -ne 545 && \
  ${echo} 'restoration warning:  size of TREEs20/ALIGN000312.DAYHOFFF.nex is not 545'
  fi
fi
# ============= TREEs20/ALIGN000159.DAYHOFFF.nex ==============
if test -f 'TREEs20/ALIGN000159.DAYHOFFF.nex' && test "$first_param" != -c; then
  ${echo} 'x -SKIPPING TREEs20/ALIGN000159.DAYHOFFF.nex (file already exists)'
else
${echo} 'x - extracting TREEs20/ALIGN000159.DAYHOFFF.nex (text)'
  sed 's/^X//' << 'SHAR_EOF' > 'TREEs20/ALIGN000159.DAYHOFFF.nex' &&
(((((Pto_28868319_ref_NP_:100.0,(Pae_2953_:100.0,Pmp_621_:100.0):12.0):9.00,
(PPH_71733732_ref_YP_:100.0,PLA106_18954_:100.0):17.0):61.0,(((Pta_2335_:100.0,
(PLA107_31638_:100.0,T1_213967229_ref_ZP_:100.0):11.0):5.00,(MORI_31638_:100.0,
PGY4_25459_:100.0):17.0):10.0,Pan.txt_4527_:100.0):54.0):48.0,(((PSYCIT7_06825_:100.0,
((pac.txt_1937_:100.0,(PSYPI_19556_:100.0,PSYJA_20269_:100.0):14.0):7.00,
(POR16_12868_:100.0,pma_797_:100.0):13.0):20.0):25.0,Ptt_3054_:100.0):36.0,
Psy_66044197_ref_YP_:100.0):67.0):100.0,Pf0_77460974_ref_YP_:100.0);
SHAR_EOF
  (set 20 11 02 01 18 37 21 'TREEs20/ALIGN000159.DAYHOFFF.nex'; eval "$shar_touch") &&
  chmod 0644 'TREEs20/ALIGN000159.DAYHOFFF.nex'
if test $? -ne 0
then ${echo} 'restore of TREEs20/ALIGN000159.DAYHOFFF.nex failed'
fi
  if ${md5check}
  then (
       ${MD5SUM} -c >/dev/null 2>&1 || ${echo} 'TREEs20/ALIGN000159.DAYHOFFF.nex: MD5 check failed'
       ) << SHAR_EOF
ffbcea3fe3bb470a78e78ff29cbdbb5a  TREEs20/ALIGN000159.DAYHOFFF.nex
SHAR_EOF
  else
test `LC_ALL=C wc -c < 'TREEs20/ALIGN000159.DAYHOFFF.nex'` -ne 543 && \
  ${echo} 'restoration warning:  size of TREEs20/ALIGN000159.DAYHOFFF.nex is not 543'
  fi
fi
# ============= TREEs20/ALIGN000113.JTTF.nex ==============
if test -f 'TREEs20/ALIGN000113.JTTF.nex' && test "$first_param" != -c; then
  ${echo} 'x -SKIPPING TREEs20/ALIGN000113.JTTF.nex (file already exists)'
else
${echo} 'x - extracting TREEs20/ALIGN000113.JTTF.nex (text)'
  sed 's/^X//' << 'SHAR_EOF' > 'TREEs20/ALIGN000113.JTTF.nex' &&
((((((((Pmp_2910_:100.0,Pan.txt_4688_:100.0):83.0,((T1_213967680_ref_ZP_:100.0,
Pto_28867774_ref_NP_:100.0):42.0,PLA106_16434_:100.0):81.0):32.0,(POR16_26926_:100.0,
pma_1903_:100.0):31.0):53.0,(PSYJA_15592_:100.0,(PSYPI_06508_:100.0,Ptt_2797_:100.0):35.0):92.0):37.0,
(pac.txt_5493_:100.0,Psy_66047859_ref_YP_:100.0):25.0):20.0,PSYCIT7_27890_:100.0):54.0,
(Pae_2177_:100.0,((((MORI_09816_:100.0,PLA107_09816_:100.0):20.0,PPH_71737427_ref_YP_:100.0):17.0,
Pta_6118_:100.0):50.0,PGY4_24549_:100.0):43.0):94.0):100.0,Pf0_77461361_ref_YP_:100.0);
SHAR_EOF
  (set 20 11 02 01 18 39 59 'TREEs20/ALIGN000113.JTTF.nex'; eval "$shar_touch") &&
  chmod 0644 'TREEs20/ALIGN000113.JTTF.nex'
if test $? -ne 0
then ${echo} 'restore of TREEs20/ALIGN000113.JTTF.nex failed'
fi
  if ${md5check}
  then (
       ${MD5SUM} -c >/dev/null 2>&1 || ${echo} 'TREEs20/ALIGN000113.JTTF.nex: MD5 check failed'
       ) << SHAR_EOF
5daae6871a34d5e8e7e6a662dedf7215  TREEs20/ALIGN000113.JTTF.nex
SHAR_EOF
  else
test `LC_ALL=C wc -c < 'TREEs20/ALIGN000113.JTTF.nex'` -ne 544 && \
  ${echo} 'restoration warning:  size of TREEs20/ALIGN000113.JTTF.nex is not 544'
  fi
fi
# ============= TREEs20/ALIGN000063.RTREVF.nex ==============
if test -f 'TREEs20/ALIGN000063.RTREVF.nex' && test "$first_param" != -c; then
  ${echo} 'x -SKIPPING TREEs20/ALIGN000063.RTREVF.nex (file already exists)'
else
${echo} 'x - extracting TREEs20/ALIGN000063.RTREVF.nex (text)'
  sed 's/^X//' << 'SHAR_EOF' > 'TREEs20/ALIGN000063.RTREVF.nex' &&
((((((PSYCIT7_24035_:100.0,PGY4_18312_:100.0):7.00,((Ptt_7480_:100.0,
Pae_3175_:100.0):3.00,Pmp_5_:100.0):2.00,((T1_213970129_ref_ZP_:100.0,Pan.txt_4225_:100.0):4.00,
(Psy_66044102_ref_YP_:100.0,PLA106_23803_:100.0):5.00):1.00,(Pta_2059_:100.0,
Pto_28868202_ref_NP_:100.0):6.00,((MORI_20207_:100.0,PLA107_20207_:100.0):85.0,
(pma_2080_:100.0,PPH_71733376_ref_YP_:100.0):4.00):1.00):16.0,PSYPI_18806_:100.0):18.0,
PSYJA_23613_:100.0):42.0,(POR16_24905_:100.0,pac.txt_3817_:100.0):44.0):100.0,
Pf0_77461008_ref_YP_:100.0);
SHAR_EOF
  (set 20 11 02 01 18 41 35 'TREEs20/ALIGN000063.RTREVF.nex'; eval "$shar_touch") &&
  chmod 0644 'TREEs20/ALIGN000063.RTREVF.nex'
if test $? -ne 0
then ${echo} 'restore of TREEs20/ALIGN000063.RTREVF.nex failed'
fi
  if ${md5check}
  then (
       ${MD5SUM} -c >/dev/null 2>&1 || ${echo} 'TREEs20/ALIGN000063.RTREVF.nex: MD5 check failed'
       ) << SHAR_EOF
3afeb5cef63473f0384195fd3e529920  TREEs20/ALIGN000063.RTREVF.nex
SHAR_EOF
  else
test `LC_ALL=C wc -c < 'TREEs20/ALIGN000063.RTREVF.nex'` -ne 521 && \
  ${echo} 'restoration warning:  size of TREEs20/ALIGN000063.RTREVF.nex is not 521'
  fi
fi
# ============= TREEs20/ALIGN000211.JTTF.nex ==============
if test -f 'TREEs20/ALIGN000211.JTTF.nex' && test "$first_param" != -c; then
  ${echo} 'x -SKIPPING TREEs20/ALIGN000211.JTTF.nex (file already exists)'
else
${echo} 'x - extracting TREEs20/ALIGN000211.JTTF.nex (text)'
  sed 's/^X//' << 'SHAR_EOF' > 'TREEs20/ALIGN000211.JTTF.nex' &&
(((((((Pmp_4317_:100.0,Pan.txt_2190_:100.0):60.0,T1_213971037_ref_ZP_:100.0):23.0,
(Pto_28867553_ref_NP_:100.0,PLA106_03007_:100.0):88.0):96.0,pma_261_:100.0):41.0,
((((((PLA107_15177_:100.0,MORI_15177_:100.0):30.0,PPH_71733600_ref_YP_:100.0):52.0,
PGY4_03712_:100.0):55.0,Pae_1656_:100.0):75.0,Pta_3324_:100.0):86.0,(((Psy_66043522_ref_YP_:100.0,
pac.txt_1222_:100.0):48.0,PSYCIT7_12089_:100.0):59.0,((PSYJA_03034_:100.0,
Ptt_7285_:100.0):58.0,PSYPI_26554_:100.0):75.0):84.0):69.0):54.0,POR16_03759_:100.0):100.0,
Pf0_77461642_ref_YP_:100.0);
SHAR_EOF
  (set 20 11 02 01 18 42 11 'TREEs20/ALIGN000211.JTTF.nex'; eval "$shar_touch") &&
  chmod 0644 'TREEs20/ALIGN000211.JTTF.nex'
if test $? -ne 0
then ${echo} 'restore of TREEs20/ALIGN000211.JTTF.nex failed'
fi
  if ${md5check}
  then (
       ${MD5SUM} -c >/dev/null 2>&1 || ${echo} 'TREEs20/ALIGN000211.JTTF.nex: MD5 check failed'
       ) << SHAR_EOF
96a21c6ca9c3b08860a79fe868319d4e  TREEs20/ALIGN000211.JTTF.nex
SHAR_EOF
  else
test `LC_ALL=C wc -c < 'TREEs20/ALIGN000211.JTTF.nex'` -ne 544 && \
  ${echo} 'restoration warning:  size of TREEs20/ALIGN000211.JTTF.nex is not 544'
  fi
fi
# ============= TREEs20/ALIGN000262.DAYHOFFF.nex ==============
if test -f 'TREEs20/ALIGN000262.DAYHOFFF.nex' && test "$first_param" != -c; then
  ${echo} 'x -SKIPPING TREEs20/ALIGN000262.DAYHOFFF.nex (file already exists)'
else
${echo} 'x - extracting TREEs20/ALIGN000262.DAYHOFFF.nex (text)'
  sed 's/^X//' << 'SHAR_EOF' > 'TREEs20/ALIGN000262.DAYHOFFF.nex' &&
(((((POR16_16143_:100.0,(((pac.txt_3958_:100.0,Psy_66044907_ref_YP_:100.0):73.0,
(PSYCIT7_15333_:100.0,((PSYPI_27544_:100.0,PSYJA_27746_:100.0):42.0,Ptt_156_:100.0):47.0):42.0):60.0,
(Pta_1589_:100.0,((MORI_16559_:100.0,((PLA107_16559_:100.0,Pae_3456_:100.0):24.0,
PGY4_12940_:100.0):20.0):60.0,PPH_71737567_ref_YP_:100.0):45.0):97.0):73.0):52.0,
pma_6177_:100.0):55.0,(((T1_213971672_ref_ZP_:100.0,Pto_162533082_ref_YP:100.0):29.0,
PLA106_24108_:100.0):57.0,Pan.txt_2980_:100.0):31.0):51.0,Pmp_2756_:100.0):100.0,
Pf0_77458123_ref_YP_:100.0);
SHAR_EOF
  (set 20 11 02 01 18 43 37 'TREEs20/ALIGN000262.DAYHOFFF.nex'; eval "$shar_touch") &&
  chmod 0644 'TREEs20/ALIGN000262.DAYHOFFF.nex'
if test $? -ne 0
then ${echo} 'restore of TREEs20/ALIGN000262.DAYHOFFF.nex failed'
fi
  if ${md5check}
  then (
       ${MD5SUM} -c >/dev/null 2>&1 || ${echo} 'TREEs20/ALIGN000262.DAYHOFFF.nex: MD5 check failed'
       ) << SHAR_EOF
03882b166f98e1b4489bc68f54aaf869  TREEs20/ALIGN000262.DAYHOFFF.nex
SHAR_EOF
  else
test `LC_ALL=C wc -c < 'TREEs20/ALIGN000262.DAYHOFFF.nex'` -ne 544 && \
  ${echo} 'restoration warning:  size of TREEs20/ALIGN000262.DAYHOFFF.nex is not 544'
  fi
fi
# ============= TREEs20/ALIGN000160.RTREVF.nex ==============
if test -f 'TREEs20/ALIGN000160.RTREVF.nex' && test "$first_param" != -c; then
  ${echo} 'x -SKIPPING TREEs20/ALIGN000160.RTREVF.nex (file already exists)'
else
${echo} 'x - extracting TREEs20/ALIGN000160.RTREVF.nex (text)'
  sed 's/^X//' << 'SHAR_EOF' > 'TREEs20/ALIGN000160.RTREVF.nex' &&
(((((((((PGY4_25464_:100.0,PLA107_31633_:100.0):14.0,(Pta_2334_:100.0,
PPH_71734821_ref_YP_:100.0):11.0):6.00,MORI_31633_:100.0):16.0,Pae_2952_:100.0):69.0,
pma_796_:100.0):56.0,POR16_12863_:100.0):51.0,(((Psy_66044196_ref_YP_:100.0,
PSYCIT7_06830_:100.0):66.0,Ptt_3053_:100.0):20.0,((pac.txt_1936_:100.0,
PSYJA_20274_:100.0):23.0,PSYPI_19561_:100.0):34.0):36.0):99.0,((T1_213967230_ref_ZP_:100.0,
(PLA106_18959_:100.0,Pto_28868318_ref_NP_:100.0):37.0):64.0,(Pan.txt_4528_:100.0,
Pmp_622_:100.0):32.0):92.0):100.0,Pf0_77460975_ref_YP_:100.0);
SHAR_EOF
  (set 20 11 02 01 18 48 18 'TREEs20/ALIGN000160.RTREVF.nex'; eval "$shar_touch") &&
  chmod 0644 'TREEs20/ALIGN000160.RTREVF.nex'
if test $? -ne 0
then ${echo} 'restore of TREEs20/ALIGN000160.RTREVF.nex failed'
fi
  if ${md5check}
  then (
       ${MD5SUM} -c >/dev/null 2>&1 || ${echo} 'TREEs20/ALIGN000160.RTREVF.nex: MD5 check failed'
       ) << SHAR_EOF
f2e6ee0e98b2d4779945e3bb6408d0cb  TREEs20/ALIGN000160.RTREVF.nex
SHAR_EOF
  else
test `LC_ALL=C wc -c < 'TREEs20/ALIGN000160.RTREVF.nex'` -ne 543 && \
  ${echo} 'restoration warning:  size of TREEs20/ALIGN000160.RTREVF.nex is not 543'
  fi
fi
# ============= TREEs20/ALIGN000010.CPREV.nex ==============
if test -f 'TREEs20/ALIGN000010.CPREV.nex' && test "$first_param" != -c; then
  ${echo} 'x -SKIPPING TREEs20/ALIGN000010.CPREV.nex (file already exists)'
else
${echo} 'x - extracting TREEs20/ALIGN000010.CPREV.nex (text)'
  sed 's/^X//' << 'SHAR_EOF' > 'TREEs20/ALIGN000010.CPREV.nex' &&
((((((POR16_07977_:100.0,(((Psy_66047136_ref_YP_:100.0,(PSYPI_03417_:100.0,
PSYJA_13822_:100.0):36.0):36.0,Ptt_4647_:100.0):36.0,(PSYCIT7_01125_:100.0,
pac.txt_2707_:100.0):20.0):29.0):32.0,pma_3157_:100.0):23.0,Pae_319_:100.0):10.0,
((MORI_31363_:100.0,PLA107_31363_:100.0):59.0,((PGY4_15074_:100.0,Pta_4091_:100.0):27.0,
PPH_71736319_ref_YP_:100.0):32.0):23.0):61.0,((T1_213970849_ref_ZP_:100.0,
(Pan.txt_3587_:100.0,(PLA106_06700_:100.0,Pto_28871314_ref_NP_:100.0):31.0):45.0):41.0,
Pmp_1735_:100.0):59.0):100.0,Pf0_77460757_ref_YP_:100.0);
SHAR_EOF
  (set 20 11 02 01 18 48 51 'TREEs20/ALIGN000010.CPREV.nex'; eval "$shar_touch") &&
  chmod 0644 'TREEs20/ALIGN000010.CPREV.nex'
if test $? -ne 0
then ${echo} 'restore of TREEs20/ALIGN000010.CPREV.nex failed'
fi
  if ${md5check}
  then (
       ${MD5SUM} -c >/dev/null 2>&1 || ${echo} 'TREEs20/ALIGN000010.CPREV.nex: MD5 check failed'
       ) << SHAR_EOF
f8cb86e7984bebecd63890cc38ff40b0  TREEs20/ALIGN000010.CPREV.nex
SHAR_EOF
  else
test `LC_ALL=C wc -c < 'TREEs20/ALIGN000010.CPREV.nex'` -ne 544 && \
  ${echo} 'restoration warning:  size of TREEs20/ALIGN000010.CPREV.nex is not 544'
  fi
fi
# ============= TREEs20/ALIGN000064.MTREVF.nex ==============
if test -f 'TREEs20/ALIGN000064.MTREVF.nex' && test "$first_param" != -c; then
  ${echo} 'x -SKIPPING TREEs20/ALIGN000064.MTREVF.nex (file already exists)'
else
${echo} 'x - extracting TREEs20/ALIGN000064.MTREVF.nex (text)'
  sed 's/^X//' << 'SHAR_EOF' > 'TREEs20/ALIGN000064.MTREVF.nex' &&
(((((((Ptt_7478_:100.0,PSYJA_23603_:100.0):21.0,PSYPI_18786_:100.0):27.0,
POR16_24920_:100.0):21.0,(pma_2078_:100.0,(PSYCIT7_24050_:100.0,(pac.txt_3820_:100.0,
Psy_66044104_ref_YP_:100.0):75.0):37.0):43.0):42.0,(((MORI_20217_:100.0,(PPH_71734519_ref_YP_:100.0,
(PGY4_18297_:100.0,PLA107_20217_:100.0):16.0):12.0):23.0,Pta_2061_:100.0):13.0,
Pae_3177_:100.0):18.0):48.0,((Pan.txt_4227_:100.0,Pmp_3_:100.0):30.0,((PLA106_23793_:100.0,
T1_213970127_ref_ZP_:100.0):31.0,Pto_28868204_ref_NP_:100.0):69.0):52.0):100.0,
Pf0_77461006_ref_YP_:100.0);
SHAR_EOF
  (set 20 11 02 01 18 50 33 'TREEs20/ALIGN000064.MTREVF.nex'; eval "$shar_touch") &&
  chmod 0644 'TREEs20/ALIGN000064.MTREVF.nex'
if test $? -ne 0
then ${echo} 'restore of TREEs20/ALIGN000064.MTREVF.nex failed'
fi
  if ${md5check}
  then (
       ${MD5SUM} -c >/dev/null 2>&1 || ${echo} 'TREEs20/ALIGN000064.MTREVF.nex: MD5 check failed'
       ) << SHAR_EOF
97e8bd15219d28293c3756ac621fc91a  TREEs20/ALIGN000064.MTREVF.nex
SHAR_EOF
  else
test `LC_ALL=C wc -c < 'TREEs20/ALIGN000064.MTREVF.nex'` -ne 542 && \
  ${echo} 'restoration warning:  size of TREEs20/ALIGN000064.MTREVF.nex is not 542'
  fi
fi
# ============= TREEs20/ALIGN000212.JTTF.nex ==============
if test -f 'TREEs20/ALIGN000212.JTTF.nex' && test "$first_param" != -c; then
  ${echo} 'x -SKIPPING TREEs20/ALIGN000212.JTTF.nex (file already exists)'
else
${echo} 'x - extracting TREEs20/ALIGN000212.JTTF.nex (text)'
  sed 's/^X//' << 'SHAR_EOF' > 'TREEs20/ALIGN000212.JTTF.nex' &&
((((((Pto_28867345_ref_NP_:100.0,PLA106_21048_:100.0):55.0,T1_213970668_ref_ZP_:100.0):98.0,
Pmp_1003_:100.0):37.0,(((((PLA107_15242_:100.0,Pta_3311_:100.0):27.0,MORI_15242_:100.0):51.0,
PGY4_03792_:100.0):40.0,PPH_71737818_ref_YP_:100.0):44.0,(((Ptt_7300_:100.0,
((pac.txt_1237_:100.0,(PSYCIT7_12154_:100.0,PSYPI_26629_:100.0):21.0):10.0,
PSYJA_02969_:100.0):27.0):46.0,(Psy_66043508_ref_YP_:100.0,Pae_1644_:100.0):40.0):45.0,
POR16_02847_:100.0):11.0):39.0):23.0,(Pan.txt_308_:100.0,pma_391_:100.0):28.0):100.0,
Pf0_77461744_ref_YP_:100.0);
SHAR_EOF
  (set 20 11 02 01 18 54 15 'TREEs20/ALIGN000212.JTTF.nex'; eval "$shar_touch") &&
  chmod 0644 'TREEs20/ALIGN000212.JTTF.nex'
if test $? -ne 0
then ${echo} 'restore of TREEs20/ALIGN000212.JTTF.nex failed'
fi
  if ${md5check}
  then (
       ${MD5SUM} -c >/dev/null 2>&1 || ${echo} 'TREEs20/ALIGN000212.JTTF.nex: MD5 check failed'
       ) << SHAR_EOF
85ef214e1d34b9668eaa01891debc8bb  TREEs20/ALIGN000212.JTTF.nex
SHAR_EOF
  else
test `LC_ALL=C wc -c < 'TREEs20/ALIGN000212.JTTF.nex'` -ne 543 && \
  ${echo} 'restoration warning:  size of TREEs20/ALIGN000212.JTTF.nex is not 543'
  fi
fi
# ============= TREEs20/ALIGN000114.JTTF.nex ==============
if test -f 'TREEs20/ALIGN000114.JTTF.nex' && test "$first_param" != -c; then
  ${echo} 'x -SKIPPING TREEs20/ALIGN000114.JTTF.nex (file already exists)'
else
${echo} 'x - extracting TREEs20/ALIGN000114.JTTF.nex (text)'
  sed 's/^X//' << 'SHAR_EOF' > 'TREEs20/ALIGN000114.JTTF.nex' &&
(((((((PSYJA_00630_:100.0,(((Psy_66047374_ref_YP_:100.0,Ptt_3516_:100.0):28.0,
PSYPI_04803_:100.0):32.0,pac.txt_2275_:100.0):39.0):36.0,PSYCIT7_30016_:100.0):75.0,
((((MORI_15782_:100.0,PLA107_15782_:100.0):75.0,(Pta_5903_:100.0,PGY4_07759_:100.0):19.0):15.0,
PPH_71736615_ref_YP_:100.0):37.0,Pae_605_:100.0):53.0):55.0,(POR16_07140_:100.0,
pma_2386_:100.0):38.0):10.0,(((T1_213966612_ref_ZP_:100.0,Pto_28871588_ref_NP_:100.0):22.0,
PLA106_11650_:100.0):18.0,Pan.txt_5159_:100.0):23.0):27.0,Pmp_1608_:100.0):100.0,
Pf0_77457084_ref_YP_:100.0);
SHAR_EOF
  (set 20 11 02 01 18 57 47 'TREEs20/ALIGN000114.JTTF.nex'; eval "$shar_touch") &&
  chmod 0644 'TREEs20/ALIGN000114.JTTF.nex'
if test $? -ne 0
then ${echo} 'restore of TREEs20/ALIGN000114.JTTF.nex failed'
fi
  if ${md5check}
  then (
       ${MD5SUM} -c >/dev/null 2>&1 || ${echo} 'TREEs20/ALIGN000114.JTTF.nex: MD5 check failed'
       ) << SHAR_EOF
034ac0891e5a2722ff428d55a54b11f2  TREEs20/ALIGN000114.JTTF.nex
SHAR_EOF
  else
test `LC_ALL=C wc -c < 'TREEs20/ALIGN000114.JTTF.nex'` -ne 544 && \
  ${echo} 'restoration warning:  size of TREEs20/ALIGN000114.JTTF.nex is not 544'
  fi
fi
# ============= TREEs20/ALIGN000161.RTREVF.nex ==============
if test -f 'TREEs20/ALIGN000161.RTREVF.nex' && test "$first_param" != -c; then
  ${echo} 'x -SKIPPING TREEs20/ALIGN000161.RTREVF.nex (file already exists)'
else
${echo} 'x - extracting TREEs20/ALIGN000161.RTREVF.nex (text)'
  sed 's/^X//' << 'SHAR_EOF' > 'TREEs20/ALIGN000161.RTREVF.nex' &&
(((((PSYJA_20768_:100.0,(Ptt_2963_:100.0,PSYPI_21517_:100.0):34.0):67.0,
((((Pan.txt_2248_:100.0,Pmp_721_:100.0):16.0,(Pto_28868212_ref_NP_:100.0,
PLA106_26704_:100.0):21.0):20.0,T1_213967322_ref_ZP_:100.0):77.0,(pma_4727_:100.0,
POR16_12491_:100.0):40.0):39.0):72.0,((Psy_66044112_ref_YP_:100.0,PSYCIT7_07304_:100.0):19.0,
pac.txt_1836_:100.0):24.0):66.0,((((Pta_2252_:100.0,Pae_5121_:100.0):15.0,
(PLA107_23066_:100.0,PPH_71733237_ref_YP_:100.0):17.0):10.0,MORI_23066_:100.0):41.0,
PGY4_31403_:100.0):37.0):100.0,Pf0_77460996_ref_YP_:100.0);
SHAR_EOF
  (set 20 11 02 01 18 58 00 'TREEs20/ALIGN000161.RTREVF.nex'; eval "$shar_touch") &&
  chmod 0644 'TREEs20/ALIGN000161.RTREVF.nex'
if test $? -ne 0
then ${echo} 'restore of TREEs20/ALIGN000161.RTREVF.nex failed'
fi
  if ${md5check}
  then (
       ${MD5SUM} -c >/dev/null 2>&1 || ${echo} 'TREEs20/ALIGN000161.RTREVF.nex: MD5 check failed'
       ) << SHAR_EOF
32b0244da657019610c701e3fc20c7fa  TREEs20/ALIGN000161.RTREVF.nex
SHAR_EOF
  else
test `LC_ALL=C wc -c < 'TREEs20/ALIGN000161.RTREVF.nex'` -ne 544 && \
  ${echo} 'restoration warning:  size of TREEs20/ALIGN000161.RTREVF.nex is not 544'
  fi
fi
# ============= TREEs20/ALIGN000213.MTREVF.nex ==============
if test -f 'TREEs20/ALIGN000213.MTREVF.nex' && test "$first_param" != -c; then
  ${echo} 'x -SKIPPING TREEs20/ALIGN000213.MTREVF.nex (file already exists)'
else
${echo} 'x - extracting TREEs20/ALIGN000213.MTREVF.nex (text)'
  sed 's/^X//' << 'SHAR_EOF' > 'TREEs20/ALIGN000213.MTREVF.nex' &&
(((((((((Pae_1640_:100.0,PGY4_03812_:100.0):7.00,(PLA106_21068_:100.0,
Pto_28867340_ref_NP_:100.0):7.00):3.00,(PLA107_15262_:100.0,pma_386_:100.0):6.00):2.00,
(MORI_15262_:100.0,(PPH_71734259_ref_YP_:100.0,Pta_3307_:100.0):9.00):2.00):14.0,
(Pan.txt_303_:100.0,Pmp_1007_:100.0):63.0):18.0,T1_213970672_ref_ZP_:100.0):68.0,
((((Psy_66043504_ref_YP_:100.0,PSYCIT7_12179_:100.0):15.0,(pac.txt_1241_:100.0,
PSYPI_26659_:100.0):11.0):14.0,PSYJA_02939_:100.0):60.0,Ptt_7304_:100.0):71.0):31.0,
POR16_02867_:100.0):100.0,Pf0_77461748_ref_YP_:100.0);
SHAR_EOF
  (set 20 11 02 01 19 05 58 'TREEs20/ALIGN000213.MTREVF.nex'; eval "$shar_touch") &&
  chmod 0644 'TREEs20/ALIGN000213.MTREVF.nex'
if test $? -ne 0
then ${echo} 'restore of TREEs20/ALIGN000213.MTREVF.nex failed'
fi
  if ${md5check}
  then (
       ${MD5SUM} -c >/dev/null 2>&1 || ${echo} 'TREEs20/ALIGN000213.MTREVF.nex: MD5 check failed'
       ) << SHAR_EOF
d76af28e5c21b4cc3a37c5791a8d18df  TREEs20/ALIGN000213.MTREVF.nex
SHAR_EOF
  else
test `LC_ALL=C wc -c < 'TREEs20/ALIGN000213.MTREVF.nex'` -ne 543 && \
  ${echo} 'restoration warning:  size of TREEs20/ALIGN000213.MTREVF.nex is not 543'
  fi
fi
# ============= TREEs20/ALIGN000011.DAYHOFFF.nex ==============
if test -f 'TREEs20/ALIGN000011.DAYHOFFF.nex' && test "$first_param" != -c; then
  ${echo} 'x -SKIPPING TREEs20/ALIGN000011.DAYHOFFF.nex (file already exists)'
else
${echo} 'x - extracting TREEs20/ALIGN000011.DAYHOFFF.nex (text)'
  sed 's/^X//' << 'SHAR_EOF' > 'TREEs20/ALIGN000011.DAYHOFFF.nex' &&
(((((((Pae_321_:100.0,PLA107_31373_:100.0):26.0,MORI_31373_:100.0):49.0,
((PGY4_15089_:100.0,PPH_71737392_ref_YP_:100.0):72.0,Pta_4088_:100.0):47.0):55.0,
(((((PSYCIT7_01135_:100.0,PSYJA_13812_:100.0):43.0,Psy_66047138_ref_YP_:100.0):31.0,
Ptt_4450_:100.0):39.0,pac.txt_2705_:100.0):27.0,PSYPI_03427_:100.0):11.0):18.0,
(pma_3159_:100.0,POR16_07967_:100.0):41.0):28.0,((Pan.txt_3589_:100.0,Pto_28871316_ref_NP_:100.0):38.0,
((PLA106_06685_:100.0,Pmp_1737_:100.0):24.0,T1_213970847_ref_ZP_:100.0):49.0):67.0):100.0,
Pf0_77460759_ref_YP_:100.0);
SHAR_EOF
  (set 20 11 02 01 19 07 56 'TREEs20/ALIGN000011.DAYHOFFF.nex'; eval "$shar_touch") &&
  chmod 0644 'TREEs20/ALIGN000011.DAYHOFFF.nex'
if test $? -ne 0
then ${echo} 'restore of TREEs20/ALIGN000011.DAYHOFFF.nex failed'
fi
  if ${md5check}
  then (
       ${MD5SUM} -c >/dev/null 2>&1 || ${echo} 'TREEs20/ALIGN000011.DAYHOFFF.nex: MD5 check failed'
       ) << SHAR_EOF
be8d990dcfdadf1662db9ca78a6b2e8f  TREEs20/ALIGN000011.DAYHOFFF.nex
SHAR_EOF
  else
test `LC_ALL=C wc -c < 'TREEs20/ALIGN000011.DAYHOFFF.nex'` -ne 544 && \
  ${echo} 'restoration warning:  size of TREEs20/ALIGN000011.DAYHOFFF.nex is not 544'
  fi
fi
# ============= TREEs20/ALIGN000065.JTTF.nex ==============
if test -f 'TREEs20/ALIGN000065.JTTF.nex' && test "$first_param" != -c; then
  ${echo} 'x -SKIPPING TREEs20/ALIGN000065.JTTF.nex (file already exists)'
else
${echo} 'x - extracting TREEs20/ALIGN000065.JTTF.nex (text)'
  sed 's/^X//' << 'SHAR_EOF' > 'TREEs20/ALIGN000065.JTTF.nex' &&
((((Pmp_4558_:100.0,Pan.txt_1493_:100.0):88.0,(T1_213968893_ref_ZP_:100.0,
(PLA106_08010_:100.0,Pto_28870821_ref_NP_:100.0):74.0):58.0):49.0,(((((((Psy_66045053_ref_YP_:100.0,
pac.txt_1618_:100.0):62.0,PSYJA_09215_:100.0):17.0,PSYPI_12569_:100.0):18.0,
Ptt_5231_:100.0):22.0,PSYCIT7_24220_:100.0):45.0,((((PLA107_13552_:100.0,
MORI_13552_:100.0):20.0,(Pta_3000_:100.0,PPH_71738103_ref_YP_:100.0):17.0):19.0,
PGY4_16952_:100.0):91.0,Pae_5267_:100.0):83.0):83.0,(POR16_12046_:100.0,pma_7319_:100.0):51.0):59.0):100.0,
Pf0_77457933_ref_YP_:100.0);
SHAR_EOF
  (set 20 11 02 01 19 08 02 'TREEs20/ALIGN000065.JTTF.nex'; eval "$shar_touch") &&
  chmod 0644 'TREEs20/ALIGN000065.JTTF.nex'
if test $? -ne 0
then ${echo} 'restore of TREEs20/ALIGN000065.JTTF.nex failed'
fi
  if ${md5check}
  then (
       ${MD5SUM} -c >/dev/null 2>&1 || ${echo} 'TREEs20/ALIGN000065.JTTF.nex: MD5 check failed'
       ) << SHAR_EOF
ca3d16a95c1b31b72857e521138f6ed2  TREEs20/ALIGN000065.JTTF.nex
SHAR_EOF
  else
test `LC_ALL=C wc -c < 'TREEs20/ALIGN000065.JTTF.nex'` -ne 545 && \
  ${echo} 'restoration warning:  size of TREEs20/ALIGN000065.JTTF.nex is not 545'
  fi
fi
# ============= TREEs20/ALIGN000115.JTTF.nex ==============
if test -f 'TREEs20/ALIGN000115.JTTF.nex' && test "$first_param" != -c; then
  ${echo} 'x -SKIPPING TREEs20/ALIGN000115.JTTF.nex (file already exists)'
else
${echo} 'x - extracting TREEs20/ALIGN000115.JTTF.nex (text)'
  sed 's/^X//' << 'SHAR_EOF' > 'TREEs20/ALIGN000115.JTTF.nex' &&
((((((POR16_06661_:100.0,Pta_5795_:100.0):22.0,PPH_71734123_ref_YP_:100.0):12.0,
((((PLA106_20568_:100.0,(Pmp_4038_:100.0,Pan.txt_1724_:100.0):70.0):37.0,
((PLA107_18967_:100.0,Pae_4272_:100.0):18.0,MORI_18967_:100.0):34.0):26.0,
PGY4_08303_:100.0):54.0,((T1_213966709_ref_ZP_:100.0,Pto_28871684_ref_NP_:100.0):35.0,
pma_3967_:100.0):24.0):8.00):6.00,(((PSYJA_01499_:100.0,PSYCIT7_30106_:100.0):17.0,
Ptt_3426_:100.0):19.0,PSYPI_32098_:100.0):7.00):44.0,(Psy_66047455_ref_YP_:100.0,
pac.txt_2169_:100.0):36.0):100.0,Pf0_77457050_ref_YP_:100.0);
SHAR_EOF
  (set 20 11 02 01 19 08 45 'TREEs20/ALIGN000115.JTTF.nex'; eval "$shar_touch") &&
  chmod 0644 'TREEs20/ALIGN000115.JTTF.nex'
if test $? -ne 0
then ${echo} 'restore of TREEs20/ALIGN000115.JTTF.nex failed'
fi
  if ${md5check}
  then (
       ${MD5SUM} -c >/dev/null 2>&1 || ${echo} 'TREEs20/ALIGN000115.JTTF.nex: MD5 check failed'
       ) << SHAR_EOF
173ad82009f94d35d30aeed877d76966  TREEs20/ALIGN000115.JTTF.nex
SHAR_EOF
  else
test `LC_ALL=C wc -c < 'TREEs20/ALIGN000115.JTTF.nex'` -ne 545 && \
  ${echo} 'restoration warning:  size of TREEs20/ALIGN000115.JTTF.nex is not 545'
  fi
fi
# ============= TREEs20/ALIGN000162.RTREVF.nex ==============
if test -f 'TREEs20/ALIGN000162.RTREVF.nex' && test "$first_param" != -c; then
  ${echo} 'x -SKIPPING TREEs20/ALIGN000162.RTREVF.nex (file already exists)'
else
${echo} 'x - extracting TREEs20/ALIGN000162.RTREVF.nex (text)'
  sed 's/^X//' << 'SHAR_EOF' > 'TREEs20/ALIGN000162.RTREVF.nex' &&
((((((((((PSYPI_07545_:100.0,Ptt_7196_:100.0):32.0,(Psy_66043618_ref_YP_:100.0,
pac.txt_809_:100.0):75.0):14.0,((((MORI_25001_:100.0,Pta_3419_:100.0):13.0,
(PPH_71738175_ref_YP_:100.0,PLA107_25001_:100.0):8.00):22.0,Pae_1842_:100.0):30.0,
PGY4_00360_:100.0):53.0):21.0,PSYJA_21537_:100.0):40.0,PSYCIT7_07599_:100.0):46.0,
(PLA106_08810_:100.0,(T1_213969385_ref_ZP_:100.0,Pto_28872301_ref_NP_:100.0):28.0):32.0):29.0,
pma_2643_:100.0):21.0,(Pmp_3396_:100.0,Pan.txt_3325_:100.0):48.0):38.0,POR16_04279_:100.0):100.0,
Pf0_77456463_ref_YP_:100.0);
SHAR_EOF
  (set 20 11 02 01 19 08 57 'TREEs20/ALIGN000162.RTREVF.nex'; eval "$shar_touch") &&
  chmod 0644 'TREEs20/ALIGN000162.RTREVF.nex'
if test $? -ne 0
then ${echo} 'restore of TREEs20/ALIGN000162.RTREVF.nex failed'
fi
  if ${md5check}
  then (
       ${MD5SUM} -c >/dev/null 2>&1 || ${echo} 'TREEs20/ALIGN000162.RTREVF.nex: MD5 check failed'
       ) << SHAR_EOF
0f57d244da9efd07409f72a8a32c77eb  TREEs20/ALIGN000162.RTREVF.nex
SHAR_EOF
  else
test `LC_ALL=C wc -c < 'TREEs20/ALIGN000162.RTREVF.nex'` -ne 544 && \
  ${echo} 'restoration warning:  size of TREEs20/ALIGN000162.RTREVF.nex is not 544'
  fi
fi
# ============= TREEs20/ALIGN000012.DAYHOFFF.nex ==============
if test -f 'TREEs20/ALIGN000012.DAYHOFFF.nex' && test "$first_param" != -c; then
  ${echo} 'x -SKIPPING TREEs20/ALIGN000012.DAYHOFFF.nex (file already exists)'
else
${echo} 'x - extracting TREEs20/ALIGN000012.DAYHOFFF.nex (text)'
  sed 's/^X//' << 'SHAR_EOF' > 'TREEs20/ALIGN000012.DAYHOFFF.nex' &&
((((((((PPH_71733919_ref_YP_:100.0,PGY4_15129_:100.0):67.0,(((PLA107_31408_:100.0,
Pta_4082_:100.0):15.0,Pae_327_:100.0):13.0,MORI_31408_:100.0):28.0):66.0,PSYCIT7_01170_:100.0):24.0,
((Ptt_4456_:100.0,(PSYJA_13782_:100.0,PSYPI_03452_:100.0):39.0):89.0,(pac.txt_2698_:100.0,
Psy_66047144_ref_YP_:100.0):61.0):26.0):37.0,pma_3167_:100.0):17.0,((Pmp_1743_:100.0,
Pan.txt_714_:100.0):76.0,((Pto_28871322_ref_NP_:100.0,PLA106_06655_:100.0):54.0,
T1_213970841_ref_ZP_:100.0):42.0):58.0):85.0,POR16_07937_:100.0):100.0,Pf0_77460767_ref_YP_:100.0);
SHAR_EOF
  (set 20 11 02 01 19 19 29 'TREEs20/ALIGN000012.DAYHOFFF.nex'; eval "$shar_touch") &&
  chmod 0644 'TREEs20/ALIGN000012.DAYHOFFF.nex'
if test $? -ne 0
then ${echo} 'restore of TREEs20/ALIGN000012.DAYHOFFF.nex failed'
fi
  if ${md5check}
  then (
       ${MD5SUM} -c >/dev/null 2>&1 || ${echo} 'TREEs20/ALIGN000012.DAYHOFFF.nex: MD5 check failed'
       ) << SHAR_EOF
751785ba7b76875b4fa97a6b95545634  TREEs20/ALIGN000012.DAYHOFFF.nex
SHAR_EOF
  else
test `LC_ALL=C wc -c < 'TREEs20/ALIGN000012.DAYHOFFF.nex'` -ne 542 && \
  ${echo} 'restoration warning:  size of TREEs20/ALIGN000012.DAYHOFFF.nex is not 542'
  fi
fi
# ============= TREEs20/ALIGN000214.DAYHOFFF.nex ==============
if test -f 'TREEs20/ALIGN000214.DAYHOFFF.nex' && test "$first_param" != -c; then
  ${echo} 'x -SKIPPING TREEs20/ALIGN000214.DAYHOFFF.nex (file already exists)'
else
${echo} 'x - extracting TREEs20/ALIGN000214.DAYHOFFF.nex (text)'
  sed 's/^X//' << 'SHAR_EOF' > 'TREEs20/ALIGN000214.DAYHOFFF.nex' &&
(((((MORI_15267_:100.0,PLA107_15267_:100.0):87.0,(Pta_3306_:100.0,PPH_71733501_ref_YP_:100.0):37.0):29.0,
PGY4_03817_:100.0):66.0,((((pma_385_:100.0,POR16_02872_:100.0):60.0,((Pan.txt_302_:100.0,
((T1_213970673_ref_ZP_:100.0,Pto_28867339_ref_NP_:100.0):100.0,PLA106_21073_:100.0):76.0):41.0,
Pmp_1008_:100.0):100.0):51.0,((((pac.txt_1242_:100.0,Psy_66043503_ref_YP_:100.0):30.0,
(Ptt_7306_:100.0,PSYJA_02934_:100.0):13.0):20.0,PSYCIT7_12184_:100.0):15.0,
PSYPI_26664_:100.0):44.0):67.0,Pae_1639_:100.0):29.0):100.0,Pf0_77461749_ref_YP_:100.0);
SHAR_EOF
  (set 20 11 02 01 19 19 52 'TREEs20/ALIGN000214.DAYHOFFF.nex'; eval "$shar_touch") &&
  chmod 0644 'TREEs20/ALIGN000214.DAYHOFFF.nex'
if test $? -ne 0
then ${echo} 'restore of TREEs20/ALIGN000214.DAYHOFFF.nex failed'
fi
  if ${md5check}
  then (
       ${MD5SUM} -c >/dev/null 2>&1 || ${echo} 'TREEs20/ALIGN000214.DAYHOFFF.nex: MD5 check failed'
       ) << SHAR_EOF
37591aca1b8bb0a433bd5f8768b0a230  TREEs20/ALIGN000214.DAYHOFFF.nex
SHAR_EOF
  else
test `LC_ALL=C wc -c < 'TREEs20/ALIGN000214.DAYHOFFF.nex'` -ne 544 && \
  ${echo} 'restoration warning:  size of TREEs20/ALIGN000214.DAYHOFFF.nex is not 544'
  fi
fi
# ============= TREEs20/ALIGN000116.JTTF.nex ==============
if test -f 'TREEs20/ALIGN000116.JTTF.nex' && test "$first_param" != -c; then
  ${echo} 'x -SKIPPING TREEs20/ALIGN000116.JTTF.nex (file already exists)'
else
${echo} 'x - extracting TREEs20/ALIGN000116.JTTF.nex (text)'
  sed 's/^X//' << 'SHAR_EOF' > 'TREEs20/ALIGN000116.JTTF.nex' &&
(((((((Pan.txt_1120_:100.0,Pmp_125_:100.0):32.0,(T1_213969194_ref_ZP_:100.0,
(PLA106_10494_:100.0,Pto_28871114_ref_NP_:100.0):24.0):52.0):64.0,pma_4935_:100.0):39.0,
(PSYPI_00010_:100.0,((PSYJA_04924_:100.0,(Psy_66044666_ref_YP_:100.0,
pac.txt_22_:100.0):26.0):62.0,(PSYCIT7_04188_:100.0,Ptt_277_:100.0):21.0):28.0):79.0):23.0,
POR16_37254_:100.0):35.0,((Pta_2833_:100.0,(PGY4_13005_:100.0,PPH_71735883_ref_YP_:100.0):29.0):54.0,
((MORI_27629_:100.0,PLA107_27629_:100.0):72.0,Pae_2403_:100.0):44.0):86.0):100.0,
Pf0_77460620_ref_YP_:100.0);
SHAR_EOF
  (set 20 11 02 01 19 19 59 'TREEs20/ALIGN000116.JTTF.nex'; eval "$shar_touch") &&
  chmod 0644 'TREEs20/ALIGN000116.JTTF.nex'
if test $? -ne 0
then ${echo} 'restore of TREEs20/ALIGN000116.JTTF.nex failed'
fi
  if ${md5check}
  then (
       ${MD5SUM} -c >/dev/null 2>&1 || ${echo} 'TREEs20/ALIGN000116.JTTF.nex: MD5 check failed'
       ) << SHAR_EOF
2dbcb20637290458a4d61f7b3beac60d  TREEs20/ALIGN000116.JTTF.nex
SHAR_EOF
  else
test `LC_ALL=C wc -c < 'TREEs20/ALIGN000116.JTTF.nex'` -ne 541 && \
  ${echo} 'restoration warning:  size of TREEs20/ALIGN000116.JTTF.nex is not 541'
  fi
fi
# ============= TREEs20/ALIGN000066.DAYHOFFF.nex ==============
if test -f 'TREEs20/ALIGN000066.DAYHOFFF.nex' && test "$first_param" != -c; then
  ${echo} 'x -SKIPPING TREEs20/ALIGN000066.DAYHOFFF.nex (file already exists)'
else
${echo} 'x - extracting TREEs20/ALIGN000066.DAYHOFFF.nex (text)'
  sed 's/^X//' << 'SHAR_EOF' > 'TREEs20/ALIGN000066.DAYHOFFF.nex' &&
(((((((Psy_66045094_ref_YP_:100.0,pac.txt_2922_:100.0):47.0,((PSYJA_08930_:100.0,
PSYPI_12824_:100.0):63.0,Ptt_6813_:100.0):90.0):54.0,PSYCIT7_24460_:100.0):38.0,
((PLA107_13772_:100.0,MORI_13772_:100.0):68.0,((Pae_5307_:100.0,Pta_2864_:100.0):32.0,
(PGY4_17232_:100.0,PPH_71736054_ref_YP_:100.0):63.0):27.0):63.0):67.0,(((((PLA106_12807_:100.0,
T1_213967483_ref_ZP_:100.0):43.0,Pan.txt_869_:100.0):27.0,Pmp_5773_:100.0):31.0,
Pto_28869244_ref_NP_:100.0):99.0,pma_8772_:100.0):51.0):32.0,POR16_02275_:100.0):100.0,
Pf0_77457946_ref_YP_:100.0);
SHAR_EOF
  (set 20 11 02 01 19 23 55 'TREEs20/ALIGN000066.DAYHOFFF.nex'; eval "$shar_touch") &&
  chmod 0644 'TREEs20/ALIGN000066.DAYHOFFF.nex'
if test $? -ne 0
then ${echo} 'restore of TREEs20/ALIGN000066.DAYHOFFF.nex failed'
fi
  if ${md5check}
  then (
       ${MD5SUM} -c >/dev/null 2>&1 || ${echo} 'TREEs20/ALIGN000066.DAYHOFFF.nex: MD5 check failed'
       ) << SHAR_EOF
6130ca3cd7b12d4ac3979c2cd19e4a2a  TREEs20/ALIGN000066.DAYHOFFF.nex
SHAR_EOF
  else
test `LC_ALL=C wc -c < 'TREEs20/ALIGN000066.DAYHOFFF.nex'` -ne 544 && \
  ${echo} 'restoration warning:  size of TREEs20/ALIGN000066.DAYHOFFF.nex is not 544'
  fi
fi
# ============= TREEs20/ALIGN000263.JTTF.nex ==============
if test -f 'TREEs20/ALIGN000263.JTTF.nex' && test "$first_param" != -c; then
  ${echo} 'x -SKIPPING TREEs20/ALIGN000263.JTTF.nex (file already exists)'
else
${echo} 'x - extracting TREEs20/ALIGN000263.JTTF.nex (text)'
  sed 's/^X//' << 'SHAR_EOF' > 'TREEs20/ALIGN000263.JTTF.nex' &&
((((((PLA107_14012_:100.0,MORI_14012_:100.0):94.0,((PPH_71734578_ref_YP_:100.0,
Pae_1570_:100.0):27.0,PGY4_11423_:100.0):44.0):48.0,Pta_1170_:100.0):98.0,(((Pan.txt_4990_:100.0,
Pmp_4222_:100.0):89.0,(pma_7019_:100.0,((Pto_28870943_ref_NP_:100.0,T1_213968764_ref_ZP_:100.0):57.0,
PLA106_19694_:100.0):49.0):55.0):44.0,POR16_16294_:100.0):65.0):63.0,(PSYCIT7_15468_:100.0,
(((PSYJA_28306_:100.0,PSYPI_32503_:100.0):68.0,Ptt_130_:100.0):100.0,(Psy_66044935_ref_YP_:100.0,
pac.txt_3346_:100.0):97.0):82.0):83.0):100.0,Pf0_77458427_ref_YP_:100.0);
SHAR_EOF
  (set 20 11 02 01 19 25 33 'TREEs20/ALIGN000263.JTTF.nex'; eval "$shar_touch") &&
  chmod 0644 'TREEs20/ALIGN000263.JTTF.nex'
if test $? -ne 0
then ${echo} 'restore of TREEs20/ALIGN000263.JTTF.nex failed'
fi
  if ${md5check}
  then (
       ${MD5SUM} -c >/dev/null 2>&1 || ${echo} 'TREEs20/ALIGN000263.JTTF.nex: MD5 check failed'
       ) << SHAR_EOF
dd7fa1ff65872619a32128345b5811d5  TREEs20/ALIGN000263.JTTF.nex
SHAR_EOF
  else
test `LC_ALL=C wc -c < 'TREEs20/ALIGN000263.JTTF.nex'` -ne 544 && \
  ${echo} 'restoration warning:  size of TREEs20/ALIGN000263.JTTF.nex is not 544'
  fi
fi
# ============= TREEs20/ALIGN000163.JTTF.nex ==============
if test -f 'TREEs20/ALIGN000163.JTTF.nex' && test "$first_param" != -c; then
  ${echo} 'x -SKIPPING TREEs20/ALIGN000163.JTTF.nex (file already exists)'
else
${echo} 'x - extracting TREEs20/ALIGN000163.JTTF.nex (text)'
  sed 's/^X//' << 'SHAR_EOF' > 'TREEs20/ALIGN000163.JTTF.nex' &&
(((((((((PPH_71733543_ref_YP_:100.0,MORI_24911_:100.0):16.0,(PGY4_00460_:100.0,
Pae_1824_:100.0):14.0):9.00,PLA107_24911_:100.0):52.0,Pta_3437_:100.0):92.0,
(((((pac.txt_789_:100.0,PSYJA_21432_:100.0):18.0,PSYCIT7_07709_:100.0):17.0,
Ptt_7177_:100.0):64.0,Psy_66043635_ref_YP_:100.0):53.0,PSYPI_07435_:100.0):90.0):42.0,
(((T1_213969402_ref_ZP_:100.0,Pto_28872284_ref_NP_:100.0):41.0,PLA106_08715_:100.0):83.0,
(Pan.txt_3343_:100.0,Pmp_3379_:100.0):46.0):18.0):37.0,pma_2624_:100.0):57.0,
POR16_04369_:100.0):100.0,Pf0_77456586_ref_YP_:100.0);
SHAR_EOF
  (set 20 11 02 01 19 26 45 'TREEs20/ALIGN000163.JTTF.nex'; eval "$shar_touch") &&
  chmod 0644 'TREEs20/ALIGN000163.JTTF.nex'
if test $? -ne 0
then ${echo} 'restore of TREEs20/ALIGN000163.JTTF.nex failed'
fi
  if ${md5check}
  then (
       ${MD5SUM} -c >/dev/null 2>&1 || ${echo} 'TREEs20/ALIGN000163.JTTF.nex: MD5 check failed'
       ) << SHAR_EOF
f088cc266714ab7828d83484f0dfab91  TREEs20/ALIGN000163.JTTF.nex
SHAR_EOF
  else
test `LC_ALL=C wc -c < 'TREEs20/ALIGN000163.JTTF.nex'` -ne 544 && \
  ${echo} 'restoration warning:  size of TREEs20/ALIGN000163.JTTF.nex is not 544'
  fi
fi
# ============= TREEs20/ALIGN000117.MTMAMF.nex ==============
if test -f 'TREEs20/ALIGN000117.MTMAMF.nex' && test "$first_param" != -c; then
  ${echo} 'x -SKIPPING TREEs20/ALIGN000117.MTMAMF.nex (file already exists)'
else
${echo} 'x - extracting TREEs20/ALIGN000117.MTMAMF.nex (text)'
  sed 's/^X//' << 'SHAR_EOF' > 'TREEs20/ALIGN000117.MTMAMF.nex' &&
(((((((Pto_28871120_ref_NP_:100.0,PLA107_27599_:100.0):3.00,(Pae_2397_:100.0,
T1_213969188_ref_ZP_:100.0):4.00):1.00,(MORI_27599_:100.0,PSYPI_00040_:100.0):5.00):1.00,
(PLA106_10464_:100.0,Pmp_131_:100.0):3.00,(Psy_66044660_ref_YP_:100.0,
pma_4865_:100.0):4.00,((PSYJA_04889_:100.0,POR16_15429_:100.0):3.00,Pan.txt_1114_:100.0):2.00,
(Pta_2827_:100.0,pac.txt_28_:100.0):3.00):4.00,PSYCIT7_04228_:100.0):36.0,
((PPH_71735754_ref_YP_:100.0,PGY4_13035_:100.0):67.0,Ptt_284_:100.0):42.0):100.0,
Pf0_77460626_ref_YP_:100.0);
SHAR_EOF
  (set 20 11 02 01 19 29 36 'TREEs20/ALIGN000117.MTMAMF.nex'; eval "$shar_touch") &&
  chmod 0644 'TREEs20/ALIGN000117.MTMAMF.nex'
if test $? -ne 0
then ${echo} 'restore of TREEs20/ALIGN000117.MTMAMF.nex failed'
fi
  if ${md5check}
  then (
       ${MD5SUM} -c >/dev/null 2>&1 || ${echo} 'TREEs20/ALIGN000117.MTMAMF.nex: MD5 check failed'
       ) << SHAR_EOF
5346487d0308aacea26d05d1443e224c  TREEs20/ALIGN000117.MTMAMF.nex
SHAR_EOF
  else
test `LC_ALL=C wc -c < 'TREEs20/ALIGN000117.MTMAMF.nex'` -ne 520 && \
  ${echo} 'restoration warning:  size of TREEs20/ALIGN000117.MTMAMF.nex is not 520'
  fi
fi
# ============= TREEs20/ALIGN000215.DAYHOFFF.nex ==============
if test -f 'TREEs20/ALIGN000215.DAYHOFFF.nex' && test "$first_param" != -c; then
  ${echo} 'x -SKIPPING TREEs20/ALIGN000215.DAYHOFFF.nex (file already exists)'
else
${echo} 'x - extracting TREEs20/ALIGN000215.DAYHOFFF.nex (text)'
  sed 's/^X//' << 'SHAR_EOF' > 'TREEs20/ALIGN000215.DAYHOFFF.nex' &&
(((((PLA107_15347_:100.0,(PGY4_03907_:100.0,MORI_15347_:100.0):5.00,(PLA106_21158_:100.0,
T1_213970689_ref_ZP_:100.0):2.00,(Pmp_1022_:100.0,Pan.txt_287_:100.0):4.00,
(Psy_66043488_ref_YP_:100.0,pac.txt_1257_:100.0):5.00,(PPH_71736995_ref_YP_:100.0,
Pto_28867322_ref_NP_:100.0):7.00):1.00,(PSYCIT7_12264_:100.0,Pae_4830_:100.0):5.00):19.0,
((POR16_02952_:100.0,(PSYJA_02829_:100.0,(PSYPI_17010_:100.0,Ptt_7320_:100.0):23.0):20.0):62.0,
pma_367_:100.0):23.0):57.0,Pta_3291_:100.0):100.0,Pf0_77461764_ref_YP_:100.0);
SHAR_EOF
  (set 20 11 02 01 19 30 58 'TREEs20/ALIGN000215.DAYHOFFF.nex'; eval "$shar_touch") &&
  chmod 0644 'TREEs20/ALIGN000215.DAYHOFFF.nex'
if test $? -ne 0
then ${echo} 'restore of TREEs20/ALIGN000215.DAYHOFFF.nex failed'
fi
  if ${md5check}
  then (
       ${MD5SUM} -c >/dev/null 2>&1 || ${echo} 'TREEs20/ALIGN000215.DAYHOFFF.nex: MD5 check failed'
       ) << SHAR_EOF
462b1f98d26987a86baf39b277c0073e  TREEs20/ALIGN000215.DAYHOFFF.nex
SHAR_EOF
  else
test `LC_ALL=C wc -c < 'TREEs20/ALIGN000215.DAYHOFFF.nex'` -ne 514 && \
  ${echo} 'restoration warning:  size of TREEs20/ALIGN000215.DAYHOFFF.nex is not 514'
  fi
fi
# ============= TREEs20/ALIGN000164.DAYHOFFF.nex ==============
if test -f 'TREEs20/ALIGN000164.DAYHOFFF.nex' && test "$first_param" != -c; then
  ${echo} 'x -SKIPPING TREEs20/ALIGN000164.DAYHOFFF.nex (file already exists)'
else
${echo} 'x - extracting TREEs20/ALIGN000164.DAYHOFFF.nex (text)'
  sed 's/^X//' << 'SHAR_EOF' > 'TREEs20/ALIGN000164.DAYHOFFF.nex' &&
(((((Pmp_2553_:100.0,PLA106_08595_:100.0):13.0,(T1_213969424_ref_ZP_:100.0,
Pan.txt_1033_:100.0):14.0):15.0,Pto_28872262_ref_NP_:100.0):60.0,((pma_2601_:100.0,
(PSYJA_17556_:100.0,(PSYPI_07285_:100.0,Ptt_7024_:100.0):36.0):23.0):53.0,
((((((PLA107_07055_:100.0,PSYCIT7_07834_:100.0):4.00,((Pta_3460_:100.0,
PPH_71734036_ref_YP_:100.0):10.0,PGY4_00585_:100.0):3.00):3.00,(Psy_66043656_ref_YP_:100.0,
MORI_07055_:100.0):6.00):5.00,Pae_226_:100.0):15.0,pac.txt_767_:100.0):9.00,
POR16_04504_:100.0):13.0):49.0):100.0,Pf0_77456615_ref_YP_:100.0);
SHAR_EOF
  (set 20 11 02 01 19 34 41 'TREEs20/ALIGN000164.DAYHOFFF.nex'; eval "$shar_touch") &&
  chmod 0644 'TREEs20/ALIGN000164.DAYHOFFF.nex'
if test $? -ne 0
then ${echo} 'restore of TREEs20/ALIGN000164.DAYHOFFF.nex failed'
fi
  if ${md5check}
  then (
       ${MD5SUM} -c >/dev/null 2>&1 || ${echo} 'TREEs20/ALIGN000164.DAYHOFFF.nex: MD5 check failed'
       ) << SHAR_EOF
b74500b3418f755e67f268966cea4102  TREEs20/ALIGN000164.DAYHOFFF.nex
SHAR_EOF
  else
test `LC_ALL=C wc -c < 'TREEs20/ALIGN000164.DAYHOFFF.nex'` -ne 543 && \
  ${echo} 'restoration warning:  size of TREEs20/ALIGN000164.DAYHOFFF.nex is not 543'
  fi
fi
# ============= TREEs20/ALIGN000216.MTMAMF.nex ==============
if test -f 'TREEs20/ALIGN000216.MTMAMF.nex' && test "$first_param" != -c; then
  ${echo} 'x -SKIPPING TREEs20/ALIGN000216.MTMAMF.nex (file already exists)'
else
${echo} 'x - extracting TREEs20/ALIGN000216.MTMAMF.nex (text)'
  sed 's/^X//' << 'SHAR_EOF' > 'TREEs20/ALIGN000216.MTMAMF.nex' &&
((((PSYCIT7_12484_:100.0,PLA106_17899_:100.0):3.00,((Pan.txt_257_:100.0,
(pac.txt_4721_:100.0,Pae_5033_:100.0):2.00):1.00,(Pmp_2990_:100.0,PGY4_22509_:100.0):4.00,
((pma_5645_:100.0,MORI_25156_:100.0):2.00,(Pto_28867449_ref_NP_:100.0,
Pta_1700_:100.0):3.00):1.00):1.00,(PSYJA_25575_:100.0,PLA107_25156_:100.0):2.00,
(PSYPI_17150_:100.0,Psy_66043460_ref_YP_:100.0):3.00,((PPH_71733506_ref_YP_:100.0,
T1_213970720_ref_ZP_:100.0):2.00,POR16_03167_:100.0):1.00):3.00,Ptt_6144_:100.0):100.0,
Pf0_77461727_ref_YP_:100.0);
SHAR_EOF
  (set 20 11 02 01 19 35 06 'TREEs20/ALIGN000216.MTMAMF.nex'; eval "$shar_touch") &&
  chmod 0644 'TREEs20/ALIGN000216.MTMAMF.nex'
if test $? -ne 0
then ${echo} 'restore of TREEs20/ALIGN000216.MTMAMF.nex failed'
fi
  if ${md5check}
  then (
       ${MD5SUM} -c >/dev/null 2>&1 || ${echo} 'TREEs20/ALIGN000216.MTMAMF.nex: MD5 check failed'
       ) << SHAR_EOF
9eef7ebbc8563fafaef4ae3396e6663e  TREEs20/ALIGN000216.MTMAMF.nex
SHAR_EOF
  else
test `LC_ALL=C wc -c < 'TREEs20/ALIGN000216.MTMAMF.nex'` -ne 516 && \
  ${echo} 'restoration warning:  size of TREEs20/ALIGN000216.MTMAMF.nex is not 516'
  fi
fi
# ============= TREEs20/ALIGN000264.RTREVF.nex ==============
if test -f 'TREEs20/ALIGN000264.RTREVF.nex' && test "$first_param" != -c; then
  ${echo} 'x -SKIPPING TREEs20/ALIGN000264.RTREVF.nex (file already exists)'
else
${echo} 'x - extracting TREEs20/ALIGN000264.RTREVF.nex (text)'
  sed 's/^X//' << 'SHAR_EOF' > 'TREEs20/ALIGN000264.RTREVF.nex' &&
((Ptt_59_:100.0,((((PSYJA_09660_:100.0,PGY4_26816_:100.0):7.00,(pac.txt_1689_:100.0,
PLA107_16731_:100.0):7.00):1.00,(Pta_1625_:100.0,pma_4481_:100.0):3.00,(Pae_4452_:100.0,
PLA106_24553_:100.0):6.00,(Pan.txt_1554_:100.0,PSYPI_11624_:100.0):8.00,
(POR16_28206_:100.0,PSYCIT7_15803_:100.0):7.00,((Psy_66044992_ref_YP_:100.0,
Pmp_3198_:100.0):4.00,(MORI_16731_:100.0,PPH_71733685_ref_YP_:100.0):7.00):1.00):71.0,
(Pto_28870881_ref_NP_:100.0,T1_213968834_ref_ZP_:100.0):79.0):77.0):100.0,
Pf0_77459919_ref_YP_:100.0);
SHAR_EOF
  (set 20 11 02 01 19 35 38 'TREEs20/ALIGN000264.RTREVF.nex'; eval "$shar_touch") &&
  chmod 0644 'TREEs20/ALIGN000264.RTREVF.nex'
if test $? -ne 0
then ${echo} 'restore of TREEs20/ALIGN000264.RTREVF.nex failed'
fi
  if ${md5check}
  then (
       ${MD5SUM} -c >/dev/null 2>&1 || ${echo} 'TREEs20/ALIGN000264.RTREVF.nex: MD5 check failed'
       ) << SHAR_EOF
abd53aa95eb704b80f2f3248331ed79f  TREEs20/ALIGN000264.RTREVF.nex
SHAR_EOF
  else
test `LC_ALL=C wc -c < 'TREEs20/ALIGN000264.RTREVF.nex'` -ne 515 && \
  ${echo} 'restoration warning:  size of TREEs20/ALIGN000264.RTREVF.nex is not 515'
  fi
fi
# ============= TREEs20/ALIGN000013.MTREVF.nex ==============
if test -f 'TREEs20/ALIGN000013.MTREVF.nex' && test "$first_param" != -c; then
  ${echo} 'x -SKIPPING TREEs20/ALIGN000013.MTREVF.nex (file already exists)'
else
${echo} 'x - extracting TREEs20/ALIGN000013.MTREVF.nex (text)'
  sed 's/^X//' << 'SHAR_EOF' > 'TREEs20/ALIGN000013.MTREVF.nex' &&
((((((((PSYPI_03627_:100.0,PSYJA_13612_:100.0):37.0,Ptt_4484_:100.0):80.0,
(Psy_66047173_ref_YP_:100.0,pac.txt_2667_:100.0):69.0):59.0,PSYCIT7_01335_:100.0):94.0,
(((PLA107_28234_:100.0,(Pta_4051_:100.0,(PPH_71733871_ref_YP_:100.0,
PGY4_15334_:100.0):67.0):13.0):13.0,MORI_28234_:100.0):17.0,Pae_2459_:100.0):82.0):74.0,
(POR16_35914_:100.0,pma_3196_:100.0):52.0):51.0,((Pmp_1776_:100.0,((PLA106_06495_:100.0,
Pto_28871354_ref_NP_:100.0):77.0,T1_213971114_ref_ZP_:100.0):76.0):44.0,
Pan.txt_743_:100.0):99.0):100.0,Pf0_77460803_ref_YP_:100.0);
SHAR_EOF
  (set 20 11 02 01 19 36 23 'TREEs20/ALIGN000013.MTREVF.nex'; eval "$shar_touch") &&
  chmod 0644 'TREEs20/ALIGN000013.MTREVF.nex'
if test $? -ne 0
then ${echo} 'restore of TREEs20/ALIGN000013.MTREVF.nex failed'
fi
  if ${md5check}
  then (
       ${MD5SUM} -c >/dev/null 2>&1 || ${echo} 'TREEs20/ALIGN000013.MTREVF.nex: MD5 check failed'
       ) << SHAR_EOF
65b11ef8849a4db7d3897d3e7af17199  TREEs20/ALIGN000013.MTREVF.nex
SHAR_EOF
  else
test `LC_ALL=C wc -c < 'TREEs20/ALIGN000013.MTREVF.nex'` -ne 544 && \
  ${echo} 'restoration warning:  size of TREEs20/ALIGN000013.MTREVF.nex is not 544'
  fi
fi
# ============= TREEs20/ALIGN000118.RTREVF.nex ==============
if test -f 'TREEs20/ALIGN000118.RTREVF.nex' && test "$first_param" != -c; then
  ${echo} 'x -SKIPPING TREEs20/ALIGN000118.RTREVF.nex (file already exists)'
else
${echo} 'x - extracting TREEs20/ALIGN000118.RTREVF.nex (text)'
  sed 's/^X//' << 'SHAR_EOF' > 'TREEs20/ALIGN000118.RTREVF.nex' &&
(((((((PSYCIT7_04248_:100.0,Pmp_135_:100.0):8.00,(T1_213969184_ref_ZP_:100.0,
(PLA106_10444_:100.0,Pto_28871124_ref_NP_:100.0):15.0):4.00):7.00,Pan.txt_1110_:100.0):29.0,
(Psy_66044656_ref_YP_:100.0,pac.txt_32_:100.0):76.0):17.0,pma_4944_:100.0):38.0,
(((PSYJA_04859_:100.0,Ptt_288_:100.0):28.0,PSYPI_00065_:100.0):66.0,((PLA107_27579_:100.0,
MORI_27579_:100.0):66.0,(((PPH_71738104_ref_YP_:100.0,Pta_2823_:100.0):11.0,
(POR16_15409_:100.0,Pae_2393_:100.0):12.0):7.00,PGY4_13055_:100.0):27.0):66.0):66.0):100.0,
Pf0_77460630_ref_YP_:100.0);
SHAR_EOF
  (set 20 11 02 01 19 37 01 'TREEs20/ALIGN000118.RTREVF.nex'; eval "$shar_touch") &&
  chmod 0644 'TREEs20/ALIGN000118.RTREVF.nex'
if test $? -ne 0
then ${echo} 'restore of TREEs20/ALIGN000118.RTREVF.nex failed'
fi
  if ${md5check}
  then (
       ${MD5SUM} -c >/dev/null 2>&1 || ${echo} 'TREEs20/ALIGN000118.RTREVF.nex: MD5 check failed'
       ) << SHAR_EOF
3e28a4cd4208d74cafab70f0e4895e54  TREEs20/ALIGN000118.RTREVF.nex
SHAR_EOF
  else
test `LC_ALL=C wc -c < 'TREEs20/ALIGN000118.RTREVF.nex'` -ne 541 && \
  ${echo} 'restoration warning:  size of TREEs20/ALIGN000118.RTREVF.nex is not 541'
  fi
fi
# ============= TREEs20/ALIGN000014.WAGF.nex ==============
if test -f 'TREEs20/ALIGN000014.WAGF.nex' && test "$first_param" != -c; then
  ${echo} 'x -SKIPPING TREEs20/ALIGN000014.WAGF.nex (file already exists)'
else
${echo} 'x - extracting TREEs20/ALIGN000014.WAGF.nex (text)'
  sed 's/^X//' << 'SHAR_EOF' > 'TREEs20/ALIGN000014.WAGF.nex' &&
(((((((Pan.txt_756_:100.0,(Pmp_1789_:100.0,PLA106_06435_:100.0):11.0):13.0,
Pto_28871366_ref_NP_:100.0):17.0,T1_213971126_ref_ZP_:100.0):71.0,((Ptt_4224_:100.0,
(Pta_4039_:100.0,PSYPI_03692_:100.0):3.00):3.00,((PSYJA_13547_:100.0,MORI_28164_:100.0):4.00,
pac.txt_2654_:100.0):1.00,((PGY4_15404_:100.0,pma_3211_:100.0):3.00,(Psy_66047185_ref_YP_:100.0,
PLA107_28164_:100.0):4.00):1.00,(PPH_71737891_ref_YP_:100.0,Pae_2447_:100.0):5.00):14.0):19.0,
PSYCIT7_01400_:100.0):30.0,POR16_35849_:100.0):100.0,Pf0_77457589_ref_YP_:100.0);
SHAR_EOF
  (set 20 11 02 01 19 42 17 'TREEs20/ALIGN000014.WAGF.nex'; eval "$shar_touch") &&
  chmod 0644 'TREEs20/ALIGN000014.WAGF.nex'
if test $? -ne 0
then ${echo} 'restore of TREEs20/ALIGN000014.WAGF.nex failed'
fi
  if ${md5check}
  then (
       ${MD5SUM} -c >/dev/null 2>&1 || ${echo} 'TREEs20/ALIGN000014.WAGF.nex: MD5 check failed'
       ) << SHAR_EOF
87edf89f5a986cb7e6f56465757b69f1  TREEs20/ALIGN000014.WAGF.nex
SHAR_EOF
  else
test `LC_ALL=C wc -c < 'TREEs20/ALIGN000014.WAGF.nex'` -ne 529 && \
  ${echo} 'restoration warning:  size of TREEs20/ALIGN000014.WAGF.nex is not 529'
  fi
fi
# ============= TREEs20/ALIGN000067.JTTF.nex ==============
if test -f 'TREEs20/ALIGN000067.JTTF.nex' && test "$first_param" != -c; then
  ${echo} 'x -SKIPPING TREEs20/ALIGN000067.JTTF.nex (file already exists)'
else
${echo} 'x - extracting TREEs20/ALIGN000067.JTTF.nex (text)'
  sed 's/^X//' << 'SHAR_EOF' > 'TREEs20/ALIGN000067.JTTF.nex' &&
((((((((Ptt_5281_:100.0,PSYJA_08895_:100.0):52.0,POR16_02305_:100.0):22.0,
PSYPI_12869_:100.0):27.0,pma_8767_:100.0):22.0,((pac.txt_2916_:100.0,((PLA106_12777_:100.0,
((Pmp_5779_:100.0,T1_213967477_ref_ZP_:100.0):60.0,Pan.txt_863_:100.0):71.0):52.0,
Pto_28869250_ref_NP_:100.0):93.0):39.0,Psy_66045100_ref_YP_:100.0):58.0):19.0,
PSYCIT7_24490_:100.0):12.0,(((PLA107_13802_:100.0,MORI_13802_:100.0):67.0,
(Pta_2871_:100.0,Pae_5314_:100.0):36.0):38.0,(PPH_71736248_ref_YP_:100.0,
PGY4_17272_:100.0):89.0):62.0):100.0,Pf0_77457952_ref_YP_:100.0);
SHAR_EOF
  (set 20 11 02 01 19 43 49 'TREEs20/ALIGN000067.JTTF.nex'; eval "$shar_touch") &&
  chmod 0644 'TREEs20/ALIGN000067.JTTF.nex'
if test $? -ne 0
then ${echo} 'restore of TREEs20/ALIGN000067.JTTF.nex failed'
fi
  if ${md5check}
  then (
       ${MD5SUM} -c >/dev/null 2>&1 || ${echo} 'TREEs20/ALIGN000067.JTTF.nex: MD5 check failed'
       ) << SHAR_EOF
e30e6b184bb2e2f556177927dae4375e  TREEs20/ALIGN000067.JTTF.nex
SHAR_EOF
  else
test `LC_ALL=C wc -c < 'TREEs20/ALIGN000067.JTTF.nex'` -ne 544 && \
  ${echo} 'restoration warning:  size of TREEs20/ALIGN000067.JTTF.nex is not 544'
  fi
fi
# ============= TREEs20/ALIGN000265.DAYHOFFF.nex ==============
if test -f 'TREEs20/ALIGN000265.DAYHOFFF.nex' && test "$first_param" != -c; then
  ${echo} 'x -SKIPPING TREEs20/ALIGN000265.DAYHOFFF.nex (file already exists)'
else
${echo} 'x - extracting TREEs20/ALIGN000265.DAYHOFFF.nex (text)'
  sed 's/^X//' << 'SHAR_EOF' > 'TREEs20/ALIGN000265.DAYHOFFF.nex' &&
((((((Pae_5629_:100.0,PGY4_26621_:100.0):23.0,(Pta_1656_:100.0,PPH_71735444_ref_YP_:100.0):18.0):42.0,
(PLA107_13312_:100.0,MORI_13312_:100.0):62.0):96.0,((((((Psy_66045022_ref_YP_:100.0,
PSYCIT7_15959_:100.0):28.0,pac.txt_1657_:100.0):50.0,(PSYPI_34135_:100.0,
Ptt_24_:100.0):19.0):24.0,PSYJA_09485_:100.0):71.0,(((PLA106_24708_:100.0,
Pan.txt_1525_:100.0):14.0,(Pmp_3228_:100.0,T1_213968862_ref_ZP_:100.0):21.0):26.0,
Pto_28870853_ref_NP_:100.0):100.0):32.0,POR16_28006_:100.0):23.0):44.0,pma_4433_:100.0):100.0,
Pf0_77457827_ref_YP_:100.0);
SHAR_EOF
  (set 20 11 02 01 19 45 49 'TREEs20/ALIGN000265.DAYHOFFF.nex'; eval "$shar_touch") &&
  chmod 0644 'TREEs20/ALIGN000265.DAYHOFFF.nex'
if test $? -ne 0
then ${echo} 'restore of TREEs20/ALIGN000265.DAYHOFFF.nex failed'
fi
  if ${md5check}
  then (
       ${MD5SUM} -c >/dev/null 2>&1 || ${echo} 'TREEs20/ALIGN000265.DAYHOFFF.nex: MD5 check failed'
       ) << SHAR_EOF
628b8b10669fd4e44d97a05c9305e6f3  TREEs20/ALIGN000265.DAYHOFFF.nex
SHAR_EOF
  else
test `LC_ALL=C wc -c < 'TREEs20/ALIGN000265.DAYHOFFF.nex'` -ne 544 && \
  ${echo} 'restoration warning:  size of TREEs20/ALIGN000265.DAYHOFFF.nex is not 544'
  fi
fi
# ============= TREEs20/ALIGN000217.WAGF.nex ==============
if test -f 'TREEs20/ALIGN000217.WAGF.nex' && test "$first_param" != -c; then
  ${echo} 'x -SKIPPING TREEs20/ALIGN000217.WAGF.nex (file already exists)'
else
${echo} 'x - extracting TREEs20/ALIGN000217.WAGF.nex (text)'
  sed 's/^X//' << 'SHAR_EOF' > 'TREEs20/ALIGN000217.WAGF.nex' &&
(((((((((PLA106_17889_:100.0,Pto_28867451_ref_NP_:100.0):54.0,T1_213970722_ref_ZP_:100.0):93.0,
(Pmp_2988_:100.0,Pan.txt_255_:100.0):53.0):49.0,POR16_03177_:100.0):30.0,
((MORI_25146_:100.0,PLA107_25146_:100.0):52.0,PSYCIT7_12499_:100.0):40.0):24.0,
((Pta_1702_:100.0,PPH_71737711_ref_YP_:100.0):20.0,(PGY4_22489_:100.0,
Pae_5035_:100.0):23.0):69.0):24.0,pma_5648_:100.0):32.0,(PSYPI_17160_:100.0,
(((Psy_66043458_ref_YP_:100.0,Ptt_6142_:100.0):22.0,pac.txt_4717_:100.0):19.0,
PSYJA_25585_:100.0):38.0):50.0):100.0,Pf0_77461725_ref_YP_:100.0);
SHAR_EOF
  (set 20 11 02 01 19 47 18 'TREEs20/ALIGN000217.WAGF.nex'; eval "$shar_touch") &&
  chmod 0644 'TREEs20/ALIGN000217.WAGF.nex'
if test $? -ne 0
then ${echo} 'restore of TREEs20/ALIGN000217.WAGF.nex failed'
fi
  if ${md5check}
  then (
       ${MD5SUM} -c >/dev/null 2>&1 || ${echo} 'TREEs20/ALIGN000217.WAGF.nex: MD5 check failed'
       ) << SHAR_EOF
919bf3bf81b6a4747072cf3ef546fd35  TREEs20/ALIGN000217.WAGF.nex
SHAR_EOF
  else
test `LC_ALL=C wc -c < 'TREEs20/ALIGN000217.WAGF.nex'` -ne 544 && \
  ${echo} 'restoration warning:  size of TREEs20/ALIGN000217.WAGF.nex is not 544'
  fi
fi
# ============= TREEs20/ALIGN000119.DAYHOFFF.nex ==============
if test -f 'TREEs20/ALIGN000119.DAYHOFFF.nex' && test "$first_param" != -c; then
  ${echo} 'x -SKIPPING TREEs20/ALIGN000119.DAYHOFFF.nex (file already exists)'
else
${echo} 'x - extracting TREEs20/ALIGN000119.DAYHOFFF.nex (text)'
  sed 's/^X//' << 'SHAR_EOF' > 'TREEs20/ALIGN000119.DAYHOFFF.nex' &&
(((((((PGY4_13060_:100.0,(MORI_27574_:100.0,PLA107_27574_:100.0):26.0):22.0,
PPH_71736092_ref_YP_:100.0):54.0,Pta_2821_:100.0):43.0,Pae_2392_:100.0):74.0,
(((((PSYPI_00070_:100.0,Ptt_289_:100.0):19.0,pac.txt_33_:100.0):16.0,Psy_66044655_ref_YP_:100.0):29.0,
PSYCIT7_04253_:100.0):17.0,(((((T1_213969183_ref_ZP_:100.0,Pan.txt_1109_:100.0):19.0,
(PLA106_10439_:100.0,Pmp_136_:100.0):16.0):40.0,Pto_28871125_ref_NP_:100.0):51.0,
PSYJA_04854_:100.0):24.0,pma_4945_:100.0):31.0):12.0):45.0,POR16_15404_:100.0):100.0,
Pf0_77460631_ref_YP_:100.0);
SHAR_EOF
  (set 20 11 02 01 19 47 24 'TREEs20/ALIGN000119.DAYHOFFF.nex'; eval "$shar_touch") &&
  chmod 0644 'TREEs20/ALIGN000119.DAYHOFFF.nex'
if test $? -ne 0
then ${echo} 'restore of TREEs20/ALIGN000119.DAYHOFFF.nex failed'
fi
  if ${md5check}
  then (
       ${MD5SUM} -c >/dev/null 2>&1 || ${echo} 'TREEs20/ALIGN000119.DAYHOFFF.nex: MD5 check failed'
       ) << SHAR_EOF
abb46f31413ec42a04e3e6fde3fe1965  TREEs20/ALIGN000119.DAYHOFFF.nex
SHAR_EOF
  else
test `LC_ALL=C wc -c < 'TREEs20/ALIGN000119.DAYHOFFF.nex'` -ne 541 && \
  ${echo} 'restoration warning:  size of TREEs20/ALIGN000119.DAYHOFFF.nex is not 541'
  fi
fi
# ============= TREEs20/ALIGN000165.DAYHOFFF.nex ==============
if test -f 'TREEs20/ALIGN000165.DAYHOFFF.nex' && test "$first_param" != -c; then
  ${echo} 'x -SKIPPING TREEs20/ALIGN000165.DAYHOFFF.nex (file already exists)'
else
${echo} 'x - extracting TREEs20/ALIGN000165.DAYHOFFF.nex (text)'
  sed 's/^X//' << 'SHAR_EOF' > 'TREEs20/ALIGN000165.DAYHOFFF.nex' &&
((((((Pta_3468_:100.0,((PPH_71734981_ref_YP_:100.0,PGY4_00635_:100.0):24.0,
MORI_07010_:100.0):13.0):13.0,PLA107_07010_:100.0):30.0,Pae_218_:100.0):56.0,
((pma_2596_:100.0,(PSYPI_37763_:100.0,((pac.txt_764_:100.0,Psy_66043660_ref_YP_:100.0):73.0,
((PSYJA_17571_:100.0,PSYCIT7_07849_:100.0):79.0,Ptt_7021_:100.0):38.0):51.0):53.0):65.0,
((Pmp_2562_:100.0,Pan.txt_1024_:100.0):80.0,((Pto_28872255_ref_NP_:100.0,
T1_213969432_ref_ZP_:100.0):35.0,PLA106_08550_:100.0):90.0):66.0):38.0):91.0,
POR16_04519_:100.0):100.0,Pf0_77456623_ref_YP_:100.0);
SHAR_EOF
  (set 20 11 02 01 19 49 54 'TREEs20/ALIGN000165.DAYHOFFF.nex'; eval "$shar_touch") &&
  chmod 0644 'TREEs20/ALIGN000165.DAYHOFFF.nex'
if test $? -ne 0
then ${echo} 'restore of TREEs20/ALIGN000165.DAYHOFFF.nex failed'
fi
  if ${md5check}
  then (
       ${MD5SUM} -c >/dev/null 2>&1 || ${echo} 'TREEs20/ALIGN000165.DAYHOFFF.nex: MD5 check failed'
       ) << SHAR_EOF
52f7fe45fa66805bd2e7a98dbeeb7b1c  TREEs20/ALIGN000165.DAYHOFFF.nex
SHAR_EOF
  else
test `LC_ALL=C wc -c < 'TREEs20/ALIGN000165.DAYHOFFF.nex'` -ne 543 && \
  ${echo} 'restoration warning:  size of TREEs20/ALIGN000165.DAYHOFFF.nex is not 543'
  fi
fi
# ============= TREEs20/ALIGN000015.JTTF.nex ==============
if test -f 'TREEs20/ALIGN000015.JTTF.nex' && test "$first_param" != -c; then
  ${echo} 'x -SKIPPING TREEs20/ALIGN000015.JTTF.nex (file already exists)'
else
${echo} 'x - extracting TREEs20/ALIGN000015.JTTF.nex (text)'
  sed 's/^X//' << 'SHAR_EOF' > 'TREEs20/ALIGN000015.JTTF.nex' &&
((((((PSYJA_13462_:100.0,(PSYPI_03737_:100.0,PSYCIT7_01445_:100.0):19.0):13.0,
Ptt_4231_:100.0):26.0,((pac.txt_2647_:100.0,Psy_66047192_ref_YP_:100.0):45.0,
pma_3219_:100.0):55.0):41.0,((((Pae_2441_:100.0,PPH_71734320_ref_YP_:100.0):17.0,
(PLA107_28129_:100.0,Pta_4032_:100.0):12.0):9.00,MORI_28129_:100.0):41.0,
PGY4_15444_:100.0):72.0):66.0,(((((PLA106_06405_:100.0,T1_213971133_ref_ZP_:100.0):21.0,
Pmp_1795_:100.0):19.0,Pto_28871373_ref_NP_:100.0):70.0,Pan.txt_762_:100.0):86.0,
POR16_35814_:100.0):70.0):100.0,Pf0_77457581_ref_YP_:100.0);
SHAR_EOF
  (set 20 11 02 01 19 50 07 'TREEs20/ALIGN000015.JTTF.nex'; eval "$shar_touch") &&
  chmod 0644 'TREEs20/ALIGN000015.JTTF.nex'
if test $? -ne 0
then ${echo} 'restore of TREEs20/ALIGN000015.JTTF.nex failed'
fi
  if ${md5check}
  then (
       ${MD5SUM} -c >/dev/null 2>&1 || ${echo} 'TREEs20/ALIGN000015.JTTF.nex: MD5 check failed'
       ) << SHAR_EOF
4a03358fe8d0a79aa78423589f374ba1  TREEs20/ALIGN000015.JTTF.nex
SHAR_EOF
  else
test `LC_ALL=C wc -c < 'TREEs20/ALIGN000015.JTTF.nex'` -ne 544 && \
  ${echo} 'restoration warning:  size of TREEs20/ALIGN000015.JTTF.nex is not 544'
  fi
fi
# ============= TREEs20/ALIGN000120.RTREVF.nex ==============
if test -f 'TREEs20/ALIGN000120.RTREVF.nex' && test "$first_param" != -c; then
  ${echo} 'x -SKIPPING TREEs20/ALIGN000120.RTREVF.nex (file already exists)'
else
${echo} 'x - extracting TREEs20/ALIGN000120.RTREVF.nex (text)'
  sed 's/^X//' << 'SHAR_EOF' > 'TREEs20/ALIGN000120.RTREVF.nex' &&
((((((((Ptt_293_:100.0,PSYPI_00090_:100.0):3.00,(Pan.txt_1105_:100.0,
Psy_66044652_ref_YP_:100.0):2.00,(PSYCIT7_04268_:100.0,POR16_15389_:100.0):2.00,
(pac.txt_36_:100.0,Pmp_139_:100.0):3.00,(Pto_28871128_ref_NP_:100.0,PLA106_10424_:100.0):5.00):1.00,
(PGY4_13080_:100.0,PSYJA_04834_:100.0):4.00,(PLA107_27554_:100.0,PPH_71736834_ref_YP_:100.0):3.00):1.00,
(MORI_27554_:100.0,Pta_2817_:100.0):3.00):4.00,T1_213969180_ref_ZP_:100.0):45.0,
Pae_2388_:100.0):43.0,pma_4948_:100.0):100.0,Pf0_77460635_ref_YP_:100.0);
SHAR_EOF
  (set 20 11 02 01 19 53 30 'TREEs20/ALIGN000120.RTREVF.nex'; eval "$shar_touch") &&
  chmod 0644 'TREEs20/ALIGN000120.RTREVF.nex'
if test $? -ne 0
then ${echo} 'restore of TREEs20/ALIGN000120.RTREVF.nex failed'
fi
  if ${md5check}
  then (
       ${MD5SUM} -c >/dev/null 2>&1 || ${echo} 'TREEs20/ALIGN000120.RTREVF.nex: MD5 check failed'
       ) << SHAR_EOF
1a24f9c0f68fc58a80cd2fdc32b932b2  TREEs20/ALIGN000120.RTREVF.nex
SHAR_EOF
  else
test `LC_ALL=C wc -c < 'TREEs20/ALIGN000120.RTREVF.nex'` -ne 512 && \
  ${echo} 'restoration warning:  size of TREEs20/ALIGN000120.RTREVF.nex is not 512'
  fi
fi
# ============= TREEs20/ALIGN000068.DAYHOFFF.nex ==============
if test -f 'TREEs20/ALIGN000068.DAYHOFFF.nex' && test "$first_param" != -c; then
  ${echo} 'x -SKIPPING TREEs20/ALIGN000068.DAYHOFFF.nex (file already exists)'
else
${echo} 'x - extracting TREEs20/ALIGN000068.DAYHOFFF.nex (text)'
  sed 's/^X//' << 'SHAR_EOF' > 'TREEs20/ALIGN000068.DAYHOFFF.nex' &&
(((((PSYPI_12904_:100.0,PSYJA_32306_:100.0):63.0,Ptt_676_:100.0):56.0,((Psy_66045108_ref_YP_:100.0,
pac.txt_2908_:100.0):33.0,PSYCIT7_24535_:100.0):61.0):85.0,(((((PPH_71733322_ref_YP_:100.0,
PGY4_28588_:100.0):34.0,(Pta_2879_:100.0,(Pae_5322_:100.0,(MORI_13852_:100.0,
PLA107_13852_:100.0):24.0):31.0):60.0):52.0,pma_8759_:100.0):32.0,Pan.txt_855_:100.0):42.0,
(POR16_02345_:100.0,((PLA106_12737_:100.0,(T1_213967468_ref_ZP_:100.0,
Pto_28869259_ref_NP_:100.0):28.0):41.0,Pmp_5787_:100.0):43.0):27.0):73.0):100.0,
Pf0_77457959_ref_YP_:100.0);
SHAR_EOF
  (set 20 11 02 01 19 58 47 'TREEs20/ALIGN000068.DAYHOFFF.nex'; eval "$shar_touch") &&
  chmod 0644 'TREEs20/ALIGN000068.DAYHOFFF.nex'
if test $? -ne 0
then ${echo} 'restore of TREEs20/ALIGN000068.DAYHOFFF.nex failed'
fi
  if ${md5check}
  then (
       ${MD5SUM} -c >/dev/null 2>&1 || ${echo} 'TREEs20/ALIGN000068.DAYHOFFF.nex: MD5 check failed'
       ) << SHAR_EOF
5e4a2245abeb563bcc59e710d5cc3057  TREEs20/ALIGN000068.DAYHOFFF.nex
SHAR_EOF
  else
test `LC_ALL=C wc -c < 'TREEs20/ALIGN000068.DAYHOFFF.nex'` -ne 543 && \
  ${echo} 'restoration warning:  size of TREEs20/ALIGN000068.DAYHOFFF.nex is not 543'
  fi
fi
# ============= TREEs20/ALIGN000121.CPREVF.nex ==============
if test -f 'TREEs20/ALIGN000121.CPREVF.nex' && test "$first_param" != -c; then
  ${echo} 'x -SKIPPING TREEs20/ALIGN000121.CPREVF.nex (file already exists)'
else
${echo} 'x - extracting TREEs20/ALIGN000121.CPREVF.nex (text)'
  sed 's/^X//' << 'SHAR_EOF' > 'TREEs20/ALIGN000121.CPREVF.nex' &&
((((((T1_213969162_ref_ZP_:100.0,Pto_28871167_ref_NP_:100.0):21.0,Pmp_157_:100.0):21.0,
Pan.txt_5256_:100.0):33.0,PLA106_10322_:100.0):57.0,(((((POR16_15287_:100.0,
MORI_08519_:100.0):5.00,(Pta_2797_:100.0,PSYJA_04734_:100.0):2.00,(PLA107_08519_:100.0,
PGY4_13209_:100.0):4.00,(Ptt_309_:100.0,PPH_71734962_ref_YP_:100.0):5.00):1.00,
Psy_66044635_ref_YP_:100.0):1.00,(Pae_2367_:100.0,PSYPI_00185_:100.0):2.00,
(pma_1048_:100.0,pac.txt_56_:100.0):7.00):6.00,PSYCIT7_04363_:100.0):48.0):100.0,
Pf0_77457412_ref_YP_:100.0);
SHAR_EOF
  (set 20 11 02 01 19 59 06 'TREEs20/ALIGN000121.CPREVF.nex'; eval "$shar_touch") &&
  chmod 0644 'TREEs20/ALIGN000121.CPREVF.nex'
if test $? -ne 0
then ${echo} 'restore of TREEs20/ALIGN000121.CPREVF.nex failed'
fi
  if ${md5check}
  then (
       ${MD5SUM} -c >/dev/null 2>&1 || ${echo} 'TREEs20/ALIGN000121.CPREVF.nex: MD5 check failed'
       ) << SHAR_EOF
56e3dd651a3789884dae77c7bc139450  TREEs20/ALIGN000121.CPREVF.nex
SHAR_EOF
  else
test `LC_ALL=C wc -c < 'TREEs20/ALIGN000121.CPREVF.nex'` -ne 520 && \
  ${echo} 'restoration warning:  size of TREEs20/ALIGN000121.CPREVF.nex is not 520'
  fi
fi
# ============= TREEs20/ALIGN000266.JTTF.nex ==============
if test -f 'TREEs20/ALIGN000266.JTTF.nex' && test "$first_param" != -c; then
  ${echo} 'x -SKIPPING TREEs20/ALIGN000266.JTTF.nex (file already exists)'
else
${echo} 'x - extracting TREEs20/ALIGN000266.JTTF.nex (text)'
  sed 's/^X//' << 'SHAR_EOF' > 'TREEs20/ALIGN000266.JTTF.nex' &&
(((((PPH_71733548_ref_YP_:100.0,((PGY4_08268_:100.0,Pae_4264_:100.0):34.0,
((MORI_19002_:100.0,PLA107_19002_:100.0):39.0,Pta_5800_:100.0):75.0):44.0):74.0,
(((((Pan.txt_1717_:100.0,PLA106_20538_:100.0):63.0,Pmp_4032_:100.0):60.0,
T1_213966702_ref_ZP_:100.0):90.0,Pto_28871678_ref_NP_:100.0):81.0,POR16_06706_:100.0):46.0):49.0,
((((pac.txt_2177_:100.0,PSYJA_01454_:100.0):29.0,PSYCIT7_16174_:100.0):21.0,
Psy_66047449_ref_YP_:100.0):60.0,(PSYPI_04389_:100.0,Ptt_3433_:100.0):27.0):80.0):92.0,
pma_3960_:100.0):100.0,Pf0_77459951_ref_YP_:100.0);
SHAR_EOF
  (set 20 11 02 01 19 59 36 'TREEs20/ALIGN000266.JTTF.nex'; eval "$shar_touch") &&
  chmod 0644 'TREEs20/ALIGN000266.JTTF.nex'
if test $? -ne 0
then ${echo} 'restore of TREEs20/ALIGN000266.JTTF.nex failed'
fi
  if ${md5check}
  then (
       ${MD5SUM} -c >/dev/null 2>&1 || ${echo} 'TREEs20/ALIGN000266.JTTF.nex: MD5 check failed'
       ) << SHAR_EOF
704d692af5c4a0ed55e0a0c32757a74f  TREEs20/ALIGN000266.JTTF.nex
SHAR_EOF
  else
test `LC_ALL=C wc -c < 'TREEs20/ALIGN000266.JTTF.nex'` -ne 545 && \
  ${echo} 'restoration warning:  size of TREEs20/ALIGN000266.JTTF.nex is not 545'
  fi
fi
# ============= TREEs20/ALIGN000016.JTTF.nex ==============
if test -f 'TREEs20/ALIGN000016.JTTF.nex' && test "$first_param" != -c; then
  ${echo} 'x -SKIPPING TREEs20/ALIGN000016.JTTF.nex (file already exists)'
else
${echo} 'x - extracting TREEs20/ALIGN000016.JTTF.nex (text)'
  sed 's/^X//' << 'SHAR_EOF' > 'TREEs20/ALIGN000016.JTTF.nex' &&
((((((Psy_66047203_ref_YP_:100.0,pac.txt_2636_:100.0):40.0,((Ptt_4247_:100.0,
PSYJA_13392_:100.0):34.0,PSYPI_03797_:100.0):40.0):36.0,PSYCIT7_01500_:100.0):47.0,
((((PLA107_28074_:100.0,MORI_28074_:100.0):24.0,Pta_4020_:100.0):16.0,Pae_2428_:100.0):30.0,
(PPH_71735802_ref_YP_:100.0,PGY4_15499_:100.0):77.0):74.0):52.0,((((((Pto_28871384_ref_NP_:100.0,
PLA106_06340_:100.0):78.0,T1_213971143_ref_ZP_:100.0):46.0,Pmp_1806_:100.0):62.0,
Pan.txt_772_:100.0):77.0,POR16_07612_:100.0):65.0,pma_3231_:100.0):50.0):100.0,
Pf0_77457566_ref_YP_:100.0);
SHAR_EOF
  (set 20 11 02 01 20 01 57 'TREEs20/ALIGN000016.JTTF.nex'; eval "$shar_touch") &&
  chmod 0644 'TREEs20/ALIGN000016.JTTF.nex'
if test $? -ne 0
then ${echo} 'restore of TREEs20/ALIGN000016.JTTF.nex failed'
fi
  if ${md5check}
  then (
       ${MD5SUM} -c >/dev/null 2>&1 || ${echo} 'TREEs20/ALIGN000016.JTTF.nex: MD5 check failed'
       ) << SHAR_EOF
ea195f8c5ecede9a5b3cd715d4d77b1b  TREEs20/ALIGN000016.JTTF.nex
SHAR_EOF
  else
test `LC_ALL=C wc -c < 'TREEs20/ALIGN000016.JTTF.nex'` -ne 544 && \
  ${echo} 'restoration warning:  size of TREEs20/ALIGN000016.JTTF.nex is not 544'
  fi
fi
# ============= TREEs20/ALIGN000166.WAGF.nex ==============
if test -f 'TREEs20/ALIGN000166.WAGF.nex' && test "$first_param" != -c; then
  ${echo} 'x -SKIPPING TREEs20/ALIGN000166.WAGF.nex (file already exists)'
else
${echo} 'x - extracting TREEs20/ALIGN000166.WAGF.nex (text)'
  sed 's/^X//' << 'SHAR_EOF' > 'TREEs20/ALIGN000166.WAGF.nex' &&
(((((((((PSYCIT7_07889_:100.0,((PSYPI_07240_:100.0,PSYJA_17621_:100.0):38.0,
Ptt_7011_:100.0):83.0):65.0,(pac.txt_756_:100.0,Psy_66043668_ref_YP_:100.0):52.0):56.0,
Pae_210_:100.0):13.0,(Pta_3477_:100.0,(MORI_06965_:100.0,PLA107_06965_:100.0):32.0):18.0):21.0,
(PPH_71733774_ref_YP_:100.0,PGY4_00675_:100.0):50.0):55.0,POR16_04569_:100.0):37.0,
pma_992_:100.0):48.0,(((PLA106_08510_:100.0,Pto_28872247_ref_NP_:100.0):20.0,
(Pmp_2570_:100.0,Pan.txt_1016_:100.0):16.0):18.0,T1_213969440_ref_ZP_:100.0):78.0):100.0,
Pf0_77456631_ref_YP_:100.0);
SHAR_EOF
  (set 20 11 02 01 20 02 55 'TREEs20/ALIGN000166.WAGF.nex'; eval "$shar_touch") &&
  chmod 0644 'TREEs20/ALIGN000166.WAGF.nex'
if test $? -ne 0
then ${echo} 'restore of TREEs20/ALIGN000166.WAGF.nex failed'
fi
  if ${md5check}
  then (
       ${MD5SUM} -c >/dev/null 2>&1 || ${echo} 'TREEs20/ALIGN000166.WAGF.nex: MD5 check failed'
       ) << SHAR_EOF
6f10b827cfb53f7e636ba575984ddd1b  TREEs20/ALIGN000166.WAGF.nex
SHAR_EOF
  else
test `LC_ALL=C wc -c < 'TREEs20/ALIGN000166.WAGF.nex'` -ne 542 && \
  ${echo} 'restoration warning:  size of TREEs20/ALIGN000166.WAGF.nex is not 542'
  fi
fi
# ============= TREEs20/ALIGN000218.DAYHOFFF.nex ==============
if test -f 'TREEs20/ALIGN000218.DAYHOFFF.nex' && test "$first_param" != -c; then
  ${echo} 'x -SKIPPING TREEs20/ALIGN000218.DAYHOFFF.nex (file already exists)'
else
${echo} 'x - extracting TREEs20/ALIGN000218.DAYHOFFF.nex (text)'
  sed 's/^X//' << 'SHAR_EOF' > 'TREEs20/ALIGN000218.DAYHOFFF.nex' &&
((((((((Pto_28867454_ref_NP_:100.0,T1_213970725_ref_ZP_:100.0):97.0,
PLA106_17874_:100.0):61.0,Pan.txt_252_:100.0):39.0,Pmp_2985_:100.0):85.0,
pma_5651_:100.0):21.0,(((((Ptt_6139_:100.0,PSYJA_25600_:100.0):32.0,PSYPI_17175_:100.0):78.0,
PSYCIT7_12514_:100.0):57.0,(Psy_66043455_ref_YP_:100.0,pac.txt_4714_:100.0):67.0):44.0,
(((PPH_71734696_ref_YP_:100.0,PGY4_22474_:100.0):60.0,((MORI_25131_:100.0,
PLA107_25131_:100.0):75.0,Pae_5038_:100.0):59.0):24.0,Pta_1705_:100.0):57.0):35.0):31.0,
POR16_03192_:100.0):100.0,Pf0_77461722_ref_YP_:100.0);
SHAR_EOF
  (set 20 11 02 01 20 07 09 'TREEs20/ALIGN000218.DAYHOFFF.nex'; eval "$shar_touch") &&
  chmod 0644 'TREEs20/ALIGN000218.DAYHOFFF.nex'
if test $? -ne 0
then ${echo} 'restore of TREEs20/ALIGN000218.DAYHOFFF.nex failed'
fi
  if ${md5check}
  then (
       ${MD5SUM} -c >/dev/null 2>&1 || ${echo} 'TREEs20/ALIGN000218.DAYHOFFF.nex: MD5 check failed'
       ) << SHAR_EOF
032dc9aa7201775a2e775ff3ead34aaa  TREEs20/ALIGN000218.DAYHOFFF.nex
SHAR_EOF
  else
test `LC_ALL=C wc -c < 'TREEs20/ALIGN000218.DAYHOFFF.nex'` -ne 544 && \
  ${echo} 'restoration warning:  size of TREEs20/ALIGN000218.DAYHOFFF.nex is not 544'
  fi
fi
# ============= TREEs20/ALIGN000267.RTREVF.nex ==============
if test -f 'TREEs20/ALIGN000267.RTREVF.nex' && test "$first_param" != -c; then
  ${echo} 'x -SKIPPING TREEs20/ALIGN000267.RTREVF.nex (file already exists)'
else
${echo} 'x - extracting TREEs20/ALIGN000267.RTREVF.nex (text)'
  sed 's/^X//' << 'SHAR_EOF' > 'TREEs20/ALIGN000267.RTREVF.nex' &&
(((((Pmp_4052_:100.0,Pan.txt_1739_:100.0):14.0,((((((PSYPI_04294_:100.0,
PSYCIT7_16289_:100.0):26.0,PSYJA_01579_:100.0):30.0,(pac.txt_2156_:100.0,
Psy_66047466_ref_YP_:100.0):64.0):29.0,Ptt_4876_:100.0):56.0,((Pto_28871696_ref_NP_:100.0,
(PLA106_20638_:100.0,T1_213966720_ref_ZP_:100.0):33.0):89.0,POR16_01052_:100.0):20.0):22.0,
pma_3983_:100.0):47.0):19.0,Pta_5785_:100.0):53.0,(((PPH_71734769_ref_YP_:100.0,
PLA107_34690_:100.0):16.0,(PGY4_08368_:100.0,MORI_34690_:100.0):15.0):28.0,
Pae_4283_:100.0):31.0):100.0,Pf0_77457039_ref_YP_:100.0);
SHAR_EOF
  (set 20 11 02 01 20 09 50 'TREEs20/ALIGN000267.RTREVF.nex'; eval "$shar_touch") &&
  chmod 0644 'TREEs20/ALIGN000267.RTREVF.nex'
if test $? -ne 0
then ${echo} 'restore of TREEs20/ALIGN000267.RTREVF.nex failed'
fi
  if ${md5check}
  then (
       ${MD5SUM} -c >/dev/null 2>&1 || ${echo} 'TREEs20/ALIGN000267.RTREVF.nex: MD5 check failed'
       ) << SHAR_EOF
95fa93e536325e77fe636300831d02b6  TREEs20/ALIGN000267.RTREVF.nex
SHAR_EOF
  else
test `LC_ALL=C wc -c < 'TREEs20/ALIGN000267.RTREVF.nex'` -ne 545 && \
  ${echo} 'restoration warning:  size of TREEs20/ALIGN000267.RTREVF.nex is not 545'
  fi
fi
# ============= TREEs20/ALIGN000017.WAGF.nex ==============
if test -f 'TREEs20/ALIGN000017.WAGF.nex' && test "$first_param" != -c; then
  ${echo} 'x -SKIPPING TREEs20/ALIGN000017.WAGF.nex (file already exists)'
else
${echo} 'x - extracting TREEs20/ALIGN000017.WAGF.nex (text)'
  sed 's/^X//' << 'SHAR_EOF' > 'TREEs20/ALIGN000017.WAGF.nex' &&
(((((((((PLA106_18404_:100.0,(T1_213970272_ref_ZP_:100.0,Pto_28871446_ref_NP_:100.0):74.0):76.0,
Pmp_2121_:100.0):70.0,Pan.txt_3518_:100.0):71.0,(PSYPI_04039_:100.0,Ptt_4291_:100.0):24.0):7.00,
(POR16_07395_:100.0,PSYCIT7_01717_:100.0):14.0):4.00,(PSYJA_13170_:100.0,
pma_3277_:100.0):26.0):21.0,((((PLA107_22294_:100.0,MORI_22294_:100.0):67.0,
(PGY4_19907_:100.0,Pta_3933_:100.0):32.0):29.0,PPH_71734786_ref_YP_:100.0):66.0,
Pae_2281_:100.0):80.0):60.0,(Psy_66047240_ref_YP_:100.0,pac.txt_3213_:100.0):75.0):100.0,
Pf0_77457494_ref_YP_:100.0);
SHAR_EOF
  (set 20 11 02 01 20 13 21 'TREEs20/ALIGN000017.WAGF.nex'; eval "$shar_touch") &&
  chmod 0644 'TREEs20/ALIGN000017.WAGF.nex'
if test $? -ne 0
then ${echo} 'restore of TREEs20/ALIGN000017.WAGF.nex failed'
fi
  if ${md5check}
  then (
       ${MD5SUM} -c >/dev/null 2>&1 || ${echo} 'TREEs20/ALIGN000017.WAGF.nex: MD5 check failed'
       ) << SHAR_EOF
35b0e6c60642baff6dab73ec371479fc  TREEs20/ALIGN000017.WAGF.nex
SHAR_EOF
  else
test `LC_ALL=C wc -c < 'TREEs20/ALIGN000017.WAGF.nex'` -ne 545 && \
  ${echo} 'restoration warning:  size of TREEs20/ALIGN000017.WAGF.nex is not 545'
  fi
fi
# ============= TREEs20/ALIGN000268.DAYHOFFF.nex ==============
if test -f 'TREEs20/ALIGN000268.DAYHOFFF.nex' && test "$first_param" != -c; then
  ${echo} 'x -SKIPPING TREEs20/ALIGN000268.DAYHOFFF.nex (file already exists)'
else
${echo} 'x - extracting TREEs20/ALIGN000268.DAYHOFFF.nex (text)'
  sed 's/^X//' << 'SHAR_EOF' > 'TREEs20/ALIGN000268.DAYHOFFF.nex' &&
((((((((((PGY4_04297_:100.0,(PSYPI_04199_:100.0,Pta_5766_:100.0):5.00):3.00,
(PLA107_18827_:100.0,pac.txt_2137_:100.0):7.00):2.00,(PSYCIT7_16379_:100.0,
PSYJA_01689_:100.0):9.00):2.00,(MORI_18827_:100.0,Psy_66047484_ref_YP_:100.0):6.00):3.00,
Ptt_4857_:100.0):30.0,Pae_3249_:100.0):31.0,PPH_71734558_ref_YP_:100.0):57.0,
((Pmp_2210_:100.0,(Pto_28871715_ref_NP_:100.0,Pan.txt_1756_:100.0):19.0):31.0,
POR16_21576_:100.0):16.0):24.0,((PLA106_27121_:100.0,T1_213966740_ref_ZP_:100.0):32.0,
pma_2824_:100.0):57.0):100.0,Pf0_77461087_ref_YP_:100.0);
SHAR_EOF
  (set 20 11 02 01 20 18 51 'TREEs20/ALIGN000268.DAYHOFFF.nex'; eval "$shar_touch") &&
  chmod 0644 'TREEs20/ALIGN000268.DAYHOFFF.nex'
if test $? -ne 0
then ${echo} 'restore of TREEs20/ALIGN000268.DAYHOFFF.nex failed'
fi
  if ${md5check}
  then (
       ${MD5SUM} -c >/dev/null 2>&1 || ${echo} 'TREEs20/ALIGN000268.DAYHOFFF.nex: MD5 check failed'
       ) << SHAR_EOF
68865c541f1fab761008cbeaf96b132d  TREEs20/ALIGN000268.DAYHOFFF.nex
SHAR_EOF
  else
test `LC_ALL=C wc -c < 'TREEs20/ALIGN000268.DAYHOFFF.nex'` -ne 545 && \
  ${echo} 'restoration warning:  size of TREEs20/ALIGN000268.DAYHOFFF.nex is not 545'
  fi
fi
# ============= TREEs20/ALIGN000069.DAYHOFFF.nex ==============
if test -f 'TREEs20/ALIGN000069.DAYHOFFF.nex' && test "$first_param" != -c; then
  ${echo} 'x -SKIPPING TREEs20/ALIGN000069.DAYHOFFF.nex (file already exists)'
else
${echo} 'x - extracting TREEs20/ALIGN000069.DAYHOFFF.nex (text)'
  sed 's/^X//' << 'SHAR_EOF' > 'TREEs20/ALIGN000069.DAYHOFFF.nex' &&
(((((Pmp_5792_:100.0,(((T1_213967462_ref_ZP_:100.0,Pan.txt_850_:100.0):11.0,
(PLA106_12707_:100.0,Pto_28869264_ref_NP_:100.0):10.0):3.00,Pta_2884_:100.0):7.00):50.0,
Pae_5329_:100.0):25.0,(pma_8753_:100.0,POR16_02370_:100.0):73.0):23.0,((((MORI_13877_:100.0,
(PGY4_28563_:100.0,PLA107_13877_:100.0):15.0):11.0,PPH_71737669_ref_YP_:100.0):24.0,
((Psy_66045114_ref_YP_:100.0,pac.txt_2902_:100.0):73.0,(PSYPI_12944_:100.0,
PSYCIT7_24560_:100.0):24.0):44.0):20.0,(PSYJA_08815_:100.0,Ptt_5576_:100.0):59.0):47.0):100.0,
Pf0_77457963_ref_YP_:100.0);
SHAR_EOF
  (set 20 11 02 01 20 19 51 'TREEs20/ALIGN000069.DAYHOFFF.nex'; eval "$shar_touch") &&
  chmod 0644 'TREEs20/ALIGN000069.DAYHOFFF.nex'
if test $? -ne 0
then ${echo} 'restore of TREEs20/ALIGN000069.DAYHOFFF.nex failed'
fi
  if ${md5check}
  then (
       ${MD5SUM} -c >/dev/null 2>&1 || ${echo} 'TREEs20/ALIGN000069.DAYHOFFF.nex: MD5 check failed'
       ) << SHAR_EOF
3ce31e6491b10857928c20c5a11ee329  TREEs20/ALIGN000069.DAYHOFFF.nex
SHAR_EOF
  else
test `LC_ALL=C wc -c < 'TREEs20/ALIGN000069.DAYHOFFF.nex'` -ne 544 && \
  ${echo} 'restoration warning:  size of TREEs20/ALIGN000069.DAYHOFFF.nex is not 544'
  fi
fi
# ============= TREEs20/ALIGN000122.WAGF.nex ==============
if test -f 'TREEs20/ALIGN000122.WAGF.nex' && test "$first_param" != -c; then
  ${echo} 'x -SKIPPING TREEs20/ALIGN000122.WAGF.nex (file already exists)'
else
${echo} 'x - extracting TREEs20/ALIGN000122.WAGF.nex (text)'
  sed 's/^X//' << 'SHAR_EOF' > 'TREEs20/ALIGN000122.WAGF.nex' &&
((((((((Psy_66044626_ref_YP_:100.0,((PSYPI_00230_:100.0,PSYJA_04689_:100.0):21.0,
(PSYCIT7_04413_:100.0,pac.txt_64_:100.0):16.0):11.0):46.0,Ptt_318_:100.0):67.0,
pma_7879_:100.0):37.0,((((T1_213969154_ref_ZP_:100.0,Pan.txt_5265_:100.0):22.0,
(Pmp_165_:100.0,PLA106_10277_:100.0):15.0):23.0,Pto_28871176_ref_NP_:100.0):83.0,
POR16_15232_:100.0):62.0):50.0,(MORI_35054_:100.0,(Pta_2790_:100.0,(PPH_71737127_ref_YP_:100.0,
PGY4_13254_:100.0):23.0):20.0):79.0):42.0,Pae_2359_:100.0):98.0,PLA107_04899_:100.0):100.0,
Pf0_77457402_ref_YP_:100.0);
SHAR_EOF
  (set 20 11 02 01 20 19 58 'TREEs20/ALIGN000122.WAGF.nex'; eval "$shar_touch") &&
  chmod 0644 'TREEs20/ALIGN000122.WAGF.nex'
if test $? -ne 0
then ${echo} 'restore of TREEs20/ALIGN000122.WAGF.nex failed'
fi
  if ${md5check}
  then (
       ${MD5SUM} -c >/dev/null 2>&1 || ${echo} 'TREEs20/ALIGN000122.WAGF.nex: MD5 check failed'
       ) << SHAR_EOF
fe0822d10cadd4839dfa07600a9ffa08  TREEs20/ALIGN000122.WAGF.nex
SHAR_EOF
  else
test `LC_ALL=C wc -c < 'TREEs20/ALIGN000122.WAGF.nex'` -ne 541 && \
  ${echo} 'restoration warning:  size of TREEs20/ALIGN000122.WAGF.nex is not 541'
  fi
fi
# ============= TREEs20/ALIGN000167.DAYHOFFF.nex ==============
if test -f 'TREEs20/ALIGN000167.DAYHOFFF.nex' && test "$first_param" != -c; then
  ${echo} 'x -SKIPPING TREEs20/ALIGN000167.DAYHOFFF.nex (file already exists)'
else
${echo} 'x - extracting TREEs20/ALIGN000167.DAYHOFFF.nex (text)'
  sed 's/^X//' << 'SHAR_EOF' > 'TREEs20/ALIGN000167.DAYHOFFF.nex' &&
(((((((((Pmp_2572_:100.0,((Pto_28872245_ref_NP_:100.0,(PLA106_08500_:100.0,
T1_213969442_ref_ZP_:100.0):35.0):50.0,Pan.txt_1013_:100.0):28.0):45.0,Pta_3481_:100.0):26.0,
pma_8971_:100.0):29.0,(((PPH_71735906_ref_YP_:100.0,Pae_208_:100.0):13.0,
(MORI_06955_:100.0,PLA107_06955_:100.0):13.0):8.00,PGY4_00685_:100.0):41.0):15.0,
POR16_04579_:100.0):28.0,(pac.txt_754_:100.0,Psy_66043670_ref_YP_:100.0):62.0):32.0,
PSYCIT7_07899_:100.0):65.0,((PSYPI_07230_:100.0,PSYJA_17631_:100.0):30.0,
Ptt_7007_:100.0):32.0):100.0,Pf0_77456633_ref_YP_:100.0);
SHAR_EOF
  (set 20 11 02 01 20 24 18 'TREEs20/ALIGN000167.DAYHOFFF.nex'; eval "$shar_touch") &&
  chmod 0644 'TREEs20/ALIGN000167.DAYHOFFF.nex'
if test $? -ne 0
then ${echo} 'restore of TREEs20/ALIGN000167.DAYHOFFF.nex failed'
fi
  if ${md5check}
  then (
       ${MD5SUM} -c >/dev/null 2>&1 || ${echo} 'TREEs20/ALIGN000167.DAYHOFFF.nex: MD5 check failed'
       ) << SHAR_EOF
d2f2800cf4808e7dcb79204a34fc3cc0  TREEs20/ALIGN000167.DAYHOFFF.nex
SHAR_EOF
  else
test `LC_ALL=C wc -c < 'TREEs20/ALIGN000167.DAYHOFFF.nex'` -ne 543 && \
  ${echo} 'restoration warning:  size of TREEs20/ALIGN000167.DAYHOFFF.nex is not 543'
  fi
fi
# ============= TREEs20/ALIGN000018.DAYHOFFF.nex ==============
if test -f 'TREEs20/ALIGN000018.DAYHOFFF.nex' && test "$first_param" != -c; then
  ${echo} 'x -SKIPPING TREEs20/ALIGN000018.DAYHOFFF.nex (file already exists)'
else
${echo} 'x - extracting TREEs20/ALIGN000018.DAYHOFFF.nex (text)'
  sed 's/^X//' << 'SHAR_EOF' > 'TREEs20/ALIGN000018.DAYHOFFF.nex' &&
(((((((((PSYPI_04044_:100.0,PPH_71737472_ref_YP_:100.0):5.00,(pac.txt_3214_:100.0,
PGY4_19902_:100.0):7.00):1.00,(PLA107_22289_:100.0,Pae_2280_:100.0):3.00,
(MORI_22289_:100.0,PSYJA_13165_:100.0):5.00):2.00,(Pta_3932_:100.0,PSYCIT7_01722_:100.0):7.00):8.00,
Psy_66047241_ref_YP_:100.0):49.0,Ptt_4293_:100.0):64.0,POR16_07390_:100.0):46.0,
(((((PLA106_18394_:100.0,T1_213970273_ref_ZP_:100.0):17.0,Pto_28871447_ref_NP_:100.0):20.0,
Pmp_2122_:100.0):42.0,Pan.txt_3517_:100.0):66.0,pma_3278_:100.0):83.0):100.0,
Pf0_77457492_ref_YP_:100.0);
SHAR_EOF
  (set 20 11 02 01 20 24 42 'TREEs20/ALIGN000018.DAYHOFFF.nex'; eval "$shar_touch") &&
  chmod 0644 'TREEs20/ALIGN000018.DAYHOFFF.nex'
if test $? -ne 0
then ${echo} 'restore of TREEs20/ALIGN000018.DAYHOFFF.nex failed'
fi
  if ${md5check}
  then (
       ${MD5SUM} -c >/dev/null 2>&1 || ${echo} 'TREEs20/ALIGN000018.DAYHOFFF.nex: MD5 check failed'
       ) << SHAR_EOF
6cfa28b38cce356902ff6addb02d85b0  TREEs20/ALIGN000018.DAYHOFFF.nex
SHAR_EOF
  else
test `LC_ALL=C wc -c < 'TREEs20/ALIGN000018.DAYHOFFF.nex'` -ne 538 && \
  ${echo} 'restoration warning:  size of TREEs20/ALIGN000018.DAYHOFFF.nex is not 538'
  fi
fi
# ============= TREEs20/ALIGN000219.DAYHOFFF.nex ==============
if test -f 'TREEs20/ALIGN000219.DAYHOFFF.nex' && test "$first_param" != -c; then
  ${echo} 'x -SKIPPING TREEs20/ALIGN000219.DAYHOFFF.nex (file already exists)'
else
${echo} 'x - extracting TREEs20/ALIGN000219.DAYHOFFF.nex (text)'
  sed 's/^X//' << 'SHAR_EOF' > 'TREEs20/ALIGN000219.DAYHOFFF.nex' &&
((((PLA106_17864_:100.0,(Pto_28867456_ref_NP_:100.0,T1_213970727_ref_ZP_:100.0):39.0):67.0,
(Pan.txt_250_:100.0,Pmp_2984_:100.0):33.0):92.0,((((PSYCIT7_12524_:100.0,
(Psy_66043453_ref_YP_:100.0,pac.txt_4712_:100.0):95.0):72.0,((Ptt_6136_:100.0,
PSYPI_17180_:100.0):67.0,PSYJA_25610_:100.0):75.0):77.0,((((MORI_25121_:100.0,
Pta_1707_:100.0):19.0,(PLA107_25121_:100.0,PPH_71733279_ref_YP_:100.0):15.0):10.0,
PGY4_22464_:100.0):44.0,Pae_5040_:100.0):80.0):75.0,(pma_5653_:100.0,POR16_03202_:100.0):42.0):60.0):100.0,
Pf0_77461720_ref_YP_:100.0);
SHAR_EOF
  (set 20 11 02 01 20 24 51 'TREEs20/ALIGN000219.DAYHOFFF.nex'; eval "$shar_touch") &&
  chmod 0644 'TREEs20/ALIGN000219.DAYHOFFF.nex'
if test $? -ne 0
then ${echo} 'restore of TREEs20/ALIGN000219.DAYHOFFF.nex failed'
fi
  if ${md5check}
  then (
       ${MD5SUM} -c >/dev/null 2>&1 || ${echo} 'TREEs20/ALIGN000219.DAYHOFFF.nex: MD5 check failed'
       ) << SHAR_EOF
b424bfcac08214a0ad39d10019f85f10  TREEs20/ALIGN000219.DAYHOFFF.nex
SHAR_EOF
  else
test `LC_ALL=C wc -c < 'TREEs20/ALIGN000219.DAYHOFFF.nex'` -ne 544 && \
  ${echo} 'restoration warning:  size of TREEs20/ALIGN000219.DAYHOFFF.nex is not 544'
  fi
fi
# ============= TREEs20/ALIGN000220.DAYHOFFF.nex ==============
if test -f 'TREEs20/ALIGN000220.DAYHOFFF.nex' && test "$first_param" != -c; then
  ${echo} 'x -SKIPPING TREEs20/ALIGN000220.DAYHOFFF.nex (file already exists)'
else
${echo} 'x - extracting TREEs20/ALIGN000220.DAYHOFFF.nex (text)'
  sed 's/^X//' << 'SHAR_EOF' > 'TREEs20/ALIGN000220.DAYHOFFF.nex' &&
(((((((PGY4_22404_:100.0,(T1_213970737_ref_ZP_:100.0,Pmp_2973_:100.0):6.00):2.00,
PPH_71733222_ref_YP_:100.0):1.00,((Pto_28867466_ref_NP_:100.0,PLA106_17814_:100.0):5.00,
(PLA107_25071_:100.0,pma_5662_:100.0):3.00):1.00,(MORI_25071_:100.0,PSYPI_17240_:100.0):5.00,
(PSYCIT7_12584_:100.0,Pan.txt_240_:100.0):5.00,(PSYJA_25665_:100.0,POR16_03257_:100.0):5.00):14.0,
(Psy_66043443_ref_YP_:100.0,pac.txt_4702_:100.0):69.0):16.0,Pta_1717_:100.0):35.0,
(Ptt_6125_:100.0,Pae_5051_:100.0):40.0):100.0,Pf0_77456490_ref_YP_:100.0);
SHAR_EOF
  (set 20 11 02 01 20 35 02 'TREEs20/ALIGN000220.DAYHOFFF.nex'; eval "$shar_touch") &&
  chmod 0644 'TREEs20/ALIGN000220.DAYHOFFF.nex'
if test $? -ne 0
then ${echo} 'restore of TREEs20/ALIGN000220.DAYHOFFF.nex failed'
fi
  if ${md5check}
  then (
       ${MD5SUM} -c >/dev/null 2>&1 || ${echo} 'TREEs20/ALIGN000220.DAYHOFFF.nex: MD5 check failed'
       ) << SHAR_EOF
d20a4ce40194d05dc16b53e6fbe03182  TREEs20/ALIGN000220.DAYHOFFF.nex
SHAR_EOF
  else
test `LC_ALL=C wc -c < 'TREEs20/ALIGN000220.DAYHOFFF.nex'` -ne 522 && \
  ${echo} 'restoration warning:  size of TREEs20/ALIGN000220.DAYHOFFF.nex is not 522'
  fi
fi
# ============= TREEs20/ALIGN000168.DAYHOFFF.nex ==============
if test -f 'TREEs20/ALIGN000168.DAYHOFFF.nex' && test "$first_param" != -c; then
  ${echo} 'x -SKIPPING TREEs20/ALIGN000168.DAYHOFFF.nex (file already exists)'
else
${echo} 'x - extracting TREEs20/ALIGN000168.DAYHOFFF.nex (text)'
  sed 's/^X//' << 'SHAR_EOF' > 'TREEs20/ALIGN000168.DAYHOFFF.nex' &&
(((PSYCIT7_07924_:100.0,(pac.txt_748_:100.0,Psy_66043676_ref_YP_:100.0):86.0):35.0,
((((((T1_213969448_ref_ZP_:100.0,(PLA106_08470_:100.0,Pto_28872239_ref_NP_:100.0):42.0):34.0,
(Pan.txt_1007_:100.0,Pmp_2578_:100.0):66.0):89.0,POR16_04609_:100.0):27.0,
(((Pta_3487_:100.0,PPH_71733688_ref_YP_:100.0):19.0,((PLA107_06925_:100.0,
Pae_202_:100.0):14.0,MORI_06925_:100.0):7.00):23.0,PGY4_00715_:100.0):87.0):40.0,
((PSYPI_07195_:100.0,PSYJA_17666_:100.0):25.0,Ptt_7000_:100.0):37.0):13.0,
pma_105_:100.0):17.0):100.0,Pf0_77456639_ref_YP_:100.0);
SHAR_EOF
  (set 20 11 02 01 20 36 41 'TREEs20/ALIGN000168.DAYHOFFF.nex'; eval "$shar_touch") &&
  chmod 0644 'TREEs20/ALIGN000168.DAYHOFFF.nex'
if test $? -ne 0
then ${echo} 'restore of TREEs20/ALIGN000168.DAYHOFFF.nex failed'
fi
  if ${md5check}
  then (
       ${MD5SUM} -c >/dev/null 2>&1 || ${echo} 'TREEs20/ALIGN000168.DAYHOFFF.nex: MD5 check failed'
       ) << SHAR_EOF
3f97af333c818ee3666103a16b7fb976  TREEs20/ALIGN000168.DAYHOFFF.nex
SHAR_EOF
  else
test `LC_ALL=C wc -c < 'TREEs20/ALIGN000168.DAYHOFFF.nex'` -ne 542 && \
  ${echo} 'restoration warning:  size of TREEs20/ALIGN000168.DAYHOFFF.nex is not 542'
  fi
fi
# ============= TREEs20/ALIGN000019.DAYHOFFF.nex ==============
if test -f 'TREEs20/ALIGN000019.DAYHOFFF.nex' && test "$first_param" != -c; then
  ${echo} 'x -SKIPPING TREEs20/ALIGN000019.DAYHOFFF.nex (file already exists)'
else
${echo} 'x - extracting TREEs20/ALIGN000019.DAYHOFFF.nex (text)'
  sed 's/^X//' << 'SHAR_EOF' > 'TREEs20/ALIGN000019.DAYHOFFF.nex' &&
(((Ptt_4296_:100.0,(PSYPI_04064_:100.0,PSYJA_13145_:100.0):50.0):56.0,(((((((Pae_2276_:100.0,
PGY4_19872_:100.0):4.00,(T1_213970278_ref_ZP_:100.0,(Pan.txt_3513_:100.0,
PPH_71738013_ref_YP_:100.0):4.00):1.00):2.00,(Pta_3928_:100.0,Pmp_2126_:100.0):5.00,
((MORI_22269_:100.0,PLA107_22269_:100.0):6.00,(Pto_28871451_ref_NP_:100.0,
PSYCIT7_01747_:100.0):7.00):1.00):19.0,pma_3283_:100.0):19.0,PLA106_18374_:100.0):56.0,
(pac.txt_3218_:100.0,Psy_66047245_ref_YP_:100.0):36.0):34.0,POR16_07370_:100.0):63.0):100.0,
Pf0_77460657_ref_YP_:100.0);
SHAR_EOF
  (set 20 11 02 01 20 37 51 'TREEs20/ALIGN000019.DAYHOFFF.nex'; eval "$shar_touch") &&
  chmod 0644 'TREEs20/ALIGN000019.DAYHOFFF.nex'
if test $? -ne 0
then ${echo} 'restore of TREEs20/ALIGN000019.DAYHOFFF.nex failed'
fi
  if ${md5check}
  then (
       ${MD5SUM} -c >/dev/null 2>&1 || ${echo} 'TREEs20/ALIGN000019.DAYHOFFF.nex: MD5 check failed'
       ) << SHAR_EOF
e25bce9393b08cef98fb7a1bf3dd3f06  TREEs20/ALIGN000019.DAYHOFFF.nex
SHAR_EOF
  else
test `LC_ALL=C wc -c < 'TREEs20/ALIGN000019.DAYHOFFF.nex'` -ne 538 && \
  ${echo} 'restoration warning:  size of TREEs20/ALIGN000019.DAYHOFFF.nex is not 538'
  fi
fi
# ============= TREEs20/ALIGN000123.JTTF.nex ==============
if test -f 'TREEs20/ALIGN000123.JTTF.nex' && test "$first_param" != -c; then
  ${echo} 'x -SKIPPING TREEs20/ALIGN000123.JTTF.nex (file already exists)'
else
${echo} 'x - extracting TREEs20/ALIGN000123.JTTF.nex (text)'
  sed 's/^X//' << 'SHAR_EOF' > 'TREEs20/ALIGN000123.JTTF.nex' &&
((((((PGY4_13284_:100.0,Pta_2786_:100.0):20.0,PPH_71736784_ref_YP_:100.0):11.0,
((((PSYJA_04654_:100.0,Psy_66044622_ref_YP_:100.0):45.0,pac.txt_68_:100.0):25.0,
(PSYCIT7_04438_:100.0,pma_1060_:100.0):38.0):27.0,(Pmp_169_:100.0,((T1_213969149_ref_ZP_:100.0,
(PLA106_10257_:100.0,Pto_28868771_ref_NP_:100.0):33.0):22.0,Pan.txt_5519_:100.0):30.0):55.0):4.00):1.00,
(((PLA107_08579_:100.0,MORI_08579_:100.0):74.0,Ptt_641_:100.0):26.0,(PSYPI_35540_:100.0,
POR16_15202_:100.0):18.0):4.00):20.0,Pae_2355_:100.0):100.0,Pf0_77457359_ref_YP_:100.0);
SHAR_EOF
  (set 20 11 02 01 20 42 12 'TREEs20/ALIGN000123.JTTF.nex'; eval "$shar_touch") &&
  chmod 0644 'TREEs20/ALIGN000123.JTTF.nex'
if test $? -ne 0
then ${echo} 'restore of TREEs20/ALIGN000123.JTTF.nex failed'
fi
  if ${md5check}
  then (
       ${MD5SUM} -c >/dev/null 2>&1 || ${echo} 'TREEs20/ALIGN000123.JTTF.nex: MD5 check failed'
       ) << SHAR_EOF
3665af124687311c20cf008964e31359  TREEs20/ALIGN000123.JTTF.nex
SHAR_EOF
  else
test `LC_ALL=C wc -c < 'TREEs20/ALIGN000123.JTTF.nex'` -ne 540 && \
  ${echo} 'restoration warning:  size of TREEs20/ALIGN000123.JTTF.nex is not 540'
  fi
fi
# ============= TREEs20/ALIGN000269.DAYHOFFF.nex ==============
if test -f 'TREEs20/ALIGN000269.DAYHOFFF.nex' && test "$first_param" != -c; then
  ${echo} 'x -SKIPPING TREEs20/ALIGN000269.DAYHOFFF.nex (file already exists)'
else
${echo} 'x - extracting TREEs20/ALIGN000269.DAYHOFFF.nex (text)'
  sed 's/^X//' << 'SHAR_EOF' > 'TREEs20/ALIGN000269.DAYHOFFF.nex' &&
(((((((((Pto_28871770_ref_NP_:100.0,T1_213966763_ref_ZP_:100.0):38.0,
PLA106_22958_:100.0):93.0,(Pan.txt_3630_:100.0,Pmp_2223_:100.0):42.0):86.0,
POR16_21661_:100.0):38.0,pma_2788_:100.0):51.0,((PGY4_04372_:100.0,(((MORI_18747_:100.0,
PLA107_18747_:100.0):26.0,PPH_71733336_ref_YP_:100.0):21.0,Pta_5753_:100.0):81.0):53.0,
Pae_3266_:100.0):83.0):38.0,(((PSYPI_05203_:100.0,(Ptt_7074_:100.0,PSYJA_01779_:100.0):35.0):81.0,
Psy_66047500_ref_YP_:100.0):23.0,pac.txt_2119_:100.0):28.0):47.0,PSYCIT7_16479_:100.0):100.0,
Pf0_77461104_ref_YP_:100.0);
SHAR_EOF
  (set 20 11 02 01 20 51 12 'TREEs20/ALIGN000269.DAYHOFFF.nex'; eval "$shar_touch") &&
  chmod 0644 'TREEs20/ALIGN000269.DAYHOFFF.nex'
if test $? -ne 0
then ${echo} 'restore of TREEs20/ALIGN000269.DAYHOFFF.nex failed'
fi
  if ${md5check}
  then (
       ${MD5SUM} -c >/dev/null 2>&1 || ${echo} 'TREEs20/ALIGN000269.DAYHOFFF.nex: MD5 check failed'
       ) << SHAR_EOF
83f96d8ffac719dce831c437101dc23d  TREEs20/ALIGN000269.DAYHOFFF.nex
SHAR_EOF
  else
test `LC_ALL=C wc -c < 'TREEs20/ALIGN000269.DAYHOFFF.nex'` -ne 545 && \
  ${echo} 'restoration warning:  size of TREEs20/ALIGN000269.DAYHOFFF.nex is not 545'
  fi
fi
# ============= TREEs20/ALIGN000124.DAYHOFFF.nex ==============
if test -f 'TREEs20/ALIGN000124.DAYHOFFF.nex' && test "$first_param" != -c; then
  ${echo} 'x -SKIPPING TREEs20/ALIGN000124.DAYHOFFF.nex (file already exists)'
else
${echo} 'x - extracting TREEs20/ALIGN000124.DAYHOFFF.nex (text)'
  sed 's/^X//' << 'SHAR_EOF' > 'TREEs20/ALIGN000124.DAYHOFFF.nex' &&
((((((Ptt_327_:100.0,PPH_71735093_ref_YP_:100.0):42.0,((((PLA106_10247_:100.0,
Pto_28868769_ref_NP_:100.0):68.0,(Pan.txt_5517_:100.0,Pmp_171_:100.0):54.0):57.0,
T1_213969147_ref_ZP_:100.0):61.0,(pac.txt_70_:100.0,Psy_66044620_ref_YP_:100.0):32.0):49.0):8.00,
(((((MORI_08589_:100.0,Pta_2784_:100.0):10.0,(PSYPI_00270_:100.0,PLA107_08589_:100.0):10.0):3.00,
PGY4_31093_:100.0):3.00,(Pae_2353_:100.0,PSYJA_04644_:100.0):10.0):20.0,PSYCIT7_04448_:100.0):11.0):31.0,
pma_1063_:100.0):47.0,POR16_15192_:100.0):100.0,Pf0_77457357_ref_YP_:100.0);
SHAR_EOF
  (set 20 11 02 01 20 53 30 'TREEs20/ALIGN000124.DAYHOFFF.nex'; eval "$shar_touch") &&
  chmod 0644 'TREEs20/ALIGN000124.DAYHOFFF.nex'
if test $? -ne 0
then ${echo} 'restore of TREEs20/ALIGN000124.DAYHOFFF.nex failed'
fi
  if ${md5check}
  then (
       ${MD5SUM} -c >/dev/null 2>&1 || ${echo} 'TREEs20/ALIGN000124.DAYHOFFF.nex: MD5 check failed'
       ) << SHAR_EOF
08cd16e6400a29c6118c268b7bca600d  TREEs20/ALIGN000124.DAYHOFFF.nex
SHAR_EOF
  else
test `LC_ALL=C wc -c < 'TREEs20/ALIGN000124.DAYHOFFF.nex'` -ne 540 && \
  ${echo} 'restoration warning:  size of TREEs20/ALIGN000124.DAYHOFFF.nex is not 540'
  fi
fi
# ============= TREEs20/ALIGN000070.DAYHOFFF.nex ==============
if test -f 'TREEs20/ALIGN000070.DAYHOFFF.nex' && test "$first_param" != -c; then
  ${echo} 'x -SKIPPING TREEs20/ALIGN000070.DAYHOFFF.nex (file already exists)'
else
${echo} 'x - extracting TREEs20/ALIGN000070.DAYHOFFF.nex (text)'
  sed 's/^X//' << 'SHAR_EOF' > 'TREEs20/ALIGN000070.DAYHOFFF.nex' &&
((((Pmp_3058_:100.0,(((Pto_28869314_ref_NP_:100.0,T1_213967348_ref_ZP_:100.0):37.0,
PLA106_26190_:100.0):99.0,Pan.txt_5292_:100.0):43.0):44.0,(pma_634_:100.0,
POR16_02532_:100.0):33.0):35.0,((((PPH_71735481_ref_YP_:100.0,PGY4_23350_:100.0):68.0,
Pae_4662_:100.0):27.0,(MORI_31033_:100.0,(PLA107_31033_:100.0,Pta_2190_:100.0):33.0):78.0):52.0,
(((Psy_66045147_ref_YP_:100.0,pac.txt_2866_:100.0):88.0,((PSYPI_33178_:100.0,
Ptt_5614_:100.0):54.0,PSYJA_08633_:100.0):68.0):62.0,PSYCIT7_24762_:100.0):77.0):26.0):100.0,
Pf0_77460078_ref_YP_:100.0);
SHAR_EOF
  (set 20 11 02 01 20 56 46 'TREEs20/ALIGN000070.DAYHOFFF.nex'; eval "$shar_touch") &&
  chmod 0644 'TREEs20/ALIGN000070.DAYHOFFF.nex'
if test $? -ne 0
then ${echo} 'restore of TREEs20/ALIGN000070.DAYHOFFF.nex failed'
fi
  if ${md5check}
  then (
       ${MD5SUM} -c >/dev/null 2>&1 || ${echo} 'TREEs20/ALIGN000070.DAYHOFFF.nex: MD5 check failed'
       ) << SHAR_EOF
89955d78cf319bffd5d78cffdb42fc1c  TREEs20/ALIGN000070.DAYHOFFF.nex
SHAR_EOF
  else
test `LC_ALL=C wc -c < 'TREEs20/ALIGN000070.DAYHOFFF.nex'` -ne 544 && \
  ${echo} 'restoration warning:  size of TREEs20/ALIGN000070.DAYHOFFF.nex is not 544'
  fi
fi
# ============= TREEs20/ALIGN000020.JTTF.nex ==============
if test -f 'TREEs20/ALIGN000020.JTTF.nex' && test "$first_param" != -c; then
  ${echo} 'x -SKIPPING TREEs20/ALIGN000020.JTTF.nex (file already exists)'
else
${echo} 'x - extracting TREEs20/ALIGN000020.JTTF.nex (text)'
  sed 's/^X//' << 'SHAR_EOF' > 'TREEs20/ALIGN000020.JTTF.nex' &&
((((((((((MORI_30816_:100.0,PPH_71733381_ref_YP_:100.0):20.0,(PGY4_07224_:100.0,
Pta_3892_:100.0):14.0):10.0,PLA107_30816_:100.0):45.0,Pae_5181_:100.0):100.0,
(PSYCIT7_01947_:100.0,((Ptt_3657_:100.0,PSYJA_00120_:100.0):45.0,PSYPI_19733_:100.0):92.0):97.0):47.0,
(((Psy_66047283_ref_YP_:100.0,pac.txt_3000_:100.0):90.0,pma_3322_:100.0):100.0,
POR16_12111_:100.0):48.0):55.0,(PLA106_18159_:100.0,(T1_213970311_ref_ZP_:100.0,
Pan.txt_2872_:100.0):61.0):32.0):18.0,Pto_28871496_ref_NP_:100.0):47.0,Pmp_2157_:100.0):100.0,
Pf0_77460703_ref_YP_:100.0);
SHAR_EOF
  (set 20 11 02 01 20 57 02 'TREEs20/ALIGN000020.JTTF.nex'; eval "$shar_touch") &&
  chmod 0644 'TREEs20/ALIGN000020.JTTF.nex'
if test $? -ne 0
then ${echo} 'restore of TREEs20/ALIGN000020.JTTF.nex failed'
fi
  if ${md5check}
  then (
       ${MD5SUM} -c >/dev/null 2>&1 || ${echo} 'TREEs20/ALIGN000020.JTTF.nex: MD5 check failed'
       ) << SHAR_EOF
0f11fb5b84d725046717123d021d17cd  TREEs20/ALIGN000020.JTTF.nex
SHAR_EOF
  else
test `LC_ALL=C wc -c < 'TREEs20/ALIGN000020.JTTF.nex'` -ne 547 && \
  ${echo} 'restoration warning:  size of TREEs20/ALIGN000020.JTTF.nex is not 547'
  fi
fi
# ============= TREEs20/ALIGN000169.JTTF.nex ==============
if test -f 'TREEs20/ALIGN000169.JTTF.nex' && test "$first_param" != -c; then
  ${echo} 'x -SKIPPING TREEs20/ALIGN000169.JTTF.nex (file already exists)'
else
${echo} 'x - extracting TREEs20/ALIGN000169.JTTF.nex (text)'
  sed 's/^X//' << 'SHAR_EOF' > 'TREEs20/ALIGN000169.JTTF.nex' &&
(((((((((PSYPI_23297_:100.0,PSYJA_17926_:100.0):31.0,(Psy_66043720_ref_YP_:100.0,
pac.txt_698_:100.0):67.0):43.0,PSYCIT7_08174_:100.0):18.0,(((((MORI_06670_:100.0,
Pta_3535_:100.0):25.0,PLA107_06670_:100.0):31.0,Pae_151_:100.0):53.0,PGY4_00990_:100.0):20.0,
PPH_71737741_ref_YP_:100.0):50.0):43.0,Ptt_8007_:100.0):46.0,POR16_04849_:100.0):25.0,
(PLA106_08230_:100.0,(Pto_28872189_ref_NP_:100.0,T1_213971885_ref_ZP_:100.0):43.0):31.0):23.0,
((Pmp_2626_:100.0,Pan.txt_963_:100.0):41.0,pma_77_:100.0):20.0):100.0,Pf0_77461509_ref_YP_:100.0);
SHAR_EOF
  (set 20 11 02 01 21 00 39 'TREEs20/ALIGN000169.JTTF.nex'; eval "$shar_touch") &&
  chmod 0644 'TREEs20/ALIGN000169.JTTF.nex'
if test $? -ne 0
then ${echo} 'restore of TREEs20/ALIGN000169.JTTF.nex failed'
fi
  if ${md5check}
  then (
       ${MD5SUM} -c >/dev/null 2>&1 || ${echo} 'TREEs20/ALIGN000169.JTTF.nex: MD5 check failed'
       ) << SHAR_EOF
3036a591d55bf5d0874b7d2f3455a947  TREEs20/ALIGN000169.JTTF.nex
SHAR_EOF
  else
test `LC_ALL=C wc -c < 'TREEs20/ALIGN000169.JTTF.nex'` -ne 539 && \
  ${echo} 'restoration warning:  size of TREEs20/ALIGN000169.JTTF.nex is not 539'
  fi
fi
# ============= TREEs20/ALIGN000270.WAGF.nex ==============
if test -f 'TREEs20/ALIGN000270.WAGF.nex' && test "$first_param" != -c; then
  ${echo} 'x -SKIPPING TREEs20/ALIGN000270.WAGF.nex (file already exists)'
else
${echo} 'x - extracting TREEs20/ALIGN000270.WAGF.nex (text)'
  sed 's/^X//' << 'SHAR_EOF' > 'TREEs20/ALIGN000270.WAGF.nex' &&
((((((Pan.txt_3633_:100.0,Pmp_2226_:100.0):50.0,(POR16_21676_:100.0,((MORI_18732_:100.0,
((PGY4_04387_:100.0,Pta_5750_:100.0):12.0,(Pae_3269_:100.0,PPH_71736738_ref_YP_:100.0):18.0):10.0):19.0,
PLA107_18732_:100.0):92.0):48.0):47.0,pma_2785_:100.0):33.0,((Pto_28871773_ref_NP_:100.0,
T1_213966766_ref_ZP_:100.0):64.0,PLA106_22973_:100.0):57.0):31.0,((PSYCIT7_16499_:100.0,
(pac.txt_2116_:100.0,Psy_66047503_ref_YP_:100.0):58.0):36.0,((PSYPI_05223_:100.0,
PSYJA_01794_:100.0):89.0,Ptt_4838_:100.0):81.0):56.0):100.0,Pf0_77461108_ref_YP_:100.0);
SHAR_EOF
  (set 20 11 02 01 21 03 44 'TREEs20/ALIGN000270.WAGF.nex'; eval "$shar_touch") &&
  chmod 0644 'TREEs20/ALIGN000270.WAGF.nex'
if test $? -ne 0
then ${echo} 'restore of TREEs20/ALIGN000270.WAGF.nex failed'
fi
  if ${md5check}
  then (
       ${MD5SUM} -c >/dev/null 2>&1 || ${echo} 'TREEs20/ALIGN000270.WAGF.nex: MD5 check failed'
       ) << SHAR_EOF
1d8d83f8206bfd9d29765d82d3e41cbf  TREEs20/ALIGN000270.WAGF.nex
SHAR_EOF
  else
test `LC_ALL=C wc -c < 'TREEs20/ALIGN000270.WAGF.nex'` -ne 544 && \
  ${echo} 'restoration warning:  size of TREEs20/ALIGN000270.WAGF.nex is not 544'
  fi
fi
# ============= TREEs20/ALIGN000221.JTTF.nex ==============
if test -f 'TREEs20/ALIGN000221.JTTF.nex' && test "$first_param" != -c; then
  ${echo} 'x -SKIPPING TREEs20/ALIGN000221.JTTF.nex (file already exists)'
else
${echo} 'x - extracting TREEs20/ALIGN000221.JTTF.nex (text)'
  sed 's/^X//' << 'SHAR_EOF' > 'TREEs20/ALIGN000221.JTTF.nex' &&
((((Pan.txt_2222_:100.0,(((PLA106_02922_:100.0,T1_213971645_ref_ZP_:100.0):65.0,
Pto_28867536_ref_NP_:100.0):47.0,Pmp_4298_:100.0):28.0):93.0,((((Ptt_6034_:100.0,
PSYPI_17941_:100.0):44.0,PSYJA_28741_:100.0):45.0,((((PPH_71733348_ref_YP_:100.0,
PGY4_24197_:100.0):34.0,Pae_1010_:100.0):58.0,Pta_1787_:100.0):57.0,(PLA107_12777_:100.0,
MORI_12777_:100.0):71.0):37.0):58.0,((pac.txt_4627_:100.0,Psy_66043358_ref_YP_:100.0):85.0,
PSYCIT7_12924_:100.0):38.0):33.0):38.0,(pma_276_:100.0,POR16_03644_:100.0):43.0):100.0,
Pf0_77456419_ref_YP_:100.0);
SHAR_EOF
  (set 20 11 02 01 21 05 15 'TREEs20/ALIGN000221.JTTF.nex'; eval "$shar_touch") &&
  chmod 0644 'TREEs20/ALIGN000221.JTTF.nex'
if test $? -ne 0
then ${echo} 'restore of TREEs20/ALIGN000221.JTTF.nex failed'
fi
  if ${md5check}
  then (
       ${MD5SUM} -c >/dev/null 2>&1 || ${echo} 'TREEs20/ALIGN000221.JTTF.nex: MD5 check failed'
       ) << SHAR_EOF
3d37cb0334dfb8f5be29f6864c7f4029  TREEs20/ALIGN000221.JTTF.nex
SHAR_EOF
  else
test `LC_ALL=C wc -c < 'TREEs20/ALIGN000221.JTTF.nex'` -ne 544 && \
  ${echo} 'restoration warning:  size of TREEs20/ALIGN000221.JTTF.nex is not 544'
  fi
fi
# ============= TREEs20/ALIGN000021.CPREVF.nex ==============
if test -f 'TREEs20/ALIGN000021.CPREVF.nex' && test "$first_param" != -c; then
  ${echo} 'x -SKIPPING TREEs20/ALIGN000021.CPREVF.nex (file already exists)'
else
${echo} 'x - extracting TREEs20/ALIGN000021.CPREVF.nex (text)'
  sed 's/^X//' << 'SHAR_EOF' > 'TREEs20/ALIGN000021.CPREVF.nex' &&
(((((PPH_71735545_ref_YP_:100.0,PGY4_07244_:100.0):44.0,Pae_5184_:100.0):74.0,
(((PSYPI_33723_:100.0,((PSYCIT7_01962_:100.0,Ptt_3660_:100.0):10.0,((MORI_30831_:100.0,
PLA107_30831_:100.0):13.0,PSYJA_00135_:100.0):5.00):7.00):21.0,Pta_3889_:100.0):8.00,
(Psy_66047286_ref_YP_:100.0,pac.txt_3004_:100.0):49.0):21.0):25.0,((pma_3326_:100.0,
POR16_12126_:100.0):61.0,((((PLA106_18144_:100.0,Pto_28871499_ref_NP_:100.0):20.0,
Pmp_2160_:100.0):10.0,Pan.txt_2875_:100.0):14.0,T1_213970314_ref_ZP_:100.0):41.0):48.0):100.0,
Pf0_77460707_ref_YP_:100.0);
SHAR_EOF
  (set 20 11 02 01 21 06 17 'TREEs20/ALIGN000021.CPREVF.nex'; eval "$shar_touch") &&
  chmod 0644 'TREEs20/ALIGN000021.CPREVF.nex'
if test $? -ne 0
then ${echo} 'restore of TREEs20/ALIGN000021.CPREVF.nex failed'
fi
  if ${md5check}
  then (
       ${MD5SUM} -c >/dev/null 2>&1 || ${echo} 'TREEs20/ALIGN000021.CPREVF.nex: MD5 check failed'
       ) << SHAR_EOF
5195bf87c07c6f436a36f6f8b23b295e  TREEs20/ALIGN000021.CPREVF.nex
SHAR_EOF
  else
test `LC_ALL=C wc -c < 'TREEs20/ALIGN000021.CPREVF.nex'` -ne 545 && \
  ${echo} 'restoration warning:  size of TREEs20/ALIGN000021.CPREVF.nex is not 545'
  fi
fi
# ============= TREEs20/ALIGN000125.JTTF.nex ==============
if test -f 'TREEs20/ALIGN000125.JTTF.nex' && test "$first_param" != -c; then
  ${echo} 'x -SKIPPING TREEs20/ALIGN000125.JTTF.nex (file already exists)'
else
${echo} 'x - extracting TREEs20/ALIGN000125.JTTF.nex (text)'
  sed 's/^X//' << 'SHAR_EOF' > 'TREEs20/ALIGN000125.JTTF.nex' &&
(((((Pan.txt_5511_:100.0,Pmp_177_:100.0):19.0,(PLA106_10217_:100.0,Pto_28868763_ref_NP_:100.0):24.0):53.0,
T1_213969141_ref_ZP_:100.0):69.0,(((((((Pae_2347_:100.0,PGY4_13334_:100.0):24.0,
PPH_71736202_ref_YP_:100.0):65.0,((PLA107_08624_:100.0,MORI_08624_:100.0):31.0,
Pta_2778_:100.0):49.0):90.0,(PSYCIT7_04483_:100.0,(pac.txt_77_:100.0,Psy_66044614_ref_YP_:100.0):71.0):63.0):17.0,
((Ptt_334_:100.0,PSYPI_00300_:100.0):42.0,PSYJA_04604_:100.0):81.0):35.0,
pma_1070_:100.0):37.0,POR16_15157_:100.0):37.0):100.0,Pf0_77457351_ref_YP_:100.0);
SHAR_EOF
  (set 20 11 02 01 21 09 22 'TREEs20/ALIGN000125.JTTF.nex'; eval "$shar_touch") &&
  chmod 0644 'TREEs20/ALIGN000125.JTTF.nex'
if test $? -ne 0
then ${echo} 'restore of TREEs20/ALIGN000125.JTTF.nex failed'
fi
  if ${md5check}
  then (
       ${MD5SUM} -c >/dev/null 2>&1 || ${echo} 'TREEs20/ALIGN000125.JTTF.nex: MD5 check failed'
       ) << SHAR_EOF
4658dfd075b5d829d7e33cc2e2cdd4aa  TREEs20/ALIGN000125.JTTF.nex
SHAR_EOF
  else
test `LC_ALL=C wc -c < 'TREEs20/ALIGN000125.JTTF.nex'` -ne 540 && \
  ${echo} 'restoration warning:  size of TREEs20/ALIGN000125.JTTF.nex is not 540'
  fi
fi
# ============= TREEs20/ALIGN000071.JTTF.nex ==============
if test -f 'TREEs20/ALIGN000071.JTTF.nex' && test "$first_param" != -c; then
  ${echo} 'x -SKIPPING TREEs20/ALIGN000071.JTTF.nex (file already exists)'
else
${echo} 'x - extracting TREEs20/ALIGN000071.JTTF.nex (text)'
  sed 's/^X//' << 'SHAR_EOF' > 'TREEs20/ALIGN000071.JTTF.nex' &&
(((((((T1_213967347_ref_ZP_:100.0,(Pto_28869315_ref_NP_:100.0,PLA106_26195_:100.0):76.0):100.0,
(Pan.txt_1155_:100.0,Pmp_3057_:100.0):98.0):67.0,pma_8706_:100.0):61.0,POR16_02537_:100.0):40.0,
((((PLA107_31038_:100.0,MORI_31038_:100.0):77.0,(PGY4_23355_:100.0,PPH_71734863_ref_YP_:100.0):68.0):23.0,
Pta_2191_:100.0):49.0,Pae_4661_:100.0):100.0):54.0,((Psy_161486732_ref_YP:100.0,
pac.txt_2865_:100.0):40.0,(PSYCIT7_24767_:100.0,((PSYPI_23889_:100.0,
Ptt_5615_:100.0):33.0,PSYJA_08628_:100.0):60.0):22.0):53.0):100.0,Pf0_77460074_ref_YP_:100.0);
SHAR_EOF
  (set 20 11 02 01 21 13 56 'TREEs20/ALIGN000071.JTTF.nex'; eval "$shar_touch") &&
  chmod 0644 'TREEs20/ALIGN000071.JTTF.nex'
if test $? -ne 0
then ${echo} 'restore of TREEs20/ALIGN000071.JTTF.nex failed'
fi
  if ${md5check}
  then (
       ${MD5SUM} -c >/dev/null 2>&1 || ${echo} 'TREEs20/ALIGN000071.JTTF.nex: MD5 check failed'
       ) << SHAR_EOF
f34790b992aac8cd09427cb67d4dd471  TREEs20/ALIGN000071.JTTF.nex
SHAR_EOF
  else
test `LC_ALL=C wc -c < 'TREEs20/ALIGN000071.JTTF.nex'` -ne 546 && \
  ${echo} 'restoration warning:  size of TREEs20/ALIGN000071.JTTF.nex is not 546'
  fi
fi
# ============= TREEs20/ALIGN000170.DAYHOFFF.nex ==============
if test -f 'TREEs20/ALIGN000170.DAYHOFFF.nex' && test "$first_param" != -c; then
  ${echo} 'x -SKIPPING TREEs20/ALIGN000170.DAYHOFFF.nex (file already exists)'
else
${echo} 'x - extracting TREEs20/ALIGN000170.DAYHOFFF.nex (text)'
  sed 's/^X//' << 'SHAR_EOF' > 'TREEs20/ALIGN000170.DAYHOFFF.nex' &&
((((((Pmp_2632_:100.0,((Pto_28872182_ref_NP_:100.0,PLA106_08200_:100.0):39.0,
T1_213971878_ref_ZP_:100.0):72.0):46.0,Pan.txt_5337_:100.0):100.0,(Ptt_6945_:100.0,
PSYJA_17961_:100.0):100.0):37.0,((((((((PGY4_01025_:100.0,PSYPI_23327_:100.0):8.00,
(Pta_3542_:100.0,Psy_66043726_ref_YP_:100.0):10.0):3.00,(MORI_06640_:100.0,
Pae_144_:100.0):8.00):3.00,PLA107_06640_:100.0):24.0,pac.txt_1726_:100.0):18.0,
PPH_71734161_ref_YP_:100.0):32.0,PSYCIT7_08204_:100.0):99.0,POR16_04879_:100.0):60.0):55.0,
pma_70_:100.0):100.0,Pf0_77461502_ref_YP_:100.0);
SHAR_EOF
  (set 20 11 02 01 21 14 38 'TREEs20/ALIGN000170.DAYHOFFF.nex'; eval "$shar_touch") &&
  chmod 0644 'TREEs20/ALIGN000170.DAYHOFFF.nex'
if test $? -ne 0
then ${echo} 'restore of TREEs20/ALIGN000170.DAYHOFFF.nex failed'
fi
  if ${md5check}
  then (
       ${MD5SUM} -c >/dev/null 2>&1 || ${echo} 'TREEs20/ALIGN000170.DAYHOFFF.nex: MD5 check failed'
       ) << SHAR_EOF
8ff68fd0d2d1f3bbdad102b73ae3185a  TREEs20/ALIGN000170.DAYHOFFF.nex
SHAR_EOF
  else
test `LC_ALL=C wc -c < 'TREEs20/ALIGN000170.DAYHOFFF.nex'` -ne 544 && \
  ${echo} 'restoration warning:  size of TREEs20/ALIGN000170.DAYHOFFF.nex is not 544'
  fi
fi
# ============= TREEs20/ALIGN000022.MTMAMF.nex ==============
if test -f 'TREEs20/ALIGN000022.MTMAMF.nex' && test "$first_param" != -c; then
  ${echo} 'x -SKIPPING TREEs20/ALIGN000022.MTMAMF.nex (file already exists)'
else
${echo} 'x - extracting TREEs20/ALIGN000022.MTMAMF.nex (text)'
  sed 's/^X//' << 'SHAR_EOF' > 'TREEs20/ALIGN000022.MTMAMF.nex' &&
((((((((Psy_66047314_ref_YP_:100.0,PSYJA_31931_:100.0):11.0,((PSYPI_05128_:100.0,
PSYCIT7_02132_:100.0):11.0,Ptt_3689_:100.0):9.00):7.00,pac.txt_3033_:100.0):36.0,
Pae_2829_:100.0):46.0,(((Pta_5960_:100.0,PLA107_15477_:100.0):28.0,MORI_15477_:100.0):70.0,
(PPH_71737148_ref_YP_:100.0,PGY4_07424_:100.0):17.0):24.0):69.0,(pma_2320_:100.0,
POR16_10756_:100.0):46.0):72.0,(((Pmp_1544_:100.0,PLA106_11950_:100.0):14.0,
(Pan.txt_2901_:100.0,T1_213966552_ref_ZP_:100.0):21.0):25.0,Pto_28871528_ref_NP_:100.0):99.0):100.0,
Pf0_77460642_ref_YP_:100.0);
SHAR_EOF
  (set 20 11 02 01 21 16 53 'TREEs20/ALIGN000022.MTMAMF.nex'; eval "$shar_touch") &&
  chmod 0644 'TREEs20/ALIGN000022.MTMAMF.nex'
if test $? -ne 0
then ${echo} 'restore of TREEs20/ALIGN000022.MTMAMF.nex failed'
fi
  if ${md5check}
  then (
       ${MD5SUM} -c >/dev/null 2>&1 || ${echo} 'TREEs20/ALIGN000022.MTMAMF.nex: MD5 check failed'
       ) << SHAR_EOF
55cb7e6f53565991366bba201680a5c2  TREEs20/ALIGN000022.MTMAMF.nex
SHAR_EOF
  else
test `LC_ALL=C wc -c < 'TREEs20/ALIGN000022.MTMAMF.nex'` -ne 545 && \
  ${echo} 'restoration warning:  size of TREEs20/ALIGN000022.MTMAMF.nex is not 545'
  fi
fi
# ============= TREEs20/ALIGN000222.WAGF.nex ==============
if test -f 'TREEs20/ALIGN000222.WAGF.nex' && test "$first_param" != -c; then
  ${echo} 'x -SKIPPING TREEs20/ALIGN000222.WAGF.nex (file already exists)'
else
${echo} 'x - extracting TREEs20/ALIGN000222.WAGF.nex (text)'
  sed 's/^X//' << 'SHAR_EOF' > 'TREEs20/ALIGN000222.WAGF.nex' &&
((((((((PSYJA_28721_:100.0,Ptt_6031_:100.0):25.0,PSYPI_17956_:100.0):21.0,
(PSYCIT7_12944_:100.0,(Psy_66043355_ref_YP_:100.0,pac.txt_4624_:100.0):75.0):48.0):45.0,
POR16_03664_:100.0):81.0,pma_273_:100.0):33.0,(((Pae_1013_:100.0,((PLA107_12792_:100.0,
PPH_71734610_ref_YP_:100.0):24.0,MORI_12792_:100.0):18.0):25.0,PGY4_24217_:100.0):38.0,
Pta_1790_:100.0):17.0):58.0,((Pmp_4302_:100.0,Pan.txt_2219_:100.0):35.0,(Pto_28867539_ref_NP_:100.0,
(T1_213971648_ref_ZP_:100.0,PLA106_02937_:100.0):40.0):35.0):86.0):100.0,
Pf0_77456422_ref_YP_:100.0);
SHAR_EOF
  (set 20 11 02 01 21 16 59 'TREEs20/ALIGN000222.WAGF.nex'; eval "$shar_touch") &&
  chmod 0644 'TREEs20/ALIGN000222.WAGF.nex'
if test $? -ne 0
then ${echo} 'restore of TREEs20/ALIGN000222.WAGF.nex failed'
fi
  if ${md5check}
  then (
       ${MD5SUM} -c >/dev/null 2>&1 || ${echo} 'TREEs20/ALIGN000222.WAGF.nex: MD5 check failed'
       ) << SHAR_EOF
eb0a53aba17d9ad394516740df833b8d  TREEs20/ALIGN000222.WAGF.nex
SHAR_EOF
  else
test `LC_ALL=C wc -c < 'TREEs20/ALIGN000222.WAGF.nex'` -ne 544 && \
  ${echo} 'restoration warning:  size of TREEs20/ALIGN000222.WAGF.nex is not 544'
  fi
fi
# ============= TREEs20/ALIGN000072.JTTF.nex ==============
if test -f 'TREEs20/ALIGN000072.JTTF.nex' && test "$first_param" != -c; then
  ${echo} 'x -SKIPPING TREEs20/ALIGN000072.JTTF.nex (file already exists)'
else
${echo} 'x - extracting TREEs20/ALIGN000072.JTTF.nex (text)'
  sed 's/^X//' << 'SHAR_EOF' > 'TREEs20/ALIGN000072.JTTF.nex' &&
(((POR16_02567_:100.0,((((Ptt_5792_:100.0,PSYCIT7_24802_:100.0):11.0,
((PLA106_26232_:100.0,PSYPI_23849_:100.0):8.00,(PSYJA_08598_:100.0,pac.txt_4064_:100.0):10.0):3.00):4.00,
Pmp_3051_:100.0):10.0,Pan.txt_5006_:100.0):57.0):53.0,((T1_213967341_ref_ZP_:100.0,
(Psy_66045154_ref_YP_:100.0,Pto_28869321_ref_NP_:100.0):30.0):33.0,(Pta_2197_:100.0,
(((MORI_31068_:100.0,PPH_71736854_ref_YP_:100.0):8.00,(PGY4_23380_:100.0,
PLA107_31068_:100.0):11.0):2.00,(pma_8260_:100.0,Pae_4655_:100.0):5.00):13.0):67.0):48.0):100.0,
Pf0_77460069_ref_YP_:100.0);
SHAR_EOF
  (set 20 11 02 01 21 21 41 'TREEs20/ALIGN000072.JTTF.nex'; eval "$shar_touch") &&
  chmod 0644 'TREEs20/ALIGN000072.JTTF.nex'
if test $? -ne 0
then ${echo} 'restore of TREEs20/ALIGN000072.JTTF.nex failed'
fi
  if ${md5check}
  then (
       ${MD5SUM} -c >/dev/null 2>&1 || ${echo} 'TREEs20/ALIGN000072.JTTF.nex: MD5 check failed'
       ) << SHAR_EOF
124b23452e9dfb02725af46d79ba1447  TREEs20/ALIGN000072.JTTF.nex
SHAR_EOF
  else
test `LC_ALL=C wc -c < 'TREEs20/ALIGN000072.JTTF.nex'` -ne 545 && \
  ${echo} 'restoration warning:  size of TREEs20/ALIGN000072.JTTF.nex is not 545'
  fi
fi
# ============= TREEs20/ALIGN000271.JTTF.nex ==============
if test -f 'TREEs20/ALIGN000271.JTTF.nex' && test "$first_param" != -c; then
  ${echo} 'x -SKIPPING TREEs20/ALIGN000271.JTTF.nex (file already exists)'
else
${echo} 'x - extracting TREEs20/ALIGN000271.JTTF.nex (text)'
  sed 's/^X//' << 'SHAR_EOF' > 'TREEs20/ALIGN000271.JTTF.nex' &&
((((Psy_66047520_ref_YP_:100.0,pac.txt_2098_:100.0):85.0,(((((PSYJA_01934_:100.0,
PSYPI_05318_:100.0):53.0,Ptt_6690_:100.0):96.0,(Pae_3285_:100.0,(((PPH_71737150_ref_YP_:100.0,
PGY4_04477_:100.0):69.0,Pta_5733_:100.0):28.0,(MORI_18642_:100.0,PLA107_18642_:100.0):76.0):78.0):94.0):33.0,
PSYCIT7_16589_:100.0):38.0,((Pto_28871792_ref_NP_:100.0,(T1_213966781_ref_ZP_:100.0,
PLA106_23088_:100.0):51.0):67.0,(Pmp_2243_:100.0,Pan.txt_4926_:100.0):56.0):98.0):27.0):58.0,
(pma_2766_:100.0,POR16_21766_:100.0):52.0):100.0,Pf0_77461137_ref_YP_:100.0);
SHAR_EOF
  (set 20 11 02 01 21 22 29 'TREEs20/ALIGN000271.JTTF.nex'; eval "$shar_touch") &&
  chmod 0644 'TREEs20/ALIGN000271.JTTF.nex'
if test $? -ne 0
then ${echo} 'restore of TREEs20/ALIGN000271.JTTF.nex failed'
fi
  if ${md5check}
  then (
       ${MD5SUM} -c >/dev/null 2>&1 || ${echo} 'TREEs20/ALIGN000271.JTTF.nex: MD5 check failed'
       ) << SHAR_EOF
abbabf85e3742223fb0905029c422f05  TREEs20/ALIGN000271.JTTF.nex
SHAR_EOF
  else
test `LC_ALL=C wc -c < 'TREEs20/ALIGN000271.JTTF.nex'` -ne 544 && \
  ${echo} 'restoration warning:  size of TREEs20/ALIGN000271.JTTF.nex is not 544'
  fi
fi
# ============= TREEs20/ALIGN000126.JTTF.nex ==============
if test -f 'TREEs20/ALIGN000126.JTTF.nex' && test "$first_param" != -c; then
  ${echo} 'x -SKIPPING TREEs20/ALIGN000126.JTTF.nex (file already exists)'
else
${echo} 'x - extracting TREEs20/ALIGN000126.JTTF.nex (text)'
  sed 's/^X//' << 'SHAR_EOF' > 'TREEs20/ALIGN000126.JTTF.nex' &&
(((((((pma_1079_:100.0,((((PLA106_10167_:100.0,T1_213969132_ref_ZP_:100.0):35.0,
Pto_28868754_ref_NP_:100.0):97.0,(Pmp_186_:100.0,Pan.txt_5503_:100.0):77.0):64.0,
POR16_15107_:100.0):59.0):58.0,(((((MORI_08674_:100.0,PPH_71738075_ref_YP_:100.0):16.0,
PLA107_08674_:100.0):14.0,PGY4_13394_:100.0):18.0,Pta_2771_:100.0):37.0,Pae_2338_:100.0):93.0):72.0,
(pac.txt_88_:100.0,Psy_66044605_ref_YP_:100.0):58.0):26.0,PSYCIT7_04538_:100.0):34.0,
(PSYPI_00355_:100.0,PSYJA_04549_:100.0):31.0):39.0,Ptt_344_:100.0):100.0,
Pf0_77457342_ref_YP_:100.0);
SHAR_EOF
  (set 20 11 02 01 21 25 08 'TREEs20/ALIGN000126.JTTF.nex'; eval "$shar_touch") &&
  chmod 0644 'TREEs20/ALIGN000126.JTTF.nex'
if test $? -ne 0
then ${echo} 'restore of TREEs20/ALIGN000126.JTTF.nex failed'
fi
  if ${md5check}
  then (
       ${MD5SUM} -c >/dev/null 2>&1 || ${echo} 'TREEs20/ALIGN000126.JTTF.nex: MD5 check failed'
       ) << SHAR_EOF
7ec4fb70abdb192b46d127b938fe808d  TREEs20/ALIGN000126.JTTF.nex
SHAR_EOF
  else
test `LC_ALL=C wc -c < 'TREEs20/ALIGN000126.JTTF.nex'` -ne 541 && \
  ${echo} 'restoration warning:  size of TREEs20/ALIGN000126.JTTF.nex is not 541'
  fi
fi
# ============= TREEs20/ALIGN000272.MTREVF.nex ==============
if test -f 'TREEs20/ALIGN000272.MTREVF.nex' && test "$first_param" != -c; then
  ${echo} 'x -SKIPPING TREEs20/ALIGN000272.MTREVF.nex (file already exists)'
else
${echo} 'x - extracting TREEs20/ALIGN000272.MTREVF.nex (text)'
  sed 's/^X//' << 'SHAR_EOF' > 'TREEs20/ALIGN000272.MTREVF.nex' &&
((((((Ptt_6632_:100.0,pac.txt_2042_:100.0):9.00,(Psy_66047571_ref_YP_:100.0,
PSYJA_02129_:100.0):14.0):4.00,(pma_6639_:100.0,PSYPI_05648_:100.0):13.0):20.0,
(((((PPH_71733337_ref_YP_:100.0,(PGY4_04692_:100.0,PLA107_21499_:100.0):12.0):6.00,
(MORI_21499_:100.0,Pta_5696_:100.0):10.0):18.0,Pae_4901_:100.0):36.0,(((Pan.txt_2506_:100.0,
T1_213966834_ref_ZP_:100.0):12.0,(PLA106_02585_:100.0,Pto_28871918_ref_NP_:100.0):13.0):4.00,
Pmp_2279_:100.0):24.0):53.0,PSYCIT7_16854_:100.0):20.0):80.0,POR16_06286_:100.0):100.0,
Pf0_77461170_ref_YP_:100.0);
SHAR_EOF
  (set 20 11 02 01 21 30 08 'TREEs20/ALIGN000272.MTREVF.nex'; eval "$shar_touch") &&
  chmod 0644 'TREEs20/ALIGN000272.MTREVF.nex'
if test $? -ne 0
then ${echo} 'restore of TREEs20/ALIGN000272.MTREVF.nex failed'
fi
  if ${md5check}
  then (
       ${MD5SUM} -c >/dev/null 2>&1 || ${echo} 'TREEs20/ALIGN000272.MTREVF.nex: MD5 check failed'
       ) << SHAR_EOF
7e5df5f453b93aa97c9b25d904524165  TREEs20/ALIGN000272.MTREVF.nex
SHAR_EOF
  else
test `LC_ALL=C wc -c < 'TREEs20/ALIGN000272.MTREVF.nex'` -ne 545 && \
  ${echo} 'restoration warning:  size of TREEs20/ALIGN000272.MTREVF.nex is not 545'
  fi
fi
# ============= TREEs20/ALIGN000171.WAGF.nex ==============
if test -f 'TREEs20/ALIGN000171.WAGF.nex' && test "$first_param" != -c; then
  ${echo} 'x -SKIPPING TREEs20/ALIGN000171.WAGF.nex (file already exists)'
else
${echo} 'x - extracting TREEs20/ALIGN000171.WAGF.nex (text)'
  sed 's/^X//' << 'SHAR_EOF' > 'TREEs20/ALIGN000171.WAGF.nex' &&
(((((((((MORI_06565_:100.0,PLA107_06565_:100.0):20.0,(Pae_129_:100.0,
Pta_3557_:100.0):19.0):38.0,PPH_71735094_ref_YP_:100.0):51.0,PGY4_01115_:100.0):46.0,
PSYCIT7_08279_:100.0):15.0,(POR16_04959_:100.0,((pac.txt_1741_:100.0,
Psy_66043741_ref_YP_:100.0):53.0,(((Pmp_2533_:100.0,(Pto_28872163_ref_NP_:100.0,
T1_213971470_ref_ZP_:100.0):30.0):38.0,Pan.txt_4316_:100.0):40.0,PLA106_20803_:100.0):87.0):42.0):6.00):6.00,
((PSYPI_19166_:100.0,Ptt_6929_:100.0):31.0,PSYJA_18036_:100.0):90.0):36.0,
pma_2584_:100.0):100.0,Pf0_77461544_ref_YP_:100.0);
SHAR_EOF
  (set 20 11 02 01 21 30 35 'TREEs20/ALIGN000171.WAGF.nex'; eval "$shar_touch") &&
  chmod 0644 'TREEs20/ALIGN000171.WAGF.nex'
if test $? -ne 0
then ${echo} 'restore of TREEs20/ALIGN000171.WAGF.nex failed'
fi
  if ${md5check}
  then (
       ${MD5SUM} -c >/dev/null 2>&1 || ${echo} 'TREEs20/ALIGN000171.WAGF.nex: MD5 check failed'
       ) << SHAR_EOF
cb6809436816a70fb5f1a6e07f365916  TREEs20/ALIGN000171.WAGF.nex
SHAR_EOF
  else
test `LC_ALL=C wc -c < 'TREEs20/ALIGN000171.WAGF.nex'` -ne 544 && \
  ${echo} 'restoration warning:  size of TREEs20/ALIGN000171.WAGF.nex is not 544'
  fi
fi
# ============= TREEs20/ALIGN000223.DAYHOFFF.nex ==============
if test -f 'TREEs20/ALIGN000223.DAYHOFFF.nex' && test "$first_param" != -c; then
  ${echo} 'x -SKIPPING TREEs20/ALIGN000223.DAYHOFFF.nex (file already exists)'
else
${echo} 'x - extracting TREEs20/ALIGN000223.DAYHOFFF.nex (text)'
  sed 's/^X//' << 'SHAR_EOF' > 'TREEs20/ALIGN000223.DAYHOFFF.nex' &&
(Pf0_77456425_ref_YP_:100.0,((((Pan.txt_2216_:100.0,Pto_28867542_ref_NP_:100.0):51.0,
((PLA106_02952_:100.0,T1_213971651_ref_ZP_:100.0):55.0,Pmp_4306_:100.0):44.0):63.0,
((((((((PSYJA_28706_:100.0,PSYCIT7_12959_:100.0):14.0,Pta_1793_:100.0):10.0,
(Pae_1016_:100.0,PGY4_24237_:100.0):10.0):27.0,PPH_71738121_ref_YP_:100.0):10.0,
(MORI_12807_:100.0,PLA107_12807_:100.0):83.0):12.0,((Ptt_6029_:100.0,Psy_66043352_ref_YP_:100.0):21.0,
PSYPI_17976_:100.0):52.0):21.0,pac.txt_4621_:100.0):60.0,pma_270_:100.0):67.0):59.0,
POR16_03684_:100.0):100.0);
SHAR_EOF
  (set 20 11 02 01 21 33 46 'TREEs20/ALIGN000223.DAYHOFFF.nex'; eval "$shar_touch") &&
  chmod 0644 'TREEs20/ALIGN000223.DAYHOFFF.nex'
if test $? -ne 0
then ${echo} 'restore of TREEs20/ALIGN000223.DAYHOFFF.nex failed'
fi
  if ${md5check}
  then (
       ${MD5SUM} -c >/dev/null 2>&1 || ${echo} 'TREEs20/ALIGN000223.DAYHOFFF.nex: MD5 check failed'
       ) << SHAR_EOF
3a2a7bc68bd5d8795e95ca07259a1ded  TREEs20/ALIGN000223.DAYHOFFF.nex
SHAR_EOF
  else
test `LC_ALL=C wc -c < 'TREEs20/ALIGN000223.DAYHOFFF.nex'` -ne 544 && \
  ${echo} 'restoration warning:  size of TREEs20/ALIGN000223.DAYHOFFF.nex is not 544'
  fi
fi
# ============= TREEs20/ALIGN000127.DAYHOFFF.nex ==============
if test -f 'TREEs20/ALIGN000127.DAYHOFFF.nex' && test "$first_param" != -c; then
  ${echo} 'x -SKIPPING TREEs20/ALIGN000127.DAYHOFFF.nex (file already exists)'
else
${echo} 'x - extracting TREEs20/ALIGN000127.DAYHOFFF.nex (text)'
  sed 's/^X//' << 'SHAR_EOF' > 'TREEs20/ALIGN000127.DAYHOFFF.nex' &&
((((((Ptt_346_:100.0,((PSYPI_00370_:100.0,Psy_66044603_ref_YP_:100.0):22.0,
(pac.txt_90_:100.0,PSYJA_04534_:100.0):17.0):31.0):33.0,PSYCIT7_04548_:100.0):59.0,
((Pan.txt_5501_:100.0,Pmp_188_:100.0):35.0,(Pto_28868752_ref_NP_:100.0,
(T1_213969130_ref_ZP_:100.0,PLA106_10157_:100.0):34.0):60.0):73.0):33.0,((((MORI_08684_:100.0,
Pae_2336_:100.0):19.0,(PLA107_08684_:100.0,PGY4_13409_:100.0):19.0):12.0,
Pta_2769_:100.0):61.0,PPH_71736745_ref_YP_:100.0):82.0):39.0,(pma_1080_:100.0,
POR16_15097_:100.0):54.0):100.0,Pf0_77457340_ref_YP_:100.0);
SHAR_EOF
  (set 20 11 02 01 21 34 32 'TREEs20/ALIGN000127.DAYHOFFF.nex'; eval "$shar_touch") &&
  chmod 0644 'TREEs20/ALIGN000127.DAYHOFFF.nex'
if test $? -ne 0
then ${echo} 'restore of TREEs20/ALIGN000127.DAYHOFFF.nex failed'
fi
  if ${md5check}
  then (
       ${MD5SUM} -c >/dev/null 2>&1 || ${echo} 'TREEs20/ALIGN000127.DAYHOFFF.nex: MD5 check failed'
       ) << SHAR_EOF
a1a01b4c4f157598e2d5f3925a403d9e  TREEs20/ALIGN000127.DAYHOFFF.nex
SHAR_EOF
  else
test `LC_ALL=C wc -c < 'TREEs20/ALIGN000127.DAYHOFFF.nex'` -ne 541 && \
  ${echo} 'restoration warning:  size of TREEs20/ALIGN000127.DAYHOFFF.nex is not 541'
  fi
fi
# ============= TREEs20/ALIGN000073.MTREVF.nex ==============
if test -f 'TREEs20/ALIGN000073.MTREVF.nex' && test "$first_param" != -c; then
  ${echo} 'x -SKIPPING TREEs20/ALIGN000073.MTREVF.nex (file already exists)'
else
${echo} 'x - extracting TREEs20/ALIGN000073.MTREVF.nex (text)'
  sed 's/^X//' << 'SHAR_EOF' > 'TREEs20/ALIGN000073.MTREVF.nex' &&
((((((((Pae_4235_:100.0,Pta_2223_:100.0):17.0,(PPH_71738053_ref_YP_:100.0,
PGY4_24769_:100.0):55.0):20.0,(MORI_30286_:100.0,PLA107_30286_:100.0):41.0):45.0,
Ptt_4643_:100.0):24.0,((((T1_213970467_ref_ZP_:100.0,PLA106_24428_:100.0):32.0,
Pto_28869342_ref_NP_:100.0):14.0,(Pan.txt_5390_:100.0,Pmp_5008_:100.0):63.0):15.0,
pma_7250_:100.0):41.0):26.0,POR16_02757_:100.0):27.0,((PSYJA_29673_:100.0,
(PSYPI_29959_:100.0,PSYCIT7_24927_:100.0):77.0):70.0,(pac.txt_4031_:100.0,
Psy_66045189_ref_YP_:100.0):35.0):42.0):100.0,Pf0_77460150_ref_YP_:100.0);
SHAR_EOF
  (set 20 11 02 01 21 35 13 'TREEs20/ALIGN000073.MTREVF.nex'; eval "$shar_touch") &&
  chmod 0644 'TREEs20/ALIGN000073.MTREVF.nex'
if test $? -ne 0
then ${echo} 'restore of TREEs20/ALIGN000073.MTREVF.nex failed'
fi
  if ${md5check}
  then (
       ${MD5SUM} -c >/dev/null 2>&1 || ${echo} 'TREEs20/ALIGN000073.MTREVF.nex: MD5 check failed'
       ) << SHAR_EOF
8e454a0556b643e7b7a2c9925f3de94b  TREEs20/ALIGN000073.MTREVF.nex
SHAR_EOF
  else
test `LC_ALL=C wc -c < 'TREEs20/ALIGN000073.MTREVF.nex'` -ne 545 && \
  ${echo} 'restoration warning:  size of TREEs20/ALIGN000073.MTREVF.nex is not 545'
  fi
fi
# ============= TREEs20/ALIGN000172.CPREVF.nex ==============
if test -f 'TREEs20/ALIGN000172.CPREVF.nex' && test "$first_param" != -c; then
  ${echo} 'x -SKIPPING TREEs20/ALIGN000172.CPREVF.nex (file already exists)'
else
${echo} 'x - extracting TREEs20/ALIGN000172.CPREVF.nex (text)'
  sed 's/^X//' << 'SHAR_EOF' > 'TREEs20/ALIGN000172.CPREVF.nex' &&
((((((((PSYPI_19211_:100.0,PSYJA_18081_:100.0):37.0,Ptt_6920_:100.0):68.0,
(pac.txt_1750_:100.0,PSYCIT7_08324_:100.0):36.0):37.0,((((PPH_71736513_ref_YP_:100.0,
Pae_120_:100.0):8.00,((PLA107_06520_:100.0,Pta_3566_:100.0):15.0,MORI_06520_:100.0):8.00):20.0,
PGY4_01160_:100.0):80.0,Psy_66043750_ref_YP_:100.0):47.0):84.0,((((Pmp_2524_:100.0,
Pto_28872153_ref_NP_:100.0):34.0,T1_213971479_ref_ZP_:100.0):78.0,Pan.txt_4307_:100.0):41.0,
PLA106_20758_:100.0):52.0):68.0,POR16_05004_:100.0):71.0,pma_2577_:100.0):100.0,
Pf0_77461534_ref_YP_:100.0);
SHAR_EOF
  (set 20 11 02 01 21 39 17 'TREEs20/ALIGN000172.CPREVF.nex'; eval "$shar_touch") &&
  chmod 0644 'TREEs20/ALIGN000172.CPREVF.nex'
if test $? -ne 0
then ${echo} 'restore of TREEs20/ALIGN000172.CPREVF.nex failed'
fi
  if ${md5check}
  then (
       ${MD5SUM} -c >/dev/null 2>&1 || ${echo} 'TREEs20/ALIGN000172.CPREVF.nex: MD5 check failed'
       ) << SHAR_EOF
a0e6caab22a106084b75eeaa1ac2ef74  TREEs20/ALIGN000172.CPREVF.nex
SHAR_EOF
  else
test `LC_ALL=C wc -c < 'TREEs20/ALIGN000172.CPREVF.nex'` -ne 544 && \
  ${echo} 'restoration warning:  size of TREEs20/ALIGN000172.CPREVF.nex is not 544'
  fi
fi
# ============= TREEs20/ALIGN000273.RTREVF.nex ==============
if test -f 'TREEs20/ALIGN000273.RTREVF.nex' && test "$first_param" != -c; then
  ${echo} 'x -SKIPPING TREEs20/ALIGN000273.RTREVF.nex (file already exists)'
else
${echo} 'x - extracting TREEs20/ALIGN000273.RTREVF.nex (text)'
  sed 's/^X//' << 'SHAR_EOF' > 'TREEs20/ALIGN000273.RTREVF.nex' &&
(((((PLA106_02500_:100.0,((Pto_28871936_ref_NP_:100.0,Pmp_2296_:100.0):16.0,
Pan.txt_2490_:100.0):10.0):13.0,T1_213968044_ref_ZP_:100.0):51.0,((((((Ptt_6612_:100.0,
PSYJA_02229_:100.0):34.0,PSYPI_05743_:100.0):42.0,pac.txt_2024_:100.0):49.0,
Psy_66047588_ref_YP_:100.0):51.0,PPH_71736558_ref_YP_:100.0):38.0,(Pta_5679_:100.0,
(Pae_4917_:100.0,((PGY4_04782_:100.0,MORI_21424_:100.0):15.0,PLA107_21424_:100.0):14.0):20.0):21.0):41.0):32.0,
((pma_6826_:100.0,POR16_06191_:100.0):73.0,PSYCIT7_16939_:100.0):35.0):100.0,
Pf0_77461187_ref_YP_:100.0);
SHAR_EOF
  (set 20 11 02 01 21 39 27 'TREEs20/ALIGN000273.RTREVF.nex'; eval "$shar_touch") &&
  chmod 0644 'TREEs20/ALIGN000273.RTREVF.nex'
if test $? -ne 0
then ${echo} 'restore of TREEs20/ALIGN000273.RTREVF.nex failed'
fi
  if ${md5check}
  then (
       ${MD5SUM} -c >/dev/null 2>&1 || ${echo} 'TREEs20/ALIGN000273.RTREVF.nex: MD5 check failed'
       ) << SHAR_EOF
b09fb6f1971b1fa2daabdfea373f2b97  TREEs20/ALIGN000273.RTREVF.nex
SHAR_EOF
  else
test `LC_ALL=C wc -c < 'TREEs20/ALIGN000273.RTREVF.nex'` -ne 545 && \
  ${echo} 'restoration warning:  size of TREEs20/ALIGN000273.RTREVF.nex is not 545'
  fi
fi
# ============= TREEs20/ALIGN000128.CPREVF.nex ==============
if test -f 'TREEs20/ALIGN000128.CPREVF.nex' && test "$first_param" != -c; then
  ${echo} 'x -SKIPPING TREEs20/ALIGN000128.CPREVF.nex (file already exists)'
else
${echo} 'x - extracting TREEs20/ALIGN000128.CPREVF.nex (text)'
  sed 's/^X//' << 'SHAR_EOF' > 'TREEs20/ALIGN000128.CPREVF.nex' &&
((((((Pan.txt_5500_:100.0,PLA106_10152_:100.0):11.0,(Pmp_189_:100.0,T1_213969129_ref_ZP_:100.0):16.0):24.0,
Pto_28868751_ref_NP_:100.0):100.0,((Pae_2335_:100.0,pac.txt_91_:100.0):51.0,
((((((PPH_71735309_ref_YP_:100.0,PSYCIT7_04553_:100.0):7.00,(Pta_2768_:100.0,
PLA107_08689_:100.0):8.00):1.00,((Psy_66044602_ref_YP_:100.0,PSYPI_00375_:100.0):7.00,
PGY4_13414_:100.0):3.00):2.00,(Ptt_347_:100.0,MORI_08689_:100.0):5.00):4.00,
POR16_15092_:100.0):7.00,PSYJA_04529_:100.0):73.0):35.0):70.0,pma_1081_:100.0):100.0,
Pf0_77457339_ref_YP_:100.0);
SHAR_EOF
  (set 20 11 02 01 21 42 28 'TREEs20/ALIGN000128.CPREVF.nex'; eval "$shar_touch") &&
  chmod 0644 'TREEs20/ALIGN000128.CPREVF.nex'
if test $? -ne 0
then ${echo} 'restore of TREEs20/ALIGN000128.CPREVF.nex failed'
fi
  if ${md5check}
  then (
       ${MD5SUM} -c >/dev/null 2>&1 || ${echo} 'TREEs20/ALIGN000128.CPREVF.nex: MD5 check failed'
       ) << SHAR_EOF
3813eb108a1a54c258566af65d560ca5  TREEs20/ALIGN000128.CPREVF.nex
SHAR_EOF
  else
test `LC_ALL=C wc -c < 'TREEs20/ALIGN000128.CPREVF.nex'` -ne 542 && \
  ${echo} 'restoration warning:  size of TREEs20/ALIGN000128.CPREVF.nex is not 542'
  fi
fi
# ============= TREEs20/ALIGN000074.JTTF.nex ==============
if test -f 'TREEs20/ALIGN000074.JTTF.nex' && test "$first_param" != -c; then
  ${echo} 'x -SKIPPING TREEs20/ALIGN000074.JTTF.nex (file already exists)'
else
${echo} 'x - extracting TREEs20/ALIGN000074.JTTF.nex (text)'
  sed 's/^X//' << 'SHAR_EOF' > 'TREEs20/ALIGN000074.JTTF.nex' &&
((((((Ptt_4025_:100.0,((PSYPI_31193_:100.0,PSYCIT7_24972_:100.0):14.0,
PSYJA_25160_:100.0):15.0):23.0,Psy_66046444_ref_YP_:100.0):7.00,((((PGY4_31758_:100.0,
PPH_71737210_ref_YP_:100.0):15.0,Pta_4907_:100.0):20.0,Pae_635_:100.0):15.0,
(MORI_33372_:100.0,PLA107_33372_:100.0):70.0):38.0):18.0,pac.txt_678_:100.0):31.0,
((pma_4094_:100.0,POR16_00155_:100.0):82.0,((((PLA106_27711_:100.0,Pto_28870594_ref_NP_:100.0):37.0,
T1_213970016_ref_ZP_:100.0):73.0,Pmp_5470_:100.0):35.0,Pan.txt_2093_:100.0):32.0):52.0):100.0,
Pf0_77459998_ref_YP_:100.0);
SHAR_EOF
  (set 20 11 02 01 21 44 38 'TREEs20/ALIGN000074.JTTF.nex'; eval "$shar_touch") &&
  chmod 0644 'TREEs20/ALIGN000074.JTTF.nex'
if test $? -ne 0
then ${echo} 'restore of TREEs20/ALIGN000074.JTTF.nex failed'
fi
  if ${md5check}
  then (
       ${MD5SUM} -c >/dev/null 2>&1 || ${echo} 'TREEs20/ALIGN000074.JTTF.nex: MD5 check failed'
       ) << SHAR_EOF
5365577293052ffa3da45abeae29f170  TREEs20/ALIGN000074.JTTF.nex
SHAR_EOF
  else
test `LC_ALL=C wc -c < 'TREEs20/ALIGN000074.JTTF.nex'` -ne 543 && \
  ${echo} 'restoration warning:  size of TREEs20/ALIGN000074.JTTF.nex is not 543'
  fi
fi
# ============= TREEs20/ALIGN000173.JTTF.nex ==============
if test -f 'TREEs20/ALIGN000173.JTTF.nex' && test "$first_param" != -c; then
  ${echo} 'x -SKIPPING TREEs20/ALIGN000173.JTTF.nex (file already exists)'
else
${echo} 'x - extracting TREEs20/ALIGN000173.JTTF.nex (text)'
  sed 's/^X//' << 'SHAR_EOF' > 'TREEs20/ALIGN000173.JTTF.nex' &&
((((((((((((PLA106_20733_:100.0,PSYPI_19236_:100.0):6.00,(Pan.txt_4302_:100.0,
Pto_28872148_ref_NP_:100.0):6.00):1.00,(Pta_3571_:100.0,pac.txt_1755_:100.0):6.00,
(PLA107_06495_:100.0,PSYJA_18116_:100.0):4.00):1.00,(MORI_06495_:100.0,
(T1_213971485_ref_ZP_:100.0,Psy_66043755_ref_YP_:100.0):4.00):2.00):1.00,
Pae_115_:100.0):3.00,Pmp_2519_:100.0):17.0,PSYCIT7_08354_:100.0):16.0,Ptt_6914_:100.0):33.0,
(PPH_71735868_ref_YP_:100.0,PGY4_01190_:100.0):28.0):45.0,pma_2572_:100.0):78.0,
POR16_05029_:100.0):100.0,Pf0_77461529_ref_YP_:100.0);
SHAR_EOF
  (set 20 11 02 01 21 48 23 'TREEs20/ALIGN000173.JTTF.nex'; eval "$shar_touch") &&
  chmod 0644 'TREEs20/ALIGN000173.JTTF.nex'
if test $? -ne 0
then ${echo} 'restore of TREEs20/ALIGN000173.JTTF.nex failed'
fi
  if ${md5check}
  then (
       ${MD5SUM} -c >/dev/null 2>&1 || ${echo} 'TREEs20/ALIGN000173.JTTF.nex: MD5 check failed'
       ) << SHAR_EOF
eb3585bab777a11d5d554805b82d888a  TREEs20/ALIGN000173.JTTF.nex
SHAR_EOF
  else
test `LC_ALL=C wc -c < 'TREEs20/ALIGN000173.JTTF.nex'` -ne 537 && \
  ${echo} 'restoration warning:  size of TREEs20/ALIGN000173.JTTF.nex is not 537'
  fi
fi
# ============= TREEs20/ALIGN000023.JTTF.nex ==============
if test -f 'TREEs20/ALIGN000023.JTTF.nex' && test "$first_param" != -c; then
  ${echo} 'x -SKIPPING TREEs20/ALIGN000023.JTTF.nex (file already exists)'
else
${echo} 'x - extracting TREEs20/ALIGN000023.JTTF.nex (text)'
  sed 's/^X//' << 'SHAR_EOF' > 'TREEs20/ALIGN000023.JTTF.nex' &&
(((pac.txt_3035_:100.0,Psy_66047316_ref_YP_:100.0):87.0,(((PSYJA_00305_:100.0,
PSYPI_05113_:100.0):76.0,(PSYCIT7_02142_:100.0,Ptt_3691_:100.0):87.0):56.0,
(((PGY4_07439_:100.0,((MORI_15492_:100.0,PLA107_15492_:100.0):66.0,(Pta_5958_:100.0,
PPH_71736341_ref_YP_:100.0):35.0):31.0):34.0,Pae_2827_:100.0):100.0,((((PLA106_11940_:100.0,
Pto_28871530_ref_NP_:100.0):35.0,T1_213966554_ref_ZP_:100.0):80.0,(Pan.txt_2903_:100.0,
Pmp_1546_:100.0):52.0):100.0,(pma_2323_:100.0,POR16_10746_:100.0):72.0):45.0):61.0):58.0):100.0,
Pf0_77460644_ref_YP_:100.0);
SHAR_EOF
  (set 20 11 02 01 21 48 55 'TREEs20/ALIGN000023.JTTF.nex'; eval "$shar_touch") &&
  chmod 0644 'TREEs20/ALIGN000023.JTTF.nex'
if test $? -ne 0
then ${echo} 'restore of TREEs20/ALIGN000023.JTTF.nex failed'
fi
  if ${md5check}
  then (
       ${MD5SUM} -c >/dev/null 2>&1 || ${echo} 'TREEs20/ALIGN000023.JTTF.nex: MD5 check failed'
       ) << SHAR_EOF
1c5fd28aae6f31fc90faf0ee0e81b55f  TREEs20/ALIGN000023.JTTF.nex
SHAR_EOF
  else
test `LC_ALL=C wc -c < 'TREEs20/ALIGN000023.JTTF.nex'` -ne 547 && \
  ${echo} 'restoration warning:  size of TREEs20/ALIGN000023.JTTF.nex is not 547'
  fi
fi
# ============= TREEs20/ALIGN000224.CPREVF.nex ==============
if test -f 'TREEs20/ALIGN000224.CPREVF.nex' && test "$first_param" != -c; then
  ${echo} 'x -SKIPPING TREEs20/ALIGN000224.CPREVF.nex (file already exists)'
else
${echo} 'x - extracting TREEs20/ALIGN000224.CPREVF.nex (text)'
  sed 's/^X//' << 'SHAR_EOF' > 'TREEs20/ALIGN000224.CPREVF.nex' &&
(((((((PLA107_12887_:100.0,MORI_12887_:100.0):30.0,Pta_671_:100.0):65.0,
((pma_409_:100.0,POR16_22356_:100.0):30.0,(Psy_66043337_ref_YP_:100.0,
pac.txt_4607_:100.0):22.0):13.0):31.0,(((Pae_1031_:100.0,PPH_71737534_ref_YP_:100.0):25.0,
((PGY4_24312_:100.0,Ptt_6014_:100.0):35.0,(((Pto_28867361_ref_NP_:100.0,
T1_213971714_ref_ZP_:100.0):31.0,Pmp_987_:100.0):30.0,(PLA106_20963_:100.0,
Pan.txt_1394_:100.0):34.0):52.0):14.0):8.00,PSYCIT7_13044_:100.0):5.00):11.0,
PSYJA_27389_:100.0):42.0,PSYPI_01847_:100.0):100.0,Pf0_77456269_ref_YP_:100.0);
SHAR_EOF
  (set 20 11 02 01 21 49 36 'TREEs20/ALIGN000224.CPREVF.nex'; eval "$shar_touch") &&
  chmod 0644 'TREEs20/ALIGN000224.CPREVF.nex'
if test $? -ne 0
then ${echo} 'restore of TREEs20/ALIGN000224.CPREVF.nex failed'
fi
  if ${md5check}
  then (
       ${MD5SUM} -c >/dev/null 2>&1 || ${echo} 'TREEs20/ALIGN000224.CPREVF.nex: MD5 check failed'
       ) << SHAR_EOF
cd5d1ef416864e6e67308e683b9e2185  TREEs20/ALIGN000224.CPREVF.nex
SHAR_EOF
  else
test `LC_ALL=C wc -c < 'TREEs20/ALIGN000224.CPREVF.nex'` -ne 542 && \
  ${echo} 'restoration warning:  size of TREEs20/ALIGN000224.CPREVF.nex is not 542'
  fi
fi
# ============= TREEs20/ALIGN000075.JTTF.nex ==============
if test -f 'TREEs20/ALIGN000075.JTTF.nex' && test "$first_param" != -c; then
  ${echo} 'x -SKIPPING TREEs20/ALIGN000075.JTTF.nex (file already exists)'
else
${echo} 'x - extracting TREEs20/ALIGN000075.JTTF.nex (text)'
  sed 's/^X//' << 'SHAR_EOF' > 'TREEs20/ALIGN000075.JTTF.nex' &&
(((((((PLA107_23121_:100.0,Pta_4921_:100.0):29.0,MORI_23121_:100.0):64.0,
(PGY4_21742_:100.0,PPH_71737794_ref_YP_:100.0):26.0):27.0,(((Pto_28870537_ref_NP_:100.0,
T1_213970027_ref_ZP_:100.0):9.00,((Pmp_5481_:100.0,PLA106_14611_:100.0):15.0,
Pan.txt_2105_:100.0):7.00):19.0,((((((Psy_66046434_ref_YP_:100.0,PSYJA_25090_:100.0):17.0,
PSYCIT7_25052_:100.0):13.0,pac.txt_2524_:100.0):17.0,Ptt_4038_:100.0):78.0,
PSYPI_30553_:100.0):64.0,pma_4108_:100.0):85.0):28.0):55.0,POR16_17043_:100.0):25.0,
Pae_2502_:100.0):100.0,Pf0_77459833_ref_YP_:100.0);
SHAR_EOF
  (set 20 11 02 01 21 51 34 'TREEs20/ALIGN000075.JTTF.nex'; eval "$shar_touch") &&
  chmod 0644 'TREEs20/ALIGN000075.JTTF.nex'
if test $? -ne 0
then ${echo} 'restore of TREEs20/ALIGN000075.JTTF.nex failed'
fi
  if ${md5check}
  then (
       ${MD5SUM} -c >/dev/null 2>&1 || ${echo} 'TREEs20/ALIGN000075.JTTF.nex: MD5 check failed'
       ) << SHAR_EOF
6e96f1fe4dfa9170bafc77e1a5c401d8  TREEs20/ALIGN000075.JTTF.nex
SHAR_EOF
  else
test `LC_ALL=C wc -c < 'TREEs20/ALIGN000075.JTTF.nex'` -ne 545 && \
  ${echo} 'restoration warning:  size of TREEs20/ALIGN000075.JTTF.nex is not 545'
  fi
fi
# ============= TREEs20/ALIGN000274.JTTF.nex ==============
if test -f 'TREEs20/ALIGN000274.JTTF.nex' && test "$first_param" != -c; then
  ${echo} 'x -SKIPPING TREEs20/ALIGN000274.JTTF.nex (file already exists)'
else
${echo} 'x - extracting TREEs20/ALIGN000274.JTTF.nex (text)'
  sed 's/^X//' << 'SHAR_EOF' > 'TREEs20/ALIGN000274.JTTF.nex' &&
((((PSYPI_05758_:100.0,PSYJA_02244_:100.0):44.0,Ptt_6610_:100.0):47.0,(((((POR16_06181_:100.0,
pma_6823_:100.0):49.0,(T1_213968042_ref_ZP_:100.0,(((PLA106_02485_:100.0,
Pmp_2298_:100.0):28.0,Pto_28871938_ref_NP_:100.0):46.0,Pan.txt_2487_:100.0):36.0):80.0):54.0,
(PSYCIT7_16949_:100.0,Pta_5274_:100.0):65.0):12.0,(((MORI_21409_:100.0,
(PGY4_04797_:100.0,PLA107_21409_:100.0):17.0):12.0,Pae_4920_:100.0):23.0,
PPH_71736990_ref_YP_:100.0):16.0):25.0,(pac.txt_2021_:100.0,Psy_66047590_ref_YP_:100.0):19.0):42.0):100.0,
Pf0_77461189_ref_YP_:100.0);
SHAR_EOF
  (set 20 11 02 01 21 52 24 'TREEs20/ALIGN000274.JTTF.nex'; eval "$shar_touch") &&
  chmod 0644 'TREEs20/ALIGN000274.JTTF.nex'
if test $? -ne 0
then ${echo} 'restore of TREEs20/ALIGN000274.JTTF.nex failed'
fi
  if ${md5check}
  then (
       ${MD5SUM} -c >/dev/null 2>&1 || ${echo} 'TREEs20/ALIGN000274.JTTF.nex: MD5 check failed'
       ) << SHAR_EOF
7ed8f05405b166fa3d6b7a522070f341  TREEs20/ALIGN000274.JTTF.nex
SHAR_EOF
  else
test `LC_ALL=C wc -c < 'TREEs20/ALIGN000274.JTTF.nex'` -ne 545 && \
  ${echo} 'restoration warning:  size of TREEs20/ALIGN000274.JTTF.nex is not 545'
  fi
fi
# ============= TREEs20/ALIGN000174.JTTF.nex ==============
if test -f 'TREEs20/ALIGN000174.JTTF.nex' && test "$first_param" != -c; then
  ${echo} 'x -SKIPPING TREEs20/ALIGN000174.JTTF.nex (file already exists)'
else
${echo} 'x - extracting TREEs20/ALIGN000174.JTTF.nex (text)'
  sed 's/^X//' << 'SHAR_EOF' > 'TREEs20/ALIGN000174.JTTF.nex' &&
(((((((((Pae_114_:100.0,PPH_71735539_ref_YP_:100.0):11.0,(PGY4_01195_:100.0,
MORI_06490_:100.0):10.0):7.00,Pta_3572_:100.0):16.0,PLA107_06490_:100.0):69.0,
((PSYJA_18121_:100.0,PSYPI_19241_:100.0):10.0,(Ptt_6913_:100.0,PSYCIT7_08359_:100.0):11.0):22.0):32.0,
POR16_05034_:100.0):56.0,pma_2571_:100.0):55.0,((((PLA106_20728_:100.0,
Pmp_2518_:100.0):14.0,(T1_213971486_ref_ZP_:100.0,Pan.txt_4301_:100.0):11.0):13.0,
Pto_28872147_ref_NP_:100.0):31.0,(Psy_66043756_ref_YP_:100.0,pac.txt_1756_:100.0):84.0):28.0):100.0,
Pf0_77461528_ref_YP_:100.0);
SHAR_EOF
  (set 20 11 02 01 21 55 53 'TREEs20/ALIGN000174.JTTF.nex'; eval "$shar_touch") &&
  chmod 0644 'TREEs20/ALIGN000174.JTTF.nex'
if test $? -ne 0
then ${echo} 'restore of TREEs20/ALIGN000174.JTTF.nex failed'
fi
  if ${md5check}
  then (
       ${MD5SUM} -c >/dev/null 2>&1 || ${echo} 'TREEs20/ALIGN000174.JTTF.nex: MD5 check failed'
       ) << SHAR_EOF
d184ec1fba506c6d4374039d722d6144  TREEs20/ALIGN000174.JTTF.nex
SHAR_EOF
  else
test `LC_ALL=C wc -c < 'TREEs20/ALIGN000174.JTTF.nex'` -ne 544 && \
  ${echo} 'restoration warning:  size of TREEs20/ALIGN000174.JTTF.nex is not 544'
  fi
fi
# ============= TREEs20/ALIGN000275.DAYHOFFF.nex ==============
if test -f 'TREEs20/ALIGN000275.DAYHOFFF.nex' && test "$first_param" != -c; then
  ${echo} 'x -SKIPPING TREEs20/ALIGN000275.DAYHOFFF.nex (file already exists)'
else
${echo} 'x - extracting TREEs20/ALIGN000275.DAYHOFFF.nex (text)'
  sed 's/^X//' << 'SHAR_EOF' > 'TREEs20/ALIGN000275.DAYHOFFF.nex' &&
((((((((PGY4_04822_:100.0,PLA107_21394_:100.0):8.00,pac.txt_2018_:100.0):2.00,
(PSYCIT7_16964_:100.0,PPH_71733932_ref_YP_:100.0):6.00):2.00,(MORI_21394_:100.0,
Pae_4923_:100.0):4.00):4.00,Pta_5672_:100.0):12.0,POR16_06166_:100.0):64.0,
((((((pma_6821_:100.0,Ptt_6606_:100.0):6.00,Pan.txt_2483_:100.0):2.00,(PSYPI_05773_:100.0,
Pmp_2301_:100.0):6.00,(T1_213968039_ref_ZP_:100.0,Psy_66047593_ref_YP_:100.0):9.00):2.00,
PSYJA_02259_:100.0):7.00,Pto_28871941_ref_NP_:100.0):42.0,PLA106_02470_:100.0):68.0):100.0,
Pf0_77461192_ref_YP_:100.0);
SHAR_EOF
  (set 20 11 02 01 21 57 49 'TREEs20/ALIGN000275.DAYHOFFF.nex'; eval "$shar_touch") &&
  chmod 0644 'TREEs20/ALIGN000275.DAYHOFFF.nex'
if test $? -ne 0
then ${echo} 'restore of TREEs20/ALIGN000275.DAYHOFFF.nex failed'
fi
  if ${md5check}
  then (
       ${MD5SUM} -c >/dev/null 2>&1 || ${echo} 'TREEs20/ALIGN000275.DAYHOFFF.nex: MD5 check failed'
       ) << SHAR_EOF
e740f7a64113321161952c5d9e37d498  TREEs20/ALIGN000275.DAYHOFFF.nex
SHAR_EOF
  else
test `LC_ALL=C wc -c < 'TREEs20/ALIGN000275.DAYHOFFF.nex'` -ne 538 && \
  ${echo} 'restoration warning:  size of TREEs20/ALIGN000275.DAYHOFFF.nex is not 538'
  fi
fi
# ============= TREEs20/ALIGN000225.CPREVF.nex ==============
if test -f 'TREEs20/ALIGN000225.CPREVF.nex' && test "$first_param" != -c; then
  ${echo} 'x -SKIPPING TREEs20/ALIGN000225.CPREVF.nex (file already exists)'
else
${echo} 'x - extracting TREEs20/ALIGN000225.CPREVF.nex (text)'
  sed 's/^X//' << 'SHAR_EOF' > 'TREEs20/ALIGN000225.CPREVF.nex' &&
((((((((Pta_697_:100.0,Pae_1055_:100.0):16.0,(PGY4_25289_:100.0,PPH_71736455_ref_YP_:100.0):21.0):57.0,
(MORI_13022_:100.0,PLA107_13022_:100.0):31.0):87.0,pma_441_:100.0):81.0,((((pac.txt_4578_:100.0,
(PSYPI_01982_:100.0,Psy_66043311_ref_YP_:100.0):36.0):20.0,PSYJA_27529_:100.0):12.0,
Ptt_5988_:100.0):25.0,PSYCIT7_13184_:100.0):71.0):68.0,POR16_22546_:100.0):93.0,
(((PLA106_16559_:100.0,T1_213968401_ref_ZP_:100.0):32.0,Pto_28867392_ref_NP_:100.0):27.0,
(Pan.txt_1422_:100.0,Pmp_960_:100.0):65.0):80.0):100.0,Pf0_77456325_ref_YP_:100.0);
SHAR_EOF
  (set 20 11 02 01 21 57 57 'TREEs20/ALIGN000225.CPREVF.nex'; eval "$shar_touch") &&
  chmod 0644 'TREEs20/ALIGN000225.CPREVF.nex'
if test $? -ne 0
then ${echo} 'restore of TREEs20/ALIGN000225.CPREVF.nex failed'
fi
  if ${md5check}
  then (
       ${MD5SUM} -c >/dev/null 2>&1 || ${echo} 'TREEs20/ALIGN000225.CPREVF.nex: MD5 check failed'
       ) << SHAR_EOF
03f08a1f7d4dccddaacd38ca16d03247  TREEs20/ALIGN000225.CPREVF.nex
SHAR_EOF
  else
test `LC_ALL=C wc -c < 'TREEs20/ALIGN000225.CPREVF.nex'` -ne 541 && \
  ${echo} 'restoration warning:  size of TREEs20/ALIGN000225.CPREVF.nex is not 541'
  fi
fi
# ============= TREEs20/ALIGN000076.CPREVF.nex ==============
if test -f 'TREEs20/ALIGN000076.CPREVF.nex' && test "$first_param" != -c; then
  ${echo} 'x -SKIPPING TREEs20/ALIGN000076.CPREVF.nex (file already exists)'
else
${echo} 'x - extracting TREEs20/ALIGN000076.CPREVF.nex (text)'
  sed 's/^X//' << 'SHAR_EOF' > 'TREEs20/ALIGN000076.CPREVF.nex' &&
(((((((((PSYJA_25035_:100.0,Pto_28870530_ref_NP_:100.0):5.00,((POR16_17093_:100.0,
Pmp_5488_:100.0):3.00,(MORI_23161_:100.0,PSYPI_14278_:100.0):3.00):1.00,((Ptt_4046_:100.0,
PSYCIT7_25087_:100.0):4.00,Pta_4928_:100.0):2.00,(Pan.txt_2111_:100.0,PPH_71737615_ref_YP_:100.0):2.00):1.00,
(T1_213970034_ref_ZP_:100.0,PLA106_14576_:100.0):4.00):2.00,PLA107_23161_:100.0):17.0,
PGY4_21797_:100.0):22.0,Pae_2509_:100.0):31.0,(pac.txt_2517_:100.0,Psy_66046427_ref_YP_:100.0):39.0):83.0,
pma_4115_:100.0):100.0,Pf0_77459826_ref_YP_:100.0);
SHAR_EOF
  (set 20 11 02 01 21 58 54 'TREEs20/ALIGN000076.CPREVF.nex'; eval "$shar_touch") &&
  chmod 0644 'TREEs20/ALIGN000076.CPREVF.nex'
if test $? -ne 0
then ${echo} 'restore of TREEs20/ALIGN000076.CPREVF.nex failed'
fi
  if ${md5check}
  then (
       ${MD5SUM} -c >/dev/null 2>&1 || ${echo} 'TREEs20/ALIGN000076.CPREVF.nex: MD5 check failed'
       ) << SHAR_EOF
b5c35dcbb5db132d397c82d172063a65  TREEs20/ALIGN000076.CPREVF.nex
SHAR_EOF
  else
test `LC_ALL=C wc -c < 'TREEs20/ALIGN000076.CPREVF.nex'` -ne 530 && \
  ${echo} 'restoration warning:  size of TREEs20/ALIGN000076.CPREVF.nex is not 530'
  fi
fi
# ============= TREEs20/ALIGN000024.JTTF.nex ==============
if test -f 'TREEs20/ALIGN000024.JTTF.nex' && test "$first_param" != -c; then
  ${echo} 'x -SKIPPING TREEs20/ALIGN000024.JTTF.nex (file already exists)'
else
${echo} 'x - extracting TREEs20/ALIGN000024.JTTF.nex (text)'
  sed 's/^X//' << 'SHAR_EOF' > 'TREEs20/ALIGN000024.JTTF.nex' &&
((((((PLA106_11890_:100.0,Pto_28871540_ref_NP_:100.0):32.0,T1_213966564_ref_ZP_:100.0):57.0,
(Pmp_1557_:100.0,Pan.txt_5208_:100.0):47.0):72.0,(((PGY4_07489_:100.0,((Pta_5948_:100.0,
((PLA107_15542_:100.0,MORI_15542_:100.0):27.0,PPH_71736072_ref_YP_:100.0):24.0):54.0,
Pae_2818_:100.0):40.0):85.0,POR16_10691_:100.0):42.0,(((Ptt_3700_:100.0,pac.txt_3046_:100.0):33.0,
(Psy_66047326_ref_YP_:100.0,PSYPI_05058_:100.0):66.0):38.0,(PSYCIT7_02202_:100.0,
PSYJA_00370_:100.0):32.0):85.0):50.0):72.0,pma_2336_:100.0):100.0,Pf0_77460891_ref_YP_:100.0);
SHAR_EOF
  (set 20 11 02 01 22 01 49 'TREEs20/ALIGN000024.JTTF.nex'; eval "$shar_touch") &&
  chmod 0644 'TREEs20/ALIGN000024.JTTF.nex'
if test $? -ne 0
then ${echo} 'restore of TREEs20/ALIGN000024.JTTF.nex failed'
fi
  if ${md5check}
  then (
       ${MD5SUM} -c >/dev/null 2>&1 || ${echo} 'TREEs20/ALIGN000024.JTTF.nex: MD5 check failed'
       ) << SHAR_EOF
f11e2683256c922f7722f047c7d66b45  TREEs20/ALIGN000024.JTTF.nex
SHAR_EOF
  else
test `LC_ALL=C wc -c < 'TREEs20/ALIGN000024.JTTF.nex'` -ne 544 && \
  ${echo} 'restoration warning:  size of TREEs20/ALIGN000024.JTTF.nex is not 544'
  fi
fi
# ============= TREEs20/ALIGN000025.JTTF.nex ==============
if test -f 'TREEs20/ALIGN000025.JTTF.nex' && test "$first_param" != -c; then
  ${echo} 'x -SKIPPING TREEs20/ALIGN000025.JTTF.nex (file already exists)'
else
${echo} 'x - extracting TREEs20/ALIGN000025.JTTF.nex (text)'
  sed 's/^X//' << 'SHAR_EOF' > 'TREEs20/ALIGN000025.JTTF.nex' &&
((pma_2348_:100.0,(((((((((PPH_71737166_ref_YP_:100.0,PGY4_07569_:100.0):5.00,
PLA107_15602_:100.0):4.00,(MORI_15602_:100.0,PSYPI_04993_:100.0):6.00):2.00,
((Pta_5937_:100.0,PSYCIT7_02282_:100.0):7.00,PSYJA_00440_:100.0):3.00):4.00,
Pae_2806_:100.0):29.0,Ptt_3714_:100.0):32.0,(((Pto_28871552_ref_NP_:100.0,
PLA106_11830_:100.0):16.0,T1_213966576_ref_ZP_:100.0):9.00,POR16_10626_:100.0):28.0):41.0,
(Psy_66047338_ref_YP_:100.0,pac.txt_3060_:100.0):32.0):12.0,(Pmp_1569_:100.0,
Pan.txt_5196_:100.0):21.0):57.0):100.0,Pf0_77460903_ref_YP_:100.0);
SHAR_EOF
  (set 20 11 02 01 22 08 42 'TREEs20/ALIGN000025.JTTF.nex'; eval "$shar_touch") &&
  chmod 0644 'TREEs20/ALIGN000025.JTTF.nex'
if test $? -ne 0
then ${echo} 'restore of TREEs20/ALIGN000025.JTTF.nex failed'
fi
  if ${md5check}
  then (
       ${MD5SUM} -c >/dev/null 2>&1 || ${echo} 'TREEs20/ALIGN000025.JTTF.nex: MD5 check failed'
       ) << SHAR_EOF
89ac9002acf03ecd50b27ceff2bdc354  TREEs20/ALIGN000025.JTTF.nex
SHAR_EOF
  else
test `LC_ALL=C wc -c < 'TREEs20/ALIGN000025.JTTF.nex'` -ne 545 && \
  ${echo} 'restoration warning:  size of TREEs20/ALIGN000025.JTTF.nex is not 545'
  fi
fi
# ============= TREEs20/ALIGN000077.DAYHOFFF.nex ==============
if test -f 'TREEs20/ALIGN000077.DAYHOFFF.nex' && test "$first_param" != -c; then
  ${echo} 'x -SKIPPING TREEs20/ALIGN000077.DAYHOFFF.nex (file already exists)'
else
${echo} 'x - extracting TREEs20/ALIGN000077.DAYHOFFF.nex (text)'
  sed 's/^X//' << 'SHAR_EOF' > 'TREEs20/ALIGN000077.DAYHOFFF.nex' &&
(Pf0_77459820_ref_YP_:100.0,(((((((Ptt_4052_:100.0,((pac.txt_2511_:100.0,
PSYCIT7_25117_:100.0):22.0,Psy_66046421_ref_YP_:100.0):49.0):20.0,PSYPI_14243_:100.0):15.0,
PSYJA_24995_:100.0):53.0,(((((Pta_4935_:100.0,PLA107_23201_:100.0):25.0,
MORI_23201_:100.0):64.0,PGY4_21832_:100.0):21.0,PPH_71737241_ref_YP_:100.0):63.0,
Pae_2516_:100.0):86.0):19.0,(((Pan.txt_2118_:100.0,(PLA106_14541_:100.0,
T1_213970040_ref_ZP_:100.0):26.0):21.0,Pmp_5495_:100.0):24.0,Pto_28870524_ref_NP_:100.0):98.0):38.0,
POR16_17123_:100.0):36.0,pma_4121_:100.0):100.0);
SHAR_EOF
  (set 20 11 02 01 22 12 33 'TREEs20/ALIGN000077.DAYHOFFF.nex'; eval "$shar_touch") &&
  chmod 0644 'TREEs20/ALIGN000077.DAYHOFFF.nex'
if test $? -ne 0
then ${echo} 'restore of TREEs20/ALIGN000077.DAYHOFFF.nex failed'
fi
  if ${md5check}
  then (
       ${MD5SUM} -c >/dev/null 2>&1 || ${echo} 'TREEs20/ALIGN000077.DAYHOFFF.nex: MD5 check failed'
       ) << SHAR_EOF
a7511f397d7886210ff3ea81834d047b  TREEs20/ALIGN000077.DAYHOFFF.nex
SHAR_EOF
  else
test `LC_ALL=C wc -c < 'TREEs20/ALIGN000077.DAYHOFFF.nex'` -ne 545 && \
  ${echo} 'restoration warning:  size of TREEs20/ALIGN000077.DAYHOFFF.nex is not 545'
  fi
fi
# ============= TREEs20/ALIGN000129.CPREVF.nex ==============
if test -f 'TREEs20/ALIGN000129.CPREVF.nex' && test "$first_param" != -c; then
  ${echo} 'x -SKIPPING TREEs20/ALIGN000129.CPREVF.nex (file already exists)'
else
${echo} 'x - extracting TREEs20/ALIGN000129.CPREVF.nex (text)'
  sed 's/^X//' << 'SHAR_EOF' > 'TREEs20/ALIGN000129.CPREVF.nex' &&
(((((pac.txt_92_:100.0,PSYCIT7_04558_:100.0):68.0,(((PLA107_08694_:100.0,
MORI_08694_:100.0):86.0,Pae_1718_:100.0):86.0,(PGY4_13419_:100.0,PPH_71734677_ref_YP_:100.0):92.0):85.0):48.0,
(((((PSYJA_04524_:100.0,Ptt_348_:100.0):39.0,PSYPI_00380_:100.0):99.0,Psy_66044601_ref_YP_:100.0):45.0,
POR16_15087_:100.0):48.0,Pta_2767_:100.0):100.0):56.0,(((((Pto_28868750_ref_NP_:100.0,
T1_213969128_ref_ZP_:100.0):37.0,PLA106_10147_:100.0):71.0,Pan.txt_5499_:100.0):92.0,
pma_1082_:100.0):49.0,Pmp_190_:100.0):27.0):100.0,Pf0_77457338_ref_YP_:100.0);
SHAR_EOF
  (set 20 11 02 01 22 12 43 'TREEs20/ALIGN000129.CPREVF.nex'; eval "$shar_touch") &&
  chmod 0644 'TREEs20/ALIGN000129.CPREVF.nex'
if test $? -ne 0
then ${echo} 'restore of TREEs20/ALIGN000129.CPREVF.nex failed'
fi
  if ${md5check}
  then (
       ${MD5SUM} -c >/dev/null 2>&1 || ${echo} 'TREEs20/ALIGN000129.CPREVF.nex: MD5 check failed'
       ) << SHAR_EOF
db1dbb5f1323aea7337b16a91289a101  TREEs20/ALIGN000129.CPREVF.nex
SHAR_EOF
  else
test `LC_ALL=C wc -c < 'TREEs20/ALIGN000129.CPREVF.nex'` -ne 541 && \
  ${echo} 'restoration warning:  size of TREEs20/ALIGN000129.CPREVF.nex is not 541'
  fi
fi
# ============= TREEs20/ALIGN000175.JTTF.nex ==============
if test -f 'TREEs20/ALIGN000175.JTTF.nex' && test "$first_param" != -c; then
  ${echo} 'x -SKIPPING TREEs20/ALIGN000175.JTTF.nex (file already exists)'
else
${echo} 'x - extracting TREEs20/ALIGN000175.JTTF.nex (text)'
  sed 's/^X//' << 'SHAR_EOF' > 'TREEs20/ALIGN000175.JTTF.nex' &&
((((((((T1_213967858_ref_ZP_:100.0,Pto_28872127_ref_NP_:100.0):48.0,
PLA106_01530_:100.0):64.0,(Pan.txt_4275_:100.0,Pmp_2489_:100.0):95.0):80.0,
(((((MORI_06390_:100.0,PLA107_06390_:100.0):25.0,Pae_94_:100.0):27.0,PPH_71737375_ref_YP_:100.0):19.0,
PGY4_01390_:100.0):40.0,Pta_3592_:100.0):99.0):84.0,(POR16_05159_:100.0,pma_1829_:100.0):62.0):56.0,
PSYCIT7_08484_:100.0):58.0,((PSYJA_26030_:100.0,(PSYPI_19391_:100.0,Ptt_6884_:100.0):32.0):73.0,
(Psy_66043777_ref_YP_:100.0,pac.txt_1777_:100.0):90.0):57.0):100.0,Pf0_77461475_ref_YP_:100.0);
SHAR_EOF
  (set 20 11 02 01 22 12 59 'TREEs20/ALIGN000175.JTTF.nex'; eval "$shar_touch") &&
  chmod 0644 'TREEs20/ALIGN000175.JTTF.nex'
if test $? -ne 0
then ${echo} 'restore of TREEs20/ALIGN000175.JTTF.nex failed'
fi
  if ${md5check}
  then (
       ${MD5SUM} -c >/dev/null 2>&1 || ${echo} 'TREEs20/ALIGN000175.JTTF.nex: MD5 check failed'
       ) << SHAR_EOF
576141c7ff99890eb556bb456aea7fab  TREEs20/ALIGN000175.JTTF.nex
SHAR_EOF
  else
test `LC_ALL=C wc -c < 'TREEs20/ALIGN000175.JTTF.nex'` -ne 542 && \
  ${echo} 'restoration warning:  size of TREEs20/ALIGN000175.JTTF.nex is not 542'
  fi
fi
# ============= TREEs20/ALIGN000276.JTTF.nex ==============
if test -f 'TREEs20/ALIGN000276.JTTF.nex' && test "$first_param" != -c; then
  ${echo} 'x -SKIPPING TREEs20/ALIGN000276.JTTF.nex (file already exists)'
else
${echo} 'x - extracting TREEs20/ALIGN000276.JTTF.nex (text)'
  sed 's/^X//' << 'SHAR_EOF' > 'TREEs20/ALIGN000276.JTTF.nex' &&
((((((((PPH_71734027_ref_YP_:100.0,(MORI_21324_:100.0,Pta_1509_:100.0):20.0):11.0,
PGY4_04897_:100.0):17.0,PLA107_21324_:100.0):53.0,Pae_4935_:100.0):76.0,(((T1_213968027_ref_ZP_:100.0,
(Pmp_2313_:100.0,Pto_28871954_ref_NP_:100.0):26.0):27.0,PLA106_02410_:100.0):68.0,
Pan.txt_2471_:100.0):73.0):77.0,(pma_6808_:100.0,POR16_06106_:100.0):100.0):41.0,
(((Ptt_6593_:100.0,(PSYJA_02334_:100.0,PSYPI_05858_:100.0):48.0):74.0,(pac.txt_2006_:100.0,
Psy_66047605_ref_YP_:100.0):63.0):59.0,PSYCIT7_17039_:100.0):68.0):100.0,
Pf0_77456852_ref_YP_:100.0);
SHAR_EOF
  (set 20 11 02 01 22 16 07 'TREEs20/ALIGN000276.JTTF.nex'; eval "$shar_touch") &&
  chmod 0644 'TREEs20/ALIGN000276.JTTF.nex'
if test $? -ne 0
then ${echo} 'restore of TREEs20/ALIGN000276.JTTF.nex failed'
fi
  if ${md5check}
  then (
       ${MD5SUM} -c >/dev/null 2>&1 || ${echo} 'TREEs20/ALIGN000276.JTTF.nex: MD5 check failed'
       ) << SHAR_EOF
c58a1fbecfb798de7b67cba883767c89  TREEs20/ALIGN000276.JTTF.nex
SHAR_EOF
  else
test `LC_ALL=C wc -c < 'TREEs20/ALIGN000276.JTTF.nex'` -ne 546 && \
  ${echo} 'restoration warning:  size of TREEs20/ALIGN000276.JTTF.nex is not 546'
  fi
fi
# ============= TREEs20/ALIGN000026.DAYHOFFF.nex ==============
if test -f 'TREEs20/ALIGN000026.DAYHOFFF.nex' && test "$first_param" != -c; then
  ${echo} 'x -SKIPPING TREEs20/ALIGN000026.DAYHOFFF.nex (file already exists)'
else
${echo} 'x - extracting TREEs20/ALIGN000026.DAYHOFFF.nex (text)'
  sed 's/^X//' << 'SHAR_EOF' > 'TREEs20/ALIGN000026.DAYHOFFF.nex' &&
(Pf0_77460909_ref_YP_:100.0,((((((((PSYJA_00475_:100.0,PSYCIT7_02317_:100.0):22.0,
Psy_66047344_ref_YP_:100.0):16.0,PSYPI_04958_:100.0):18.0,pac.txt_3066_:100.0):64.0,
(Pae_2800_:100.0,((PLA107_15632_:100.0,(MORI_15632_:100.0,PGY4_07604_:100.0):18.0):8.00,
(PPH_71737095_ref_YP_:100.0,Pta_5931_:100.0):16.0):54.0):60.0):25.0,((((PLA106_11795_:100.0,
Pto_28871558_ref_NP_:100.0):28.0,(Pan.txt_5189_:100.0,Pmp_1576_:100.0):19.0):60.0,
T1_213966582_ref_ZP_:100.0):92.0,pma_2354_:100.0):47.0):33.0,Ptt_3721_:100.0):33.0,
POR16_36389_:100.0):100.0);
SHAR_EOF
  (set 20 11 02 01 22 17 57 'TREEs20/ALIGN000026.DAYHOFFF.nex'; eval "$shar_touch") &&
  chmod 0644 'TREEs20/ALIGN000026.DAYHOFFF.nex'
if test $? -ne 0
then ${echo} 'restore of TREEs20/ALIGN000026.DAYHOFFF.nex failed'
fi
  if ${md5check}
  then (
       ${MD5SUM} -c >/dev/null 2>&1 || ${echo} 'TREEs20/ALIGN000026.DAYHOFFF.nex: MD5 check failed'
       ) << SHAR_EOF
4c21cbb9882c821fa24f07ae37a55e0d  TREEs20/ALIGN000026.DAYHOFFF.nex
SHAR_EOF
  else
test `LC_ALL=C wc -c < 'TREEs20/ALIGN000026.DAYHOFFF.nex'` -ne 545 && \
  ${echo} 'restoration warning:  size of TREEs20/ALIGN000026.DAYHOFFF.nex is not 545'
  fi
fi
# ============= TREEs20/ALIGN000226.CPREVF.nex ==============
if test -f 'TREEs20/ALIGN000226.CPREVF.nex' && test "$first_param" != -c; then
  ${echo} 'x -SKIPPING TREEs20/ALIGN000226.CPREVF.nex (file already exists)'
else
${echo} 'x - extracting TREEs20/ALIGN000226.CPREVF.nex (text)'
  sed 's/^X//' << 'SHAR_EOF' > 'TREEs20/ALIGN000226.CPREVF.nex' &&
((((((((PSYPI_02017_:100.0,PSYJA_27564_:100.0):80.0,Ptt_6220_:100.0):81.0,
(pac.txt_4572_:100.0,Psy_66043305_ref_YP_:100.0):26.0):59.0,PSYCIT7_13214_:100.0):87.0,
POR16_22576_:100.0):33.0,(((((PLA107_13052_:100.0,MORI_13052_:100.0):21.0,
PGY4_25259_:100.0):23.0,Pae_1061_:100.0):55.0,PPH_71734425_ref_YP_:100.0):31.0,
((Pan.txt_1428_:100.0,(((PLA106_16589_:100.0,Pto_28867398_ref_NP_:100.0):33.0,
T1_213968407_ref_ZP_:100.0):77.0,Pmp_954_:100.0):36.0):82.0,pma_448_:100.0):77.0):36.0):41.0,
Pta_703_:100.0):100.0,Pf0_77456331_ref_YP_:100.0);
SHAR_EOF
  (set 20 11 02 01 22 19 27 'TREEs20/ALIGN000226.CPREVF.nex'; eval "$shar_touch") &&
  chmod 0644 'TREEs20/ALIGN000226.CPREVF.nex'
if test $? -ne 0
then ${echo} 'restore of TREEs20/ALIGN000226.CPREVF.nex failed'
fi
  if ${md5check}
  then (
       ${MD5SUM} -c >/dev/null 2>&1 || ${echo} 'TREEs20/ALIGN000226.CPREVF.nex: MD5 check failed'
       ) << SHAR_EOF
5fd917f9f17933675a6e331ddd9d735c  TREEs20/ALIGN000226.CPREVF.nex
SHAR_EOF
  else
test `LC_ALL=C wc -c < 'TREEs20/ALIGN000226.CPREVF.nex'` -ne 542 && \
  ${echo} 'restoration warning:  size of TREEs20/ALIGN000226.CPREVF.nex is not 542'
  fi
fi
# ============= TREEs20/ALIGN000078.JTTF.nex ==============
if test -f 'TREEs20/ALIGN000078.JTTF.nex' && test "$first_param" != -c; then
  ${echo} 'x -SKIPPING TREEs20/ALIGN000078.JTTF.nex (file already exists)'
else
${echo} 'x - extracting TREEs20/ALIGN000078.JTTF.nex (text)'
  sed 's/^X//' << 'SHAR_EOF' > 'TREEs20/ALIGN000078.JTTF.nex' &&
(((((((POR16_17163_:100.0,pma_4133_:100.0):23.0,(Pmp_5501_:100.0,((T1_213970047_ref_ZP_:100.0,
(PLA106_14511_:100.0,Pto_28870518_ref_NP_:100.0):21.0):15.0,Pan.txt_2131_:100.0):38.0):55.0):27.0,
((((PPH_71735262_ref_YP_:100.0,Pta_4940_:100.0):20.0,Pae_2522_:100.0):31.0,
(MORI_23231_:100.0,PLA107_23231_:100.0):74.0):29.0,PGY4_21867_:100.0):83.0):34.0,
(Psy_66046413_ref_YP_:100.0,pac.txt_2503_:100.0):18.0):15.0,PSYCIT7_25157_:100.0):53.0,
(PSYPI_13893_:100.0,(Ptt_4060_:100.0,PSYJA_24940_:100.0):26.0):38.0):100.0,
Pf0_77459813_ref_YP_:100.0);
SHAR_EOF
  (set 20 11 02 01 22 20 00 'TREEs20/ALIGN000078.JTTF.nex'; eval "$shar_touch") &&
  chmod 0644 'TREEs20/ALIGN000078.JTTF.nex'
if test $? -ne 0
then ${echo} 'restore of TREEs20/ALIGN000078.JTTF.nex failed'
fi
  if ${md5check}
  then (
       ${MD5SUM} -c >/dev/null 2>&1 || ${echo} 'TREEs20/ALIGN000078.JTTF.nex: MD5 check failed'
       ) << SHAR_EOF
d87859e5781b3a9a19d1ffe86ff0f6c8  TREEs20/ALIGN000078.JTTF.nex
SHAR_EOF
  else
test `LC_ALL=C wc -c < 'TREEs20/ALIGN000078.JTTF.nex'` -ne 545 && \
  ${echo} 'restoration warning:  size of TREEs20/ALIGN000078.JTTF.nex is not 545'
  fi
fi
# ============= TREEs20/ALIGN000277.RTREVF.nex ==============
if test -f 'TREEs20/ALIGN000277.RTREVF.nex' && test "$first_param" != -c; then
  ${echo} 'x -SKIPPING TREEs20/ALIGN000277.RTREVF.nex (file already exists)'
else
${echo} 'x - extracting TREEs20/ALIGN000277.RTREVF.nex (text)'
  sed 's/^X//' << 'SHAR_EOF' > 'TREEs20/ALIGN000277.RTREVF.nex' &&
((((((((Pto_28871974_ref_NP_:100.0,Pae_4956_:100.0):6.00,(PLA106_02310_:100.0,
PLA107_28684_:100.0):7.00,((PSYCIT7_17149_:100.0,Psy_66047626_ref_YP_:100.0):7.00,
(PPH_71734136_ref_YP_:100.0,pac.txt_1981_:100.0):4.00):2.00):2.00,(MORI_28684_:100.0,
T1_213968008_ref_ZP_:100.0):7.00):13.0,(Pmp_2335_:100.0,Pan.txt_2451_:100.0):65.0):11.0,
((pma_6784_:100.0,POR16_05991_:100.0):48.0,Pta_1488_:100.0):38.0):9.00,PGY4_05027_:100.0):25.0,
(PSYPI_05988_:100.0,(Ptt_6571_:100.0,PSYJA_02484_:100.0):30.0):49.0):100.0,
Pf0_77456848_ref_YP_:100.0);
SHAR_EOF
  (set 20 11 02 01 22 25 28 'TREEs20/ALIGN000277.RTREVF.nex'; eval "$shar_touch") &&
  chmod 0644 'TREEs20/ALIGN000277.RTREVF.nex'
if test $? -ne 0
then ${echo} 'restore of TREEs20/ALIGN000277.RTREVF.nex failed'
fi
  if ${md5check}
  then (
       ${MD5SUM} -c >/dev/null 2>&1 || ${echo} 'TREEs20/ALIGN000277.RTREVF.nex: MD5 check failed'
       ) << SHAR_EOF
21de6fd08cee438dc657b8313eec679a  TREEs20/ALIGN000277.RTREVF.nex
SHAR_EOF
  else
test `LC_ALL=C wc -c < 'TREEs20/ALIGN000277.RTREVF.nex'` -ne 538 && \
  ${echo} 'restoration warning:  size of TREEs20/ALIGN000277.RTREVF.nex is not 538'
  fi
fi
# ============= TREEs20/ALIGN000176.MTREVF.nex ==============
if test -f 'TREEs20/ALIGN000176.MTREVF.nex' && test "$first_param" != -c; then
  ${echo} 'x -SKIPPING TREEs20/ALIGN000176.MTREVF.nex (file already exists)'
else
${echo} 'x - extracting TREEs20/ALIGN000176.MTREVF.nex (text)'
  sed 's/^X//' << 'SHAR_EOF' > 'TREEs20/ALIGN000176.MTREVF.nex' &&
((((((pma_1844_:100.0,((((Pto_28872114_ref_NP_:100.0,PLA106_01605_:100.0):27.0,
T1_213967872_ref_ZP_:100.0):65.0,Pan.txt_4262_:100.0):36.0,Pmp_2476_:100.0):81.0):61.0,
POR16_05224_:100.0):84.0,((pac.txt_1796_:100.0,Psy_66043790_ref_YP_:100.0):70.0,
(PSYCIT7_08564_:100.0,(PSYPI_24804_:100.0,(PSYJA_26110_:100.0,Ptt_6870_:100.0):45.0):42.0):45.0):48.0):48.0,
(((Pta_3604_:100.0,PLA107_06315_:100.0):35.0,MORI_06315_:100.0):96.0,(PPH_71735007_ref_YP_:100.0,
Pae_80_:100.0):94.0):61.0):36.0,PGY4_01490_:100.0):100.0,Pf0_77456696_ref_YP_:100.0);
SHAR_EOF
  (set 20 11 02 01 22 29 35 'TREEs20/ALIGN000176.MTREVF.nex'; eval "$shar_touch") &&
  chmod 0644 'TREEs20/ALIGN000176.MTREVF.nex'
if test $? -ne 0
then ${echo} 'restore of TREEs20/ALIGN000176.MTREVF.nex failed'
fi
  if ${md5check}
  then (
       ${MD5SUM} -c >/dev/null 2>&1 || ${echo} 'TREEs20/ALIGN000176.MTREVF.nex: MD5 check failed'
       ) << SHAR_EOF
8e2a94a5c55ef1708b287695b9b47344  TREEs20/ALIGN000176.MTREVF.nex
SHAR_EOF
  else
test `LC_ALL=C wc -c < 'TREEs20/ALIGN000176.MTREVF.nex'` -ne 542 && \
  ${echo} 'restoration warning:  size of TREEs20/ALIGN000176.MTREVF.nex is not 542'
  fi
fi
# ============= TREEs20/ALIGN000278.MTMAMF.nex ==============
if test -f 'TREEs20/ALIGN000278.MTMAMF.nex' && test "$first_param" != -c; then
  ${echo} 'x -SKIPPING TREEs20/ALIGN000278.MTMAMF.nex (file already exists)'
else
${echo} 'x - extracting TREEs20/ALIGN000278.MTMAMF.nex (text)'
  sed 's/^X//' << 'SHAR_EOF' > 'TREEs20/ALIGN000278.MTMAMF.nex' &&
(((((Pta_1481_:100.0,T1_213968002_ref_ZP_:100.0):3.00,((pac.txt_1975_:100.0,
Pmp_2341_:100.0):4.00,(PSYCIT7_17179_:100.0,MORI_28714_:100.0):2.00):1.00,
(Ptt_6565_:100.0,Psy_66047632_ref_YP_:100.0):3.00):2.00,(PSYJA_02519_:100.0,
PLA106_02280_:100.0):3.00,(Pae_4962_:100.0,PPH_71733347_ref_YP_:100.0):2.00,
(Pan.txt_2444_:100.0,(PLA107_28714_:100.0,PSYPI_06023_:100.0):3.00):2.00,
((pma_6778_:100.0,POR16_05956_:100.0):57.0,Pto_28871980_ref_NP_:100.0):30.0):3.00,
PGY4_33004_:100.0):100.0,Pf0_77456842_ref_YP_:100.0);
SHAR_EOF
  (set 20 11 02 01 22 29 40 'TREEs20/ALIGN000278.MTMAMF.nex'; eval "$shar_touch") &&
  chmod 0644 'TREEs20/ALIGN000278.MTMAMF.nex'
if test $? -ne 0
then ${echo} 'restore of TREEs20/ALIGN000278.MTMAMF.nex failed'
fi
  if ${md5check}
  then (
       ${MD5SUM} -c >/dev/null 2>&1 || ${echo} 'TREEs20/ALIGN000278.MTMAMF.nex: MD5 check failed'
       ) << SHAR_EOF
0f6fcb4f007dff81d1239078b37659e5  TREEs20/ALIGN000278.MTMAMF.nex
SHAR_EOF
  else
test `LC_ALL=C wc -c < 'TREEs20/ALIGN000278.MTMAMF.nex'` -ne 517 && \
  ${echo} 'restoration warning:  size of TREEs20/ALIGN000278.MTMAMF.nex is not 517'
  fi
fi
# ============= TREEs20/ALIGN000130.JTTF.nex ==============
if test -f 'TREEs20/ALIGN000130.JTTF.nex' && test "$first_param" != -c; then
  ${echo} 'x -SKIPPING TREEs20/ALIGN000130.JTTF.nex (file already exists)'
else
${echo} 'x - extracting TREEs20/ALIGN000130.JTTF.nex (text)'
  sed 's/^X//' << 'SHAR_EOF' > 'TREEs20/ALIGN000130.JTTF.nex' &&
(((((((Pan.txt_5495_:100.0,Pmp_194_:100.0):99.0,((T1_213969125_ref_ZP_:100.0,
PLA106_10132_:100.0):78.0,Pto_28868747_ref_NP_:100.0):91.0):96.0,(((((PLA107_08714_:100.0,
MORI_08714_:100.0):74.0,PPH_71738080_ref_YP_:100.0):25.0,Pta_2763_:100.0):14.0,
Pae_669_:100.0):29.0,PGY4_13434_:100.0):58.0):41.0,((PSYCIT7_04578_:100.0,
(pac.txt_96_:100.0,Psy_66044598_ref_YP_:100.0):99.0):43.0,((Ptt_351_:100.0,
PSYPI_00405_:100.0):46.0,PSYJA_04504_:100.0):100.0):44.0):19.0,pma_1086_:100.0):40.0,
POR16_15072_:100.0):100.0,Pf0_77457335_ref_YP_:100.0);
SHAR_EOF
  (set 20 11 02 01 22 32 00 'TREEs20/ALIGN000130.JTTF.nex'; eval "$shar_touch") &&
  chmod 0644 'TREEs20/ALIGN000130.JTTF.nex'
if test $? -ne 0
then ${echo} 'restore of TREEs20/ALIGN000130.JTTF.nex failed'
fi
  if ${md5check}
  then (
       ${MD5SUM} -c >/dev/null 2>&1 || ${echo} 'TREEs20/ALIGN000130.JTTF.nex: MD5 check failed'
       ) << SHAR_EOF
7dd5f9c62fefd093dfc6be58883ea3a0  TREEs20/ALIGN000130.JTTF.nex
SHAR_EOF
  else
test `LC_ALL=C wc -c < 'TREEs20/ALIGN000130.JTTF.nex'` -ne 541 && \
  ${echo} 'restoration warning:  size of TREEs20/ALIGN000130.JTTF.nex is not 541'
  fi
fi
# ============= TREEs20/ALIGN000027.JTTF.nex ==============
if test -f 'TREEs20/ALIGN000027.JTTF.nex' && test "$first_param" != -c; then
  ${echo} 'x -SKIPPING TREEs20/ALIGN000027.JTTF.nex (file already exists)'
else
${echo} 'x - extracting TREEs20/ALIGN000027.JTTF.nex (text)'
  sed 's/^X//' << 'SHAR_EOF' > 'TREEs20/ALIGN000027.JTTF.nex' &&
(((((((((Ptt_3722_:100.0,PSYPI_04953_:100.0):56.0,PSYJA_00480_:100.0):74.0,
(Psy_66047345_ref_YP_:100.0,pac.txt_3067_:100.0):44.0):69.0,(PSYCIT7_02322_:100.0,
pma_2355_:100.0):47.0):43.0,POR16_36384_:100.0):50.0,((((Pae_2799_:100.0,
Pta_5930_:100.0):16.0,(PLA107_15637_:100.0,PGY4_07609_:100.0):17.0):9.00,
MORI_15637_:100.0):38.0,PPH_71737098_ref_YP_:100.0):51.0):10.0,((T1_213966583_ref_ZP_:100.0,
Pto_28871559_ref_NP_:100.0):23.0,PLA106_11790_:100.0):20.0):48.0,(Pmp_1577_:100.0,
Pan.txt_5188_:100.0):51.0):100.0,Pf0_77460910_ref_YP_:100.0);
SHAR_EOF
  (set 20 11 02 01 22 34 29 'TREEs20/ALIGN000027.JTTF.nex'; eval "$shar_touch") &&
  chmod 0644 'TREEs20/ALIGN000027.JTTF.nex'
if test $? -ne 0
then ${echo} 'restore of TREEs20/ALIGN000027.JTTF.nex failed'
fi
  if ${md5check}
  then (
       ${MD5SUM} -c >/dev/null 2>&1 || ${echo} 'TREEs20/ALIGN000027.JTTF.nex: MD5 check failed'
       ) << SHAR_EOF
5ced9cf26b2fc7803f276fe432dfb89a  TREEs20/ALIGN000027.JTTF.nex
SHAR_EOF
  else
test `LC_ALL=C wc -c < 'TREEs20/ALIGN000027.JTTF.nex'` -ne 545 && \
  ${echo} 'restoration warning:  size of TREEs20/ALIGN000027.JTTF.nex is not 545'
  fi
fi
# ============= TREEs20/ALIGN000079.DAYHOFFF.nex ==============
if test -f 'TREEs20/ALIGN000079.DAYHOFFF.nex' && test "$first_param" != -c; then
  ${echo} 'x -SKIPPING TREEs20/ALIGN000079.DAYHOFFF.nex (file already exists)'
else
${echo} 'x - extracting TREEs20/ALIGN000079.DAYHOFFF.nex (text)'
  sed 's/^X//' << 'SHAR_EOF' > 'TREEs20/ALIGN000079.DAYHOFFF.nex' &&
((((Pae_2526_:100.0,(((PPH_71738155_ref_YP_:100.0,PLA107_23246_:100.0):15.0,
(PGY4_21887_:100.0,Pta_4943_:100.0):13.0):19.0,MORI_23246_:100.0):67.0):87.0,
(((((Pmp_5504_:100.0,Pan.txt_2134_:100.0):68.0,(T1_213970050_ref_ZP_:100.0,
(PLA106_14496_:100.0,Pto_28870515_ref_NP_:100.0):27.0):35.0):95.0,pma_4136_:100.0):40.0,
((PSYPI_13878_:100.0,PSYCIT7_25172_:100.0):10.0,(Ptt_4064_:100.0,PSYJA_24925_:100.0):57.0):25.0):20.0,
POR16_17183_:100.0):51.0):49.0,(pac.txt_2501_:100.0,Psy_66046410_ref_YP_:100.0):61.0):100.0,
Pf0_77459810_ref_YP_:100.0);
SHAR_EOF
  (set 20 11 02 01 22 34 37 'TREEs20/ALIGN000079.DAYHOFFF.nex'; eval "$shar_touch") &&
  chmod 0644 'TREEs20/ALIGN000079.DAYHOFFF.nex'
if test $? -ne 0
then ${echo} 'restore of TREEs20/ALIGN000079.DAYHOFFF.nex failed'
fi
  if ${md5check}
  then (
       ${MD5SUM} -c >/dev/null 2>&1 || ${echo} 'TREEs20/ALIGN000079.DAYHOFFF.nex: MD5 check failed'
       ) << SHAR_EOF
2b0977d52cbdb074145a31325582672a  TREEs20/ALIGN000079.DAYHOFFF.nex
SHAR_EOF
  else
test `LC_ALL=C wc -c < 'TREEs20/ALIGN000079.DAYHOFFF.nex'` -ne 545 && \
  ${echo} 'restoration warning:  size of TREEs20/ALIGN000079.DAYHOFFF.nex is not 545'
  fi
fi
# ============= TREEs20/ALIGN000028.DAYHOFFF.nex ==============
if test -f 'TREEs20/ALIGN000028.DAYHOFFF.nex' && test "$first_param" != -c; then
  ${echo} 'x -SKIPPING TREEs20/ALIGN000028.DAYHOFFF.nex (file already exists)'
else
${echo} 'x - extracting TREEs20/ALIGN000028.DAYHOFFF.nex (text)'
  sed 's/^X//' << 'SHAR_EOF' > 'TREEs20/ALIGN000028.DAYHOFFF.nex' &&
(((PGY4_07614_:100.0,(((MORI_15642_:100.0,Psy_66047346_ref_YP_:100.0):4.00,
(PLA106_11785_:100.0,PLA107_15642_:100.0):4.00,((Pan.txt_5187_:100.0,
PSYPI_04948_:100.0):3.00,Pta_5929_:100.0):2.00,(Pto_28871560_ref_NP_:100.0,
PSYCIT7_02327_:100.0):4.00,(Pae_2798_:100.0,POR16_36379_:100.0):1.00,(pac.txt_3068_:100.0,
Ptt_3724_:100.0):3.00,(PPH_71733718_ref_YP_:100.0,T1_213966584_ref_ZP_:100.0):3.00):1.00,
(PSYJA_00485_:100.0,Pmp_1578_:100.0):5.00):40.0):37.0,pma_2357_:100.0):100.0,
Pf0_77460914_ref_YP_:100.0);
SHAR_EOF
  (set 20 11 02 01 22 40 08 'TREEs20/ALIGN000028.DAYHOFFF.nex'; eval "$shar_touch") &&
  chmod 0644 'TREEs20/ALIGN000028.DAYHOFFF.nex'
if test $? -ne 0
then ${echo} 'restore of TREEs20/ALIGN000028.DAYHOFFF.nex failed'
fi
  if ${md5check}
  then (
       ${MD5SUM} -c >/dev/null 2>&1 || ${echo} 'TREEs20/ALIGN000028.DAYHOFFF.nex: MD5 check failed'
       ) << SHAR_EOF
29ff934f62e4643d42f19a99d5bd651c  TREEs20/ALIGN000028.DAYHOFFF.nex
SHAR_EOF
  else
test `LC_ALL=C wc -c < 'TREEs20/ALIGN000028.DAYHOFFF.nex'` -ne 510 && \
  ${echo} 'restoration warning:  size of TREEs20/ALIGN000028.DAYHOFFF.nex is not 510'
  fi
fi
# ============= TREEs20/ALIGN000227.CPREVF.nex ==============
if test -f 'TREEs20/ALIGN000227.CPREVF.nex' && test "$first_param" != -c; then
  ${echo} 'x -SKIPPING TREEs20/ALIGN000227.CPREVF.nex (file already exists)'
else
${echo} 'x - extracting TREEs20/ALIGN000227.CPREVF.nex (text)'
  sed 's/^X//' << 'SHAR_EOF' > 'TREEs20/ALIGN000227.CPREVF.nex' &&
(((((PLA106_16624_:100.0,Pto_28867405_ref_NP_:100.0):45.0,T1_213968415_ref_ZP_:100.0):70.0,
(Pmp_940_:100.0,Pan.txt_1437_:100.0):73.0):46.0,(((Psy_66043300_ref_YP_:100.0,
((((((PPH_71734150_ref_YP_:100.0,(PGY4_25229_:100.0,Pae_1067_:100.0):17.0):33.0,
((MORI_13087_:100.0,Pta_708_:100.0):37.0,PLA107_13087_:100.0):94.0):91.0,
POR16_22596_:100.0):75.0,PSYCIT7_13239_:100.0):73.0,(PSYJA_27589_:100.0,
PSYPI_02047_:100.0):33.0):28.0,Ptt_5976_:100.0):49.0):40.0,pac.txt_4562_:100.0):73.0,
pma_456_:100.0):88.0):100.0,Pf0_77456254_ref_YP_:100.0);
SHAR_EOF
  (set 20 11 02 01 22 42 58 'TREEs20/ALIGN000227.CPREVF.nex'; eval "$shar_touch") &&
  chmod 0644 'TREEs20/ALIGN000227.CPREVF.nex'
if test $? -ne 0
then ${echo} 'restore of TREEs20/ALIGN000227.CPREVF.nex failed'
fi
  if ${md5check}
  then (
       ${MD5SUM} -c >/dev/null 2>&1 || ${echo} 'TREEs20/ALIGN000227.CPREVF.nex: MD5 check failed'
       ) << SHAR_EOF
7fd25dfcda02c5b3344ec29b85ee514a  TREEs20/ALIGN000227.CPREVF.nex
SHAR_EOF
  else
test `LC_ALL=C wc -c < 'TREEs20/ALIGN000227.CPREVF.nex'` -ne 542 && \
  ${echo} 'restoration warning:  size of TREEs20/ALIGN000227.CPREVF.nex is not 542'
  fi
fi
# ============= TREEs20/ALIGN000029.DCMUTF.nex ==============
if test -f 'TREEs20/ALIGN000029.DCMUTF.nex' && test "$first_param" != -c; then
  ${echo} 'x -SKIPPING TREEs20/ALIGN000029.DCMUTF.nex (file already exists)'
else
${echo} 'x - extracting TREEs20/ALIGN000029.DCMUTF.nex (text)'
  sed 's/^X//' << 'SHAR_EOF' > 'TREEs20/ALIGN000029.DCMUTF.nex' &&
(((((((PGY4_07619_:100.0,PSYJA_00490_:100.0):3.00,(PSYCIT7_02332_:100.0,
pma_2358_:100.0):5.00,(PSYPI_04943_:100.0,PLA107_15647_:100.0):6.00,Psy_66047347_ref_YP_:100.0):1.00,
((Pae_2797_:100.0,Pta_5928_:100.0):6.00,MORI_15647_:100.0):2.00,(POR16_36374_:100.0,
PPH_71735450_ref_YP_:100.0):4.00):4.00,pac.txt_3069_:100.0):37.0,(((T1_213966585_ref_ZP_:100.0,
(Pan.txt_5186_:100.0,PLA106_11780_:100.0):9.00):12.0,Pto_28871561_ref_NP_:100.0):14.0,
Pmp_1579_:100.0):59.0):45.0,Ptt_3725_:100.0):100.0,Pf0_77460915_ref_YP_:100.0);
SHAR_EOF
  (set 20 11 02 01 22 45 36 'TREEs20/ALIGN000029.DCMUTF.nex'; eval "$shar_touch") &&
  chmod 0644 'TREEs20/ALIGN000029.DCMUTF.nex'
if test $? -ne 0
then ${echo} 'restore of TREEs20/ALIGN000029.DCMUTF.nex failed'
fi
  if ${md5check}
  then (
       ${MD5SUM} -c >/dev/null 2>&1 || ${echo} 'TREEs20/ALIGN000029.DCMUTF.nex: MD5 check failed'
       ) << SHAR_EOF
c06c2b9e98005736404900e05a7e402c  TREEs20/ALIGN000029.DCMUTF.nex
SHAR_EOF
  else
test `LC_ALL=C wc -c < 'TREEs20/ALIGN000029.DCMUTF.nex'` -ne 523 && \
  ${echo} 'restoration warning:  size of TREEs20/ALIGN000029.DCMUTF.nex is not 523'
  fi
fi
# ============= TREEs20/ALIGN000080.JTTF.nex ==============
if test -f 'TREEs20/ALIGN000080.JTTF.nex' && test "$first_param" != -c; then
  ${echo} 'x -SKIPPING TREEs20/ALIGN000080.JTTF.nex (file already exists)'
else
${echo} 'x - extracting TREEs20/ALIGN000080.JTTF.nex (text)'
  sed 's/^X//' << 'SHAR_EOF' > 'TREEs20/ALIGN000080.JTTF.nex' &&
(((POR16_08047_:100.0,pma_3145_:100.0):43.0,((((PPH_71737997_ref_YP_:100.0,
PSYPI_03347_:100.0):3.00,(PLA106_06765_:100.0,(Pae_307_:100.0,PLA107_31303_:100.0):4.00):2.00,
((MORI_31303_:100.0,PSYCIT7_29786_:100.0):5.00,(Pto_28871302_ref_NP_:100.0,
Pta_4103_:100.0):1.00):1.00,((T1_213970863_ref_ZP_:100.0,pac.txt_2721_:100.0):6.00,
Pan.txt_3576_:100.0):1.00,((PGY4_15004_:100.0,PSYJA_13882_:100.0):3.00,
Psy_66047124_ref_YP_:100.0):2.00):5.00,Pmp_1724_:100.0):48.0,Ptt_7745_:100.0):66.0):100.0,
Pf0_77460744_ref_YP_:100.0);
SHAR_EOF
  (set 20 11 02 01 22 45 39 'TREEs20/ALIGN000080.JTTF.nex'; eval "$shar_touch") &&
  chmod 0644 'TREEs20/ALIGN000080.JTTF.nex'
if test $? -ne 0
then ${echo} 'restore of TREEs20/ALIGN000080.JTTF.nex failed'
fi
  if ${md5check}
  then (
       ${MD5SUM} -c >/dev/null 2>&1 || ${echo} 'TREEs20/ALIGN000080.JTTF.nex: MD5 check failed'
       ) << SHAR_EOF
5bae6dead43f8c5da83a43d015f66c3a  TREEs20/ALIGN000080.JTTF.nex
SHAR_EOF
  else
test `LC_ALL=C wc -c < 'TREEs20/ALIGN000080.JTTF.nex'` -ne 523 && \
  ${echo} 'restoration warning:  size of TREEs20/ALIGN000080.JTTF.nex is not 523'
  fi
fi
# ============= TREEs20/ALIGN000279.DAYHOFFF.nex ==============
if test -f 'TREEs20/ALIGN000279.DAYHOFFF.nex' && test "$first_param" != -c; then
  ${echo} 'x -SKIPPING TREEs20/ALIGN000279.DAYHOFFF.nex (file already exists)'
else
${echo} 'x - extracting TREEs20/ALIGN000279.DAYHOFFF.nex (text)'
  sed 's/^X//' << 'SHAR_EOF' > 'TREEs20/ALIGN000279.DAYHOFFF.nex' &&
(((((((PLA107_28719_:100.0,Pta_1480_:100.0):46.0,MORI_28719_:100.0):79.0,
Pae_4963_:100.0):75.0,((((PSYJA_02524_:100.0,(Ptt_6564_:100.0,PSYPI_06028_:100.0):38.0):44.0,
Psy_66047633_ref_YP_:100.0):24.0,PPH_71734128_ref_YP_:100.0):8.00,((PGY4_05067_:100.0,
PSYCIT7_17184_:100.0):20.0,pac.txt_1974_:100.0):11.0):35.0):57.0,POR16_05951_:100.0):40.0,
((Pto_28871981_ref_NP_:100.0,((PLA106_02275_:100.0,(Pmp_2342_:100.0,
Pan.txt_2443_:100.0):81.0):17.0,T1_213968001_ref_ZP_:100.0):29.0):45.0,pma_6776_:100.0):52.0):100.0,
Pf0_77456841_ref_YP_:100.0);
SHAR_EOF
  (set 20 11 02 01 22 45 57 'TREEs20/ALIGN000279.DAYHOFFF.nex'; eval "$shar_touch") &&
  chmod 0644 'TREEs20/ALIGN000279.DAYHOFFF.nex'
if test $? -ne 0
then ${echo} 'restore of TREEs20/ALIGN000279.DAYHOFFF.nex failed'
fi
  if ${md5check}
  then (
       ${MD5SUM} -c >/dev/null 2>&1 || ${echo} 'TREEs20/ALIGN000279.DAYHOFFF.nex: MD5 check failed'
       ) << SHAR_EOF
724995d13721568890606b39d959c439  TREEs20/ALIGN000279.DAYHOFFF.nex
SHAR_EOF
  else
test `LC_ALL=C wc -c < 'TREEs20/ALIGN000279.DAYHOFFF.nex'` -ne 545 && \
  ${echo} 'restoration warning:  size of TREEs20/ALIGN000279.DAYHOFFF.nex is not 545'
  fi
fi
# ============= TREEs20/ALIGN000177.RTREVF.nex ==============
if test -f 'TREEs20/ALIGN000177.RTREVF.nex' && test "$first_param" != -c; then
  ${echo} 'x -SKIPPING TREEs20/ALIGN000177.RTREVF.nex (file already exists)'
else
${echo} 'x - extracting TREEs20/ALIGN000177.RTREVF.nex (text)'
  sed 's/^X//' << 'SHAR_EOF' > 'TREEs20/ALIGN000177.RTREVF.nex' &&
((((((Pae_58_:100.0,((MORI_06215_:100.0,PGY4_01600_:100.0):34.0,PLA107_06215_:100.0):68.0):42.0,
Pta_3626_:100.0):63.0,PPH_71734955_ref_YP_:100.0):90.0,(PSYCIT7_08679_:100.0,
(((PSYJA_20803_:100.0,Ptt_6844_:100.0):75.0,PSYPI_24689_:100.0):46.0,(Psy_66043810_ref_YP_:100.0,
pac.txt_519_:100.0):29.0):68.0):85.0):49.0,((((Pmp_2456_:100.0,Pan.txt_4243_:100.0):37.0,
((T1_213967892_ref_ZP_:100.0,Pto_28872091_ref_NP_:100.0):27.0,PLA106_01705_:100.0):63.0):89.0,
POR16_05334_:100.0):70.0,pma_6667_:100.0):65.0):100.0,Pf0_77456719_ref_YP_:100.0);
SHAR_EOF
  (set 20 11 02 01 22 48 06 'TREEs20/ALIGN000177.RTREVF.nex'; eval "$shar_touch") &&
  chmod 0644 'TREEs20/ALIGN000177.RTREVF.nex'
if test $? -ne 0
then ${echo} 'restore of TREEs20/ALIGN000177.RTREVF.nex failed'
fi
  if ${md5check}
  then (
       ${MD5SUM} -c >/dev/null 2>&1 || ${echo} 'TREEs20/ALIGN000177.RTREVF.nex: MD5 check failed'
       ) << SHAR_EOF
8114cebc3ec387d7fb4094fb7aca0dbc  TREEs20/ALIGN000177.RTREVF.nex
SHAR_EOF
  else
test `LC_ALL=C wc -c < 'TREEs20/ALIGN000177.RTREVF.nex'` -ne 541 && \
  ${echo} 'restoration warning:  size of TREEs20/ALIGN000177.RTREVF.nex is not 541'
  fi
fi
# ============= TREEs20/ALIGN000030.JTTF.nex ==============
if test -f 'TREEs20/ALIGN000030.JTTF.nex' && test "$first_param" != -c; then
  ${echo} 'x -SKIPPING TREEs20/ALIGN000030.JTTF.nex (file already exists)'
else
${echo} 'x - extracting TREEs20/ALIGN000030.JTTF.nex (text)'
  sed 's/^X//' << 'SHAR_EOF' > 'TREEs20/ALIGN000030.JTTF.nex' &&
((((((Ptt_3727_:100.0,PSYCIT7_02342_:100.0):29.0,PSYPI_04933_:100.0):49.0,
PSYJA_30991_:100.0):39.0,(Psy_66047349_ref_YP_:100.0,pac.txt_3071_:100.0):77.0):44.0,
(((((Pan.txt_5184_:100.0,Pmp_1581_:100.0):36.0,(T1_213966587_ref_ZP_:100.0,
(Pto_28871563_ref_NP_:100.0,PLA106_11770_:100.0):77.0):65.0):98.0,pma_2361_:100.0):26.0,
POR16_36364_:100.0):34.0,((((MORI_15657_:100.0,PLA107_15657_:100.0):13.0,
PGY4_07634_:100.0):9.00,(PPH_71733712_ref_YP_:100.0,Pta_5926_:100.0):10.0):16.0,
Pae_2795_:100.0):89.0):41.0):100.0,Pf0_77460919_ref_YP_:100.0);
SHAR_EOF
  (set 20 11 02 01 22 55 57 'TREEs20/ALIGN000030.JTTF.nex'; eval "$shar_touch") &&
  chmod 0644 'TREEs20/ALIGN000030.JTTF.nex'
if test $? -ne 0
then ${echo} 'restore of TREEs20/ALIGN000030.JTTF.nex failed'
fi
  if ${md5check}
  then (
       ${MD5SUM} -c >/dev/null 2>&1 || ${echo} 'TREEs20/ALIGN000030.JTTF.nex: MD5 check failed'
       ) << SHAR_EOF
5b5623f58cff855d4898599a8c415d73  TREEs20/ALIGN000030.JTTF.nex
SHAR_EOF
  else
test `LC_ALL=C wc -c < 'TREEs20/ALIGN000030.JTTF.nex'` -ne 545 && \
  ${echo} 'restoration warning:  size of TREEs20/ALIGN000030.JTTF.nex is not 545'
  fi
fi
# ============= TREEs20/ALIGN000178.JTTF.nex ==============
if test -f 'TREEs20/ALIGN000178.JTTF.nex' && test "$first_param" != -c; then
  ${echo} 'x -SKIPPING TREEs20/ALIGN000178.JTTF.nex (file already exists)'
else
${echo} 'x - extracting TREEs20/ALIGN000178.JTTF.nex (text)'
  sed 's/^X//' << 'SHAR_EOF' > 'TREEs20/ALIGN000178.JTTF.nex' &&
(((((((PLA106_01730_:100.0,PLA107_06190_:100.0):5.00,((Psy_66043815_ref_YP_:100.0,
PPH_71734576_ref_YP_:100.0):4.00,((PGY4_01625_:100.0,Pta_3632_:100.0):8.00,
((Pmp_2451_:100.0,T1_213967897_ref_ZP_:100.0):5.00,MORI_06190_:100.0):3.00):1.00,
(pma_6672_:100.0,pac.txt_524_:100.0):7.00):1.00):6.00,Pae_53_:100.0):39.0,(Pan.txt_4238_:100.0,
Pto_28872086_ref_NP_:100.0):68.0):43.0,POR16_05359_:100.0):63.0,(PSYCIT7_08709_:100.0,
((PSYJA_20828_:100.0,Ptt_888_:100.0):32.0,PSYPI_11984_:100.0):67.0):94.0):100.0,
Pf0_77456724_ref_YP_:100.0);
SHAR_EOF
  (set 20 11 02 01 22 59 17 'TREEs20/ALIGN000178.JTTF.nex'; eval "$shar_touch") &&
  chmod 0644 'TREEs20/ALIGN000178.JTTF.nex'
if test $? -ne 0
then ${echo} 'restore of TREEs20/ALIGN000178.JTTF.nex failed'
fi
  if ${md5check}
  then (
       ${MD5SUM} -c >/dev/null 2>&1 || ${echo} 'TREEs20/ALIGN000178.JTTF.nex: MD5 check failed'
       ) << SHAR_EOF
bf98613d8510c634afd0a1e617d00ca5  TREEs20/ALIGN000178.JTTF.nex
SHAR_EOF
  else
test `LC_ALL=C wc -c < 'TREEs20/ALIGN000178.JTTF.nex'` -ne 534 && \
  ${echo} 'restoration warning:  size of TREEs20/ALIGN000178.JTTF.nex is not 534'
  fi
fi
# ============= TREEs20/ALIGN000031.CPREVF.nex ==============
if test -f 'TREEs20/ALIGN000031.CPREVF.nex' && test "$first_param" != -c; then
  ${echo} 'x -SKIPPING TREEs20/ALIGN000031.CPREVF.nex (file already exists)'
else
${echo} 'x - extracting TREEs20/ALIGN000031.CPREVF.nex (text)'
  sed 's/^X//' << 'SHAR_EOF' > 'TREEs20/ALIGN000031.CPREVF.nex' &&
((((POR16_07235_:100.0,pma_2367_:100.0):49.0,(((((pac.txt_3077_:100.0,
PSYJA_00515_:100.0):4.00,(Pmp_1587_:100.0,PSYPI_04893_:100.0):6.00):2.00,
((PSYCIT7_02367_:100.0,PLA106_11745_:100.0):6.00,Psy_66047355_ref_YP_:100.0):1.00,
(T1_213966592_ref_ZP_:100.0,Ptt_3734_:100.0):5.00):3.00,Pan.txt_5179_:100.0):8.00,
Pto_28871568_ref_NP_:100.0):29.0):50.0,(Pta_5921_:100.0,(((Pae_624_:100.0,
PLA107_15682_:100.0):8.00,(MORI_15682_:100.0,PPH_71735922_ref_YP_:100.0):13.0):11.0,
PGY4_07659_:100.0):43.0):62.0):100.0,Pf0_77457104_ref_YP_:100.0);
SHAR_EOF
  (set 20 11 02 01 23 03 31 'TREEs20/ALIGN000031.CPREVF.nex'; eval "$shar_touch") &&
  chmod 0644 'TREEs20/ALIGN000031.CPREVF.nex'
if test $? -ne 0
then ${echo} 'restore of TREEs20/ALIGN000031.CPREVF.nex failed'
fi
  if ${md5check}
  then (
       ${MD5SUM} -c >/dev/null 2>&1 || ${echo} 'TREEs20/ALIGN000031.CPREVF.nex: MD5 check failed'
       ) << SHAR_EOF
731706a427bb850f5c0dca650f3aebea  TREEs20/ALIGN000031.CPREVF.nex
SHAR_EOF
  else
test `LC_ALL=C wc -c < 'TREEs20/ALIGN000031.CPREVF.nex'` -ne 537 && \
  ${echo} 'restoration warning:  size of TREEs20/ALIGN000031.CPREVF.nex is not 537'
  fi
fi
# ============= TREEs20/ALIGN000228.JTTF.nex ==============
if test -f 'TREEs20/ALIGN000228.JTTF.nex' && test "$first_param" != -c; then
  ${echo} 'x -SKIPPING TREEs20/ALIGN000228.JTTF.nex (file already exists)'
else
${echo} 'x - extracting TREEs20/ALIGN000228.JTTF.nex (text)'
  sed 's/^X//' << 'SHAR_EOF' > 'TREEs20/ALIGN000228.JTTF.nex' &&
((((((((T1_213968416_ref_ZP_:100.0,PLA106_16629_:100.0):45.0,Pto_28867406_ref_NP_:100.0):100.0,
(Pmp_939_:100.0,Pan.txt_1438_:100.0):100.0):84.0,pma_457_:100.0):51.0,((((PLA107_13092_:100.0,
MORI_13092_:100.0):38.0,Pta_709_:100.0):87.0,(PPH_71737365_ref_YP_:100.0,
PGY4_25224_:100.0):55.0):95.0,Pae_1068_:100.0):100.0):46.0,((((PSYCIT7_13244_:100.0,
(Ptt_5975_:100.0,PSYJA_27594_:100.0):54.0):42.0,PSYPI_02052_:100.0):48.0,
pac.txt_4561_:100.0):39.0,Psy_66043299_ref_YP_:100.0):45.0):32.0,POR16_22601_:100.0):100.0,
Pf0_77456253_ref_YP_:100.0);
SHAR_EOF
  (set 20 11 02 01 23 05 00 'TREEs20/ALIGN000228.JTTF.nex'; eval "$shar_touch") &&
  chmod 0644 'TREEs20/ALIGN000228.JTTF.nex'
if test $? -ne 0
then ${echo} 'restore of TREEs20/ALIGN000228.JTTF.nex failed'
fi
  if ${md5check}
  then (
       ${MD5SUM} -c >/dev/null 2>&1 || ${echo} 'TREEs20/ALIGN000228.JTTF.nex: MD5 check failed'
       ) << SHAR_EOF
746bceee7f9a3ed81ca10553118e3027  TREEs20/ALIGN000228.JTTF.nex
SHAR_EOF
  else
test `LC_ALL=C wc -c < 'TREEs20/ALIGN000228.JTTF.nex'` -ne 545 && \
  ${echo} 'restoration warning:  size of TREEs20/ALIGN000228.JTTF.nex is not 545'
  fi
fi
# ============= TREEs20/ALIGN000131.JTTF.nex ==============
if test -f 'TREEs20/ALIGN000131.JTTF.nex' && test "$first_param" != -c; then
  ${echo} 'x -SKIPPING TREEs20/ALIGN000131.JTTF.nex (file already exists)'
else
${echo} 'x - extracting TREEs20/ALIGN000131.JTTF.nex (text)'
  sed 's/^X//' << 'SHAR_EOF' > 'TREEs20/ALIGN000131.JTTF.nex' &&
((((((((PGY4_13444_:100.0,Pae_671_:100.0):29.0,PPH_71737341_ref_YP_:100.0):64.0,
(PLA107_08724_:100.0,MORI_08724_:100.0):47.0):57.0,Pta_2761_:100.0):91.0,
(((Psy_66044597_ref_YP_:100.0,pac.txt_97_:100.0):54.0,PSYCIT7_04583_:100.0):74.0,
((PSYPI_00410_:100.0,PSYJA_04499_:100.0):38.0,Ptt_353_:100.0):37.0):71.0):19.0,
(pma_1088_:100.0,POR16_15067_:100.0):85.0):39.0,((Pmp_195_:100.0,((Pto_28868746_ref_NP_:100.0,
PLA106_10127_:100.0):38.0,T1_213969124_ref_ZP_:100.0):99.0):52.0,Pan.txt_5493_:100.0):81.0):100.0,
Pf0_77457334_ref_YP_:100.0);
SHAR_EOF
  (set 20 11 02 01 23 05 29 'TREEs20/ALIGN000131.JTTF.nex'; eval "$shar_touch") &&
  chmod 0644 'TREEs20/ALIGN000131.JTTF.nex'
if test $? -ne 0
then ${echo} 'restore of TREEs20/ALIGN000131.JTTF.nex failed'
fi
  if ${md5check}
  then (
       ${MD5SUM} -c >/dev/null 2>&1 || ${echo} 'TREEs20/ALIGN000131.JTTF.nex: MD5 check failed'
       ) << SHAR_EOF
4e752cad1bab35f78ea3be8ef49402cc  TREEs20/ALIGN000131.JTTF.nex
SHAR_EOF
  else
test `LC_ALL=C wc -c < 'TREEs20/ALIGN000131.JTTF.nex'` -ne 540 && \
  ${echo} 'restoration warning:  size of TREEs20/ALIGN000131.JTTF.nex is not 540'
  fi
fi
# ============= TREEs20/ALIGN000280.JTTF.nex ==============
if test -f 'TREEs20/ALIGN000280.JTTF.nex' && test "$first_param" != -c; then
  ${echo} 'x -SKIPPING TREEs20/ALIGN000280.JTTF.nex (file already exists)'
else
${echo} 'x - extracting TREEs20/ALIGN000280.JTTF.nex (text)'
  sed 's/^X//' << 'SHAR_EOF' > 'TREEs20/ALIGN000280.JTTF.nex' &&
(Pf0_77456816_ref_YP_:100.0,((((((((Pta_1456_:100.0,(MORI_28839_:100.0,
PLA107_28839_:100.0):26.0):59.0,(PPH_71733664_ref_YP_:100.0,Pae_4984_:100.0):33.0):43.0,
PGY4_05192_:100.0):73.0,((((pac.txt_2297_:100.0,Psy_66047655_ref_YP_:100.0):71.0,
(Ptt_6543_:100.0,PSYJA_19586_:100.0):62.0):59.0,PSYCIT7_17324_:100.0):64.0,
PSYPI_06153_:100.0):98.0):37.0,POR16_05821_:100.0):41.0,pma_3682_:100.0):54.0,
(Pto_28872002_ref_NP_:100.0,((PLA106_02150_:100.0,Pmp_2364_:100.0):24.0,
Pan.txt_2420_:100.0):32.0):20.0):44.0,T1_213967979_ref_ZP_:100.0):100.0);
SHAR_EOF
  (set 20 11 02 01 23 06 43 'TREEs20/ALIGN000280.JTTF.nex'; eval "$shar_touch") &&
  chmod 0644 'TREEs20/ALIGN000280.JTTF.nex'
if test $? -ne 0
then ${echo} 'restore of TREEs20/ALIGN000280.JTTF.nex failed'
fi
  if ${md5check}
  then (
       ${MD5SUM} -c >/dev/null 2>&1 || ${echo} 'TREEs20/ALIGN000280.JTTF.nex: MD5 check failed'
       ) << SHAR_EOF
f43759a86d94ee31b507b32de225f3fe  TREEs20/ALIGN000280.JTTF.nex
SHAR_EOF
  else
test `LC_ALL=C wc -c < 'TREEs20/ALIGN000280.JTTF.nex'` -ne 545 && \
  ${echo} 'restoration warning:  size of TREEs20/ALIGN000280.JTTF.nex is not 545'
  fi
fi
# ============= TREEs20/ALIGN000081.WAGF.nex ==============
if test -f 'TREEs20/ALIGN000081.WAGF.nex' && test "$first_param" != -c; then
  ${echo} 'x -SKIPPING TREEs20/ALIGN000081.WAGF.nex (file already exists)'
else
${echo} 'x - extracting TREEs20/ALIGN000081.WAGF.nex (text)'
  sed 's/^X//' << 'SHAR_EOF' > 'TREEs20/ALIGN000081.WAGF.nex' &&
(((((MORI_17332_:100.0,(PSYCIT7_25901_:100.0,Pae_3216_:100.0):16.0):10.0,
(PLA107_17332_:100.0,Pta_930_:100.0):17.0):17.0,(PGY4_02705_:100.0,PPH_71736478_ref_YP_:100.0):58.0):99.0,
(((((Pmp_4351_:100.0,Pto_28867591_ref_NP_:100.0):20.0,(T1_213970999_ref_ZP_:100.0,
PLA106_03197_:100.0):17.0):52.0,Pan.txt_2185_:100.0):89.0,POR16_25929_:100.0):100.0,
((((Psy_66048039_ref_YP_:100.0,pac.txt_2586_:100.0):68.0,(PSYPI_14933_:100.0,
PSYJA_16292_:100.0):42.0):93.0,Ptt_5688_:100.0):44.0,pma_3385_:100.0):98.0):98.0):100.0,
Pf0_77456575_ref_YP_:100.0);
SHAR_EOF
  (set 20 11 02 01 23 08 41 'TREEs20/ALIGN000081.WAGF.nex'; eval "$shar_touch") &&
  chmod 0644 'TREEs20/ALIGN000081.WAGF.nex'
if test $? -ne 0
then ${echo} 'restore of TREEs20/ALIGN000081.WAGF.nex failed'
fi
  if ${md5check}
  then (
       ${MD5SUM} -c >/dev/null 2>&1 || ${echo} 'TREEs20/ALIGN000081.WAGF.nex: MD5 check failed'
       ) << SHAR_EOF
59acc6591d1484171b3781c9a7a60c52  TREEs20/ALIGN000081.WAGF.nex
SHAR_EOF
  else
test `LC_ALL=C wc -c < 'TREEs20/ALIGN000081.WAGF.nex'` -ne 545 && \
  ${echo} 'restoration warning:  size of TREEs20/ALIGN000081.WAGF.nex is not 545'
  fi
fi
# ============= TREEs20/ALIGN000032.WAGF.nex ==============
if test -f 'TREEs20/ALIGN000032.WAGF.nex' && test "$first_param" != -c; then
  ${echo} 'x -SKIPPING TREEs20/ALIGN000032.WAGF.nex (file already exists)'
else
${echo} 'x - extracting TREEs20/ALIGN000032.WAGF.nex (text)'
  sed 's/^X//' << 'SHAR_EOF' > 'TREEs20/ALIGN000032.WAGF.nex' &&
((((((Pto_28871574_ref_NP_:100.0,PLA106_11715_:100.0):65.0,(Psy_66047361_ref_YP_:100.0,
(Pmp_1595_:100.0,T1_213966598_ref_ZP_:100.0):15.0):11.0):20.0,(Pan.txt_5172_:100.0,
pac.txt_2288_:100.0):60.0):27.0,(POR16_07210_:100.0,pma_2372_:100.0):47.0):24.0,
((((PPH_71733362_ref_YP_:100.0,(PSYPI_04873_:100.0,PSYCIT7_02392_:100.0):7.00):2.00,
((Ptt_3529_:100.0,MORI_15712_:100.0):6.00,(Pae_619_:100.0,PLA107_15712_:100.0):6.00):1.00):4.00,
Pta_5916_:100.0):24.0,(PGY4_07689_:100.0,PSYJA_00545_:100.0):47.0):21.0):100.0,
Pf0_77457097_ref_YP_:100.0);
SHAR_EOF
  (set 20 11 02 01 23 14 29 'TREEs20/ALIGN000032.WAGF.nex'; eval "$shar_touch") &&
  chmod 0644 'TREEs20/ALIGN000032.WAGF.nex'
if test $? -ne 0
then ${echo} 'restore of TREEs20/ALIGN000032.WAGF.nex failed'
fi
  if ${md5check}
  then (
       ${MD5SUM} -c >/dev/null 2>&1 || ${echo} 'TREEs20/ALIGN000032.WAGF.nex: MD5 check failed'
       ) << SHAR_EOF
8cfd1b3f9cca0ffb0ba33c1af9467c14  TREEs20/ALIGN000032.WAGF.nex
SHAR_EOF
  else
test `LC_ALL=C wc -c < 'TREEs20/ALIGN000032.WAGF.nex'` -ne 544 && \
  ${echo} 'restoration warning:  size of TREEs20/ALIGN000032.WAGF.nex is not 544'
  fi
fi
# ============= TREEs20/ALIGN000132.MTREVF.nex ==============
if test -f 'TREEs20/ALIGN000132.MTREVF.nex' && test "$first_param" != -c; then
  ${echo} 'x -SKIPPING TREEs20/ALIGN000132.MTREVF.nex (file already exists)'
else
${echo} 'x - extracting TREEs20/ALIGN000132.MTREVF.nex (text)'
  sed 's/^X//' << 'SHAR_EOF' > 'TREEs20/ALIGN000132.MTREVF.nex' &&
((((((((((((PGY4_13459_:100.0,Pta_2758_:100.0):9.00,Pae_674_:100.0):3.00,
(Psy_66044594_ref_YP_:100.0,MORI_08739_:100.0):10.0):2.00,(PPH_71733636_ref_YP_:100.0,
PLA107_08739_:100.0):6.00):13.0,((Ptt_357_:100.0,PSYPI_00430_:100.0):29.0,
PSYJA_04479_:100.0):63.0):16.0,Pan.txt_5490_:100.0):3.00,(((Pto_28868743_ref_NP_:100.0,
PLA106_10112_:100.0):29.0,T1_213969121_ref_ZP_:100.0):71.0,pac.txt_100_:100.0):26.0):13.0,
PSYCIT7_04598_:100.0):35.0,Pmp_198_:100.0):21.0,POR16_15052_:100.0):30.0,
pma_1091_:100.0):100.0,Pf0_77457331_ref_YP_:100.0);
SHAR_EOF
  (set 20 11 02 01 23 18 37 'TREEs20/ALIGN000132.MTREVF.nex'; eval "$shar_touch") &&
  chmod 0644 'TREEs20/ALIGN000132.MTREVF.nex'
if test $? -ne 0
then ${echo} 'restore of TREEs20/ALIGN000132.MTREVF.nex failed'
fi
  if ${md5check}
  then (
       ${MD5SUM} -c >/dev/null 2>&1 || ${echo} 'TREEs20/ALIGN000132.MTREVF.nex: MD5 check failed'
       ) << SHAR_EOF
c22d9a9edf3bc1ca8cbebfc4b24dbc0a  TREEs20/ALIGN000132.MTREVF.nex
SHAR_EOF
  else
test `LC_ALL=C wc -c < 'TREEs20/ALIGN000132.MTREVF.nex'` -ne 541 && \
  ${echo} 'restoration warning:  size of TREEs20/ALIGN000132.MTREVF.nex is not 541'
  fi
fi
# ============= TREEs20/ALIGN000179.MTREVF.nex ==============
if test -f 'TREEs20/ALIGN000179.MTREVF.nex' && test "$first_param" != -c; then
  ${echo} 'x -SKIPPING TREEs20/ALIGN000179.MTREVF.nex (file already exists)'
else
${echo} 'x - extracting TREEs20/ALIGN000179.MTREVF.nex (text)'
  sed 's/^X//' << 'SHAR_EOF' > 'TREEs20/ALIGN000179.MTREVF.nex' &&
((((((Ptt_872_:100.0,(((((T1_213967915_ref_ZP_:100.0,(PLA106_01830_:100.0,
Pto_28872065_ref_NP_:100.0):39.0):49.0,pma_6689_:100.0):44.0,Pmp_2431_:100.0):40.0,
Pan.txt_2677_:100.0):38.0,POR16_05454_:100.0):70.0):39.0,((PSYCIT7_08809_:100.0,
pac.txt_540_:100.0):31.0,Psy_66043830_ref_YP_:100.0):63.0):15.0,(PSYPI_12084_:100.0,
PSYJA_20913_:100.0):27.0):47.0,(((MORI_06091_:100.0,Pta_3650_:100.0):14.0,
(PGY4_01725_:100.0,PLA107_06091_:100.0):13.0):10.0,PPH_71738152_ref_YP_:100.0):29.0):49.0,
Pae_36_:100.0):100.0,Pf0_77456742_ref_YP_:100.0);
SHAR_EOF
  (set 20 11 02 01 23 18 40 'TREEs20/ALIGN000179.MTREVF.nex'; eval "$shar_touch") &&
  chmod 0644 'TREEs20/ALIGN000179.MTREVF.nex'
if test $? -ne 0
then ${echo} 'restore of TREEs20/ALIGN000179.MTREVF.nex failed'
fi
  if ${md5check}
  then (
       ${MD5SUM} -c >/dev/null 2>&1 || ${echo} 'TREEs20/ALIGN000179.MTREVF.nex: MD5 check failed'
       ) << SHAR_EOF
b038bb1f629419969f4a58bdb09915db  TREEs20/ALIGN000179.MTREVF.nex
SHAR_EOF
  else
test `LC_ALL=C wc -c < 'TREEs20/ALIGN000179.MTREVF.nex'` -ne 541 && \
  ${echo} 'restoration warning:  size of TREEs20/ALIGN000179.MTREVF.nex is not 541'
  fi
fi
# ============= TREEs20/ALIGN000082.MTREVF.nex ==============
if test -f 'TREEs20/ALIGN000082.MTREVF.nex' && test "$first_param" != -c; then
  ${echo} 'x -SKIPPING TREEs20/ALIGN000082.MTREVF.nex (file already exists)'
else
${echo} 'x - extracting TREEs20/ALIGN000082.MTREVF.nex (text)'
  sed 's/^X//' << 'SHAR_EOF' > 'TREEs20/ALIGN000082.MTREVF.nex' &&
((((((Pmp_4343_:100.0,Pan.txt_2177_:100.0):77.0,Pto_28867581_ref_NP_:100.0):32.0,
(T1_213971009_ref_ZP_:100.0,PLA106_03152_:100.0):84.0):83.0,((((((PSYJA_16377_:100.0,
Psy_66048047_ref_YP_:100.0):13.0,Ptt_5700_:100.0):5.00,(PSYPI_14988_:100.0,
pac.txt_2595_:100.0):11.0):11.0,((PPH_71737732_ref_YP_:100.0,((PLA107_17287_:100.0,
MORI_17287_:100.0):72.0,PGY4_02750_:100.0):20.0):35.0,PSYCIT7_25956_:100.0):30.0):54.0,
POR16_25884_:100.0):31.0,(Pta_940_:100.0,Pae_3206_:100.0):20.0):49.0):59.0,
pma_3394_:100.0):100.0,Pf0_77456480_ref_YP_:100.0);
SHAR_EOF
  (set 20 11 02 01 23 19 31 'TREEs20/ALIGN000082.MTREVF.nex'; eval "$shar_touch") &&
  chmod 0644 'TREEs20/ALIGN000082.MTREVF.nex'
if test $? -ne 0
then ${echo} 'restore of TREEs20/ALIGN000082.MTREVF.nex failed'
fi
  if ${md5check}
  then (
       ${MD5SUM} -c >/dev/null 2>&1 || ${echo} 'TREEs20/ALIGN000082.MTREVF.nex: MD5 check failed'
       ) << SHAR_EOF
22e4fb4fb35b70242911262a2ef3a9b9  TREEs20/ALIGN000082.MTREVF.nex
SHAR_EOF
  else
test `LC_ALL=C wc -c < 'TREEs20/ALIGN000082.MTREVF.nex'` -ne 544 && \
  ${echo} 'restoration warning:  size of TREEs20/ALIGN000082.MTREVF.nex is not 544'
  fi
fi
# ============= TREEs20/ALIGN000033.RTREVF.nex ==============
if test -f 'TREEs20/ALIGN000033.RTREVF.nex' && test "$first_param" != -c; then
  ${echo} 'x -SKIPPING TREEs20/ALIGN000033.RTREVF.nex (file already exists)'
else
${echo} 'x - extracting TREEs20/ALIGN000033.RTREVF.nex (text)'
  sed 's/^X//' << 'SHAR_EOF' > 'TREEs20/ALIGN000033.RTREVF.nex' &&
(((((((((pac.txt_2283_:100.0,Ptt_3524_:100.0):4.00,((PPH_71735731_ref_YP_:100.0,
Pta_5911_:100.0):4.00,PLA107_15737_:100.0):1.00):2.00,(MORI_15737_:100.0,
PGY4_07714_:100.0):6.00):1.00,(PSYCIT7_02422_:100.0,Psy_66047366_ref_YP_:100.0):5.00):2.00,
(PSYPI_04843_:100.0,PSYJA_00590_:100.0):6.00):21.0,Pae_614_:100.0):20.0,((((Pto_28871580_ref_NP_:100.0,
Pmp_1600_:100.0):14.0,(Pan.txt_5167_:100.0,PLA106_11690_:100.0):19.0):12.0,
T1_213966603_ref_ZP_:100.0):38.0,POR16_07185_:100.0):32.0):34.0,pma_2378_:100.0):100.0,
Pf0_77457092_ref_YP_:100.0);
SHAR_EOF
  (set 20 11 02 01 23 22 19 'TREEs20/ALIGN000033.RTREVF.nex'; eval "$shar_touch") &&
  chmod 0644 'TREEs20/ALIGN000033.RTREVF.nex'
if test $? -ne 0
then ${echo} 'restore of TREEs20/ALIGN000033.RTREVF.nex failed'
fi
  if ${md5check}
  then (
       ${MD5SUM} -c >/dev/null 2>&1 || ${echo} 'TREEs20/ALIGN000033.RTREVF.nex: MD5 check failed'
       ) << SHAR_EOF
dfb3125b99f6968a950e810c30ad974a  TREEs20/ALIGN000033.RTREVF.nex
SHAR_EOF
  else
test `LC_ALL=C wc -c < 'TREEs20/ALIGN000033.RTREVF.nex'` -ne 544 && \
  ${echo} 'restoration warning:  size of TREEs20/ALIGN000033.RTREVF.nex is not 544'
  fi
fi
# ============= TREEs20/ALIGN000229.CPREVF.nex ==============
if test -f 'TREEs20/ALIGN000229.CPREVF.nex' && test "$first_param" != -c; then
  ${echo} 'x -SKIPPING TREEs20/ALIGN000229.CPREVF.nex (file already exists)'
else
${echo} 'x - extracting TREEs20/ALIGN000229.CPREVF.nex (text)'
  sed 's/^X//' << 'SHAR_EOF' > 'TREEs20/ALIGN000229.CPREVF.nex' &&
(((((((T1_213968434_ref_ZP_:100.0,PLA106_16734_:100.0):78.0,Pto_28867426_ref_NP_:100.0):64.0,
(Pmp_922_:100.0,Pan.txt_1455_:100.0):77.0):82.0,(((((PSYJA_14057_:100.0,
PSYPI_02157_:100.0):23.0,Ptt_5955_:100.0):34.0,(Psy_66043281_ref_YP_:100.0,
pac.txt_4543_:100.0):94.0):77.0,PSYCIT7_13329_:100.0):59.0,(((MORI_13177_:100.0,
Pta_725_:100.0):39.0,PLA107_13177_:100.0):96.0,(Pae_1086_:100.0,(PGY4_25119_:100.0,
PPH_71735428_ref_YP_:100.0):71.0):37.0):92.0):86.0):85.0,pma_473_:100.0):58.0,
POR16_22686_:100.0):100.0,Pf0_77456236_ref_YP_:100.0);
SHAR_EOF
  (set 20 11 02 01 23 23 58 'TREEs20/ALIGN000229.CPREVF.nex'; eval "$shar_touch") &&
  chmod 0644 'TREEs20/ALIGN000229.CPREVF.nex'
if test $? -ne 0
then ${echo} 'restore of TREEs20/ALIGN000229.CPREVF.nex failed'
fi
  if ${md5check}
  then (
       ${MD5SUM} -c >/dev/null 2>&1 || ${echo} 'TREEs20/ALIGN000229.CPREVF.nex: MD5 check failed'
       ) << SHAR_EOF
0c85385a26d82fc3f46c0c3c8e76ec38  TREEs20/ALIGN000229.CPREVF.nex
SHAR_EOF
  else
test `LC_ALL=C wc -c < 'TREEs20/ALIGN000229.CPREVF.nex'` -ne 542 && \
  ${echo} 'restoration warning:  size of TREEs20/ALIGN000229.CPREVF.nex is not 542'
  fi
fi
# ============= TREEs20/ALIGN000281.RTREVF.nex ==============
if test -f 'TREEs20/ALIGN000281.RTREVF.nex' && test "$first_param" != -c; then
  ${echo} 'x -SKIPPING TREEs20/ALIGN000281.RTREVF.nex (file already exists)'
else
${echo} 'x - extracting TREEs20/ALIGN000281.RTREVF.nex (text)'
  sed 's/^X//' << 'SHAR_EOF' > 'TREEs20/ALIGN000281.RTREVF.nex' &&
(((Psy_66047663_ref_YP_:100.0,pac.txt_2305_:100.0):45.0,(((((POR16_05781_:100.0,
Pan.txt_2412_:100.0):41.0,((T1_213967971_ref_ZP_:100.0,PLA106_02105_:100.0):15.0,
Pto_28872010_ref_NP_:100.0):17.0):9.00,pma_6749_:100.0):24.0,Pmp_5828_:100.0):21.0,
((PSYCIT7_17364_:100.0,((((PGY4_05227_:100.0,MORI_28884_:100.0):16.0,
(PPH_71736360_ref_YP_:100.0,PLA107_28884_:100.0):15.0):40.0,Pta_1447_:100.0):49.0,
Pae_4993_:100.0):55.0):11.0,((Ptt_6536_:100.0,PSYJA_19626_:100.0):22.0,PSYPI_27834_:100.0):9.00):6.00):27.0):100.0,
Pf0_77456808_ref_YP_:100.0);
SHAR_EOF
  (set 20 11 02 01 23 24 32 'TREEs20/ALIGN000281.RTREVF.nex'; eval "$shar_touch") &&
  chmod 0644 'TREEs20/ALIGN000281.RTREVF.nex'
if test $? -ne 0
then ${echo} 'restore of TREEs20/ALIGN000281.RTREVF.nex failed'
fi
  if ${md5check}
  then (
       ${MD5SUM} -c >/dev/null 2>&1 || ${echo} 'TREEs20/ALIGN000281.RTREVF.nex: MD5 check failed'
       ) << SHAR_EOF
a935289c5f2922f7c4c18c39b018be0a  TREEs20/ALIGN000281.RTREVF.nex
SHAR_EOF
  else
test `LC_ALL=C wc -c < 'TREEs20/ALIGN000281.RTREVF.nex'` -ne 545 && \
  ${echo} 'restoration warning:  size of TREEs20/ALIGN000281.RTREVF.nex is not 545'
  fi
fi
# ============= TREEs20/ALIGN000133.VTF.nex ==============
if test -f 'TREEs20/ALIGN000133.VTF.nex' && test "$first_param" != -c; then
  ${echo} 'x -SKIPPING TREEs20/ALIGN000133.VTF.nex (file already exists)'
else
${echo} 'x - extracting TREEs20/ALIGN000133.VTF.nex (text)'
  sed 's/^X//' << 'SHAR_EOF' > 'TREEs20/ALIGN000133.VTF.nex' &&
(((((PPH_71737096_ref_YP_:100.0,Pta_2755_:100.0):21.0,(PGY4_13479_:100.0,
Pae_677_:100.0):16.0):33.0,(MORI_08754_:100.0,PLA107_08754_:100.0):75.0):65.0,
((((Psy_66044591_ref_YP_:100.0,(((PSYJA_04459_:100.0,PSYPI_00445_:100.0):10.0,
Ptt_360_:100.0):7.00,(pac.txt_103_:100.0,PSYCIT7_04613_:100.0):11.0):11.0):36.0,
pma_1094_:100.0):46.0,POR16_15032_:100.0):61.0,(((Pto_28868740_ref_NP_:100.0,
(Pmp_201_:100.0,PLA106_10097_:100.0):18.0):14.0,T1_213969118_ref_ZP_:100.0):28.0,
Pan.txt_5487_:100.0):22.0):24.0):100.0,Pf0_77457328_ref_YP_:100.0);
SHAR_EOF
  (set 20 11 02 01 23 25 34 'TREEs20/ALIGN000133.VTF.nex'; eval "$shar_touch") &&
  chmod 0644 'TREEs20/ALIGN000133.VTF.nex'
if test $? -ne 0
then ${echo} 'restore of TREEs20/ALIGN000133.VTF.nex failed'
fi
  if ${md5check}
  then (
       ${MD5SUM} -c >/dev/null 2>&1 || ${echo} 'TREEs20/ALIGN000133.VTF.nex: MD5 check failed'
       ) << SHAR_EOF
64c44c0a1126a0e89d42e711e87656db  TREEs20/ALIGN000133.VTF.nex
SHAR_EOF
  else
test `LC_ALL=C wc -c < 'TREEs20/ALIGN000133.VTF.nex'` -ne 541 && \
  ${echo} 'restoration warning:  size of TREEs20/ALIGN000133.VTF.nex is not 541'
  fi
fi
# ============= TREEs20/ALIGN000180.JTTF.nex ==============
if test -f 'TREEs20/ALIGN000180.JTTF.nex' && test "$first_param" != -c; then
  ${echo} 'x -SKIPPING TREEs20/ALIGN000180.JTTF.nex (file already exists)'
else
${echo} 'x - extracting TREEs20/ALIGN000180.JTTF.nex (text)'
  sed 's/^X//' << 'SHAR_EOF' > 'TREEs20/ALIGN000180.JTTF.nex' &&
((((((Pto_28872063_ref_NP_:100.0,((T1_213967917_ref_ZP_:100.0,PLA106_01840_:100.0):17.0,
Pan.txt_2679_:100.0):12.0):29.0,Pmp_2429_:100.0):35.0,pma_6691_:100.0):49.0,
((((Ptt_869_:100.0,Psy_66043832_ref_YP_:100.0):30.0,pac.txt_542_:100.0):30.0,
((PGY4_01735_:100.0,((PLA107_06081_:100.0,(Pta_3652_:100.0,MORI_06081_:100.0):21.0):34.0,
PPH_71733995_ref_YP_:100.0):21.0):26.0,Pae_34_:100.0):48.0):47.0,((PSYPI_12094_:100.0,
PSYCIT7_08819_:100.0):40.0,PSYJA_20923_:100.0):10.0):16.0):33.0,POR16_05464_:100.0):100.0,
Pf0_77456744_ref_YP_:100.0);
SHAR_EOF
  (set 20 11 02 01 23 28 03 'TREEs20/ALIGN000180.JTTF.nex'; eval "$shar_touch") &&
  chmod 0644 'TREEs20/ALIGN000180.JTTF.nex'
if test $? -ne 0
then ${echo} 'restore of TREEs20/ALIGN000180.JTTF.nex failed'
fi
  if ${md5check}
  then (
       ${MD5SUM} -c >/dev/null 2>&1 || ${echo} 'TREEs20/ALIGN000180.JTTF.nex: MD5 check failed'
       ) << SHAR_EOF
0e74fc3ef0dd5f9875aa56a161eb5c09  TREEs20/ALIGN000180.JTTF.nex
SHAR_EOF
  else
test `LC_ALL=C wc -c < 'TREEs20/ALIGN000180.JTTF.nex'` -ne 541 && \
  ${echo} 'restoration warning:  size of TREEs20/ALIGN000180.JTTF.nex is not 541'
  fi
fi
# ============= TREEs20/ALIGN000034.DAYHOFFF.nex ==============
if test -f 'TREEs20/ALIGN000034.DAYHOFFF.nex' && test "$first_param" != -c; then
  ${echo} 'x -SKIPPING TREEs20/ALIGN000034.DAYHOFFF.nex (file already exists)'
else
${echo} 'x - extracting TREEs20/ALIGN000034.DAYHOFFF.nex (text)'
  sed 's/^X//' << 'SHAR_EOF' > 'TREEs20/ALIGN000034.DAYHOFFF.nex' &&
(((((((((MORI_15747_:100.0,Pta_5909_:100.0):13.0,(PLA107_15747_:100.0,
PGY4_07729_:100.0):15.0):9.00,PPH_71737510_ref_YP_:100.0):21.0,((Pto_28871582_ref_NP_:100.0,
(Pmp_1602_:100.0,(PLA106_11680_:100.0,T1_213966605_ref_ZP_:100.0):18.0):19.0):37.0,
Pan.txt_5165_:100.0):64.0):26.0,Pae_612_:100.0):65.0,POR16_07175_:100.0):39.0,
(PSYPI_04833_:100.0,(((pac.txt_2281_:100.0,Psy_66047368_ref_YP_:100.0):12.0,
Ptt_3523_:100.0):5.00,(PSYCIT7_02432_:100.0,PSYJA_00600_:100.0):14.0):13.0):22.0):38.0,
pma_2380_:100.0):100.0,Pf0_77457090_ref_YP_:100.0);
SHAR_EOF
  (set 20 11 02 01 23 30 42 'TREEs20/ALIGN000034.DAYHOFFF.nex'; eval "$shar_touch") &&
  chmod 0644 'TREEs20/ALIGN000034.DAYHOFFF.nex'
if test $? -ne 0
then ${echo} 'restore of TREEs20/ALIGN000034.DAYHOFFF.nex failed'
fi
  if ${md5check}
  then (
       ${MD5SUM} -c >/dev/null 2>&1 || ${echo} 'TREEs20/ALIGN000034.DAYHOFFF.nex: MD5 check failed'
       ) << SHAR_EOF
4baa82de4d68f7ffda3ada6cfc77d038  TREEs20/ALIGN000034.DAYHOFFF.nex
SHAR_EOF
  else
test `LC_ALL=C wc -c < 'TREEs20/ALIGN000034.DAYHOFFF.nex'` -ne 544 && \
  ${echo} 'restoration warning:  size of TREEs20/ALIGN000034.DAYHOFFF.nex is not 544'
  fi
fi
# ============= TREEs20/ALIGN000282.MTREVF.nex ==============
if test -f 'TREEs20/ALIGN000282.MTREVF.nex' && test "$first_param" != -c; then
  ${echo} 'x -SKIPPING TREEs20/ALIGN000282.MTREVF.nex (file already exists)'
else
${echo} 'x - extracting TREEs20/ALIGN000282.MTREVF.nex (text)'
  sed 's/^X//' << 'SHAR_EOF' > 'TREEs20/ALIGN000282.MTREVF.nex' &&
((((((((PLA107_23998_:100.0,MORI_23998_:100.0):35.0,(Pae_4737_:100.0,
((PPH_71737131_ref_YP_:100.0,PGY4_05337_:100.0):25.0,Pta_1431_:100.0):19.0):73.0):43.0,
(((Ptt_6520_:100.0,(pac.txt_2318_:100.0,PSYPI_27759_:100.0):29.0):68.0,
PSYJA_19701_:100.0):67.0,(Psy_66047678_ref_YP_:100.0,PSYCIT7_17439_:100.0):43.0):91.0):64.0,
(Pan.txt_2399_:100.0,Pmp_2390_:100.0):64.0):32.0,((T1_213967958_ref_ZP_:100.0,
Pto_28872023_ref_NP_:100.0):38.0,PLA106_02045_:100.0):36.0):53.0,pma_6736_:100.0):36.0,
POR16_05696_:100.0):100.0,Pf0_77456791_ref_YP_:100.0);
SHAR_EOF
  (set 20 11 02 01 23 33 17 'TREEs20/ALIGN000282.MTREVF.nex'; eval "$shar_touch") &&
  chmod 0644 'TREEs20/ALIGN000282.MTREVF.nex'
if test $? -ne 0
then ${echo} 'restore of TREEs20/ALIGN000282.MTREVF.nex failed'
fi
  if ${md5check}
  then (
       ${MD5SUM} -c >/dev/null 2>&1 || ${echo} 'TREEs20/ALIGN000282.MTREVF.nex: MD5 check failed'
       ) << SHAR_EOF
4904cf8039910d41637563d4518d4d06  TREEs20/ALIGN000282.MTREVF.nex
SHAR_EOF
  else
test `LC_ALL=C wc -c < 'TREEs20/ALIGN000282.MTREVF.nex'` -ne 545 && \
  ${echo} 'restoration warning:  size of TREEs20/ALIGN000282.MTREVF.nex is not 545'
  fi
fi
# ============= TREEs20/ALIGN000230.MTMAMF.nex ==============
if test -f 'TREEs20/ALIGN000230.MTMAMF.nex' && test "$first_param" != -c; then
  ${echo} 'x -SKIPPING TREEs20/ALIGN000230.MTMAMF.nex (file already exists)'
else
${echo} 'x - extracting TREEs20/ALIGN000230.MTMAMF.nex (text)'
  sed 's/^X//' << 'SHAR_EOF' > 'TREEs20/ALIGN000230.MTMAMF.nex' &&
((((((((((Pan.txt_209_:100.0,Pto_28867246_ref_NP_:100.0):17.0,(Pmp_911_:100.0,
T1_213968439_ref_ZP_:100.0):14.0):24.0,PLA106_16864_:100.0):94.0,(POR16_22721_:100.0,
pma_482_:100.0):85.0):78.0,PSYJA_14082_:100.0):13.0,((Ptt_5951_:100.0,PSYPI_02302_:100.0):33.0,
PSYCIT7_13359_:100.0):6.00):6.00,((((MORI_31920_:100.0,Pae_5025_:100.0):23.0,
PLA107_31920_:100.0):34.0,Pta_729_:100.0):16.0,(PPH_71736050_ref_YP_:100.0,
PGY4_25556_:100.0):60.0):38.0):41.0,pac.txt_4536_:100.0):29.0,Psy_66043274_ref_YP_:100.0):100.0,
Pf0_77456231_ref_YP_:100.0);
SHAR_EOF
  (set 20 11 02 01 23 39 51 'TREEs20/ALIGN000230.MTMAMF.nex'; eval "$shar_touch") &&
  chmod 0644 'TREEs20/ALIGN000230.MTMAMF.nex'
if test $? -ne 0
then ${echo} 'restore of TREEs20/ALIGN000230.MTMAMF.nex failed'
fi
  if ${md5check}
  then (
       ${MD5SUM} -c >/dev/null 2>&1 || ${echo} 'TREEs20/ALIGN000230.MTMAMF.nex: MD5 check failed'
       ) << SHAR_EOF
fb085e6862f9f6733d0effe8b75a729a  TREEs20/ALIGN000230.MTMAMF.nex
SHAR_EOF
  else
test `LC_ALL=C wc -c < 'TREEs20/ALIGN000230.MTMAMF.nex'` -ne 541 && \
  ${echo} 'restoration warning:  size of TREEs20/ALIGN000230.MTMAMF.nex is not 541'
  fi
fi
# ============= TREEs20/ALIGN000181.JTTF.nex ==============
if test -f 'TREEs20/ALIGN000181.JTTF.nex' && test "$first_param" != -c; then
  ${echo} 'x -SKIPPING TREEs20/ALIGN000181.JTTF.nex (file already exists)'
else
${echo} 'x - extracting TREEs20/ALIGN000181.JTTF.nex (text)'
  sed 's/^X//' << 'SHAR_EOF' > 'TREEs20/ALIGN000181.JTTF.nex' &&
((((((((PSYCIT7_08859_:100.0,(((PLA107_06041_:100.0,Pae_26_:100.0):8.00,
(Psy_66043840_ref_YP_:100.0,PPH_71737921_ref_YP_:100.0):7.00):4.00,(MORI_06041_:100.0,
PSYJA_20973_:100.0):15.0):3.00):11.0,pac.txt_552_:100.0):8.00,((PGY4_01795_:100.0,
Pta_3660_:100.0):62.0,Ptt_861_:100.0):13.0):15.0,PSYPI_12144_:100.0):36.0,(((Pto_28872055_ref_NP_:100.0,
Pmp_2421_:100.0):23.0,T1_213967925_ref_ZP_:100.0):47.0,(Pan.txt_2687_:100.0,
PLA106_01880_:100.0):47.0):78.0):73.0,pma_6700_:100.0):35.0,POR16_05509_:100.0):100.0,
Pf0_77456752_ref_YP_:100.0);
SHAR_EOF
  (set 20 11 02 01 23 41 36 'TREEs20/ALIGN000181.JTTF.nex'; eval "$shar_touch") &&
  chmod 0644 'TREEs20/ALIGN000181.JTTF.nex'
if test $? -ne 0
then ${echo} 'restore of TREEs20/ALIGN000181.JTTF.nex failed'
fi
  if ${md5check}
  then (
       ${MD5SUM} -c >/dev/null 2>&1 || ${echo} 'TREEs20/ALIGN000181.JTTF.nex: MD5 check failed'
       ) << SHAR_EOF
44015e559fc21686d4419e721e3a1d84  TREEs20/ALIGN000181.JTTF.nex
SHAR_EOF
  else
test `LC_ALL=C wc -c < 'TREEs20/ALIGN000181.JTTF.nex'` -ne 541 && \
  ${echo} 'restoration warning:  size of TREEs20/ALIGN000181.JTTF.nex is not 541'
  fi
fi
# ============= TREEs20/ALIGN000035.MTREVF.nex ==============
if test -f 'TREEs20/ALIGN000035.MTREVF.nex' && test "$first_param" != -c; then
  ${echo} 'x -SKIPPING TREEs20/ALIGN000035.MTREVF.nex (file already exists)'
else
${echo} 'x - extracting TREEs20/ALIGN000035.MTREVF.nex (text)'
  sed 's/^X//' << 'SHAR_EOF' > 'TREEs20/ALIGN000035.MTREVF.nex' &&
(((((((PLA107_15777_:100.0,PSYCIT7_02462_:100.0):12.0,(PPH_71734643_ref_YP_:100.0,
Pta_5904_:100.0):9.00):2.00,(MORI_15777_:100.0,PGY4_07754_:100.0):9.00):18.0,
((((PSYJA_00625_:100.0,Ptt_3517_:100.0):18.0,(PSYPI_04808_:100.0,pac.txt_2276_:100.0):16.0):15.0,
Psy_66047373_ref_YP_:100.0):66.0,POR16_07145_:100.0):10.0):8.00,((((Pmp_1607_:100.0,
Pan.txt_5160_:100.0):74.0,(Pto_28871587_ref_NP_:100.0,T1_213966611_ref_ZP_:100.0):20.0):20.0,
PLA106_11655_:100.0):55.0,pma_2385_:100.0):53.0):16.0,Pae_606_:100.0):100.0,
Pf0_77457085_ref_YP_:100.0);
SHAR_EOF
  (set 20 11 02 01 23 41 39 'TREEs20/ALIGN000035.MTREVF.nex'; eval "$shar_touch") &&
  chmod 0644 'TREEs20/ALIGN000035.MTREVF.nex'
if test $? -ne 0
then ${echo} 'restore of TREEs20/ALIGN000035.MTREVF.nex failed'
fi
  if ${md5check}
  then (
       ${MD5SUM} -c >/dev/null 2>&1 || ${echo} 'TREEs20/ALIGN000035.MTREVF.nex: MD5 check failed'
       ) << SHAR_EOF
224f41cb7daea5d12b11ef7e3dfca724  TREEs20/ALIGN000035.MTREVF.nex
SHAR_EOF
  else
test `LC_ALL=C wc -c < 'TREEs20/ALIGN000035.MTREVF.nex'` -ne 544 && \
  ${echo} 'restoration warning:  size of TREEs20/ALIGN000035.MTREVF.nex is not 544'
  fi
fi
# ============= TREEs20/ALIGN000283.JTTF.nex ==============
if test -f 'TREEs20/ALIGN000283.JTTF.nex' && test "$first_param" != -c; then
  ${echo} 'x -SKIPPING TREEs20/ALIGN000283.JTTF.nex (file already exists)'
else
${echo} 'x - extracting TREEs20/ALIGN000283.JTTF.nex (text)'
  sed 's/^X//' << 'SHAR_EOF' > 'TREEs20/ALIGN000283.JTTF.nex' &&
((((((MORI_24023_:100.0,Pae_4742_:100.0):12.0,(Pta_1426_:100.0,PLA107_24023_:100.0):17.0):16.0,
PPH_71733981_ref_YP_:100.0):62.0,PGY4_05367_:100.0):25.0,((((Ptt_6515_:100.0,
PSYJA_19721_:100.0):15.0,PSYPI_27729_:100.0):22.0,(PSYCIT7_17464_:100.0,
(pac.txt_2323_:100.0,Psy_66047683_ref_YP_:100.0):69.0):60.0):66.0,((((PLA106_19489_:100.0,
(T1_213969288_ref_ZP_:100.0,Pto_28867924_ref_NP_:100.0):37.0):48.0,(Pan.txt_1219_:100.0,
Pmp_1895_:100.0):74.0):54.0,POR16_01620_:100.0):30.0,pma_6848_:100.0):31.0):17.0):100.0,
Pf0_77461232_ref_YP_:100.0);
SHAR_EOF
  (set 20 11 02 01 23 43 47 'TREEs20/ALIGN000283.JTTF.nex'; eval "$shar_touch") &&
  chmod 0644 'TREEs20/ALIGN000283.JTTF.nex'
if test $? -ne 0
then ${echo} 'restore of TREEs20/ALIGN000283.JTTF.nex failed'
fi
  if ${md5check}
  then (
       ${MD5SUM} -c >/dev/null 2>&1 || ${echo} 'TREEs20/ALIGN000283.JTTF.nex: MD5 check failed'
       ) << SHAR_EOF
49159e9535f03da176b26b080327ea60  TREEs20/ALIGN000283.JTTF.nex
SHAR_EOF
  else
test `LC_ALL=C wc -c < 'TREEs20/ALIGN000283.JTTF.nex'` -ne 545 && \
  ${echo} 'restoration warning:  size of TREEs20/ALIGN000283.JTTF.nex is not 545'
  fi
fi
# ============= TREEs20/ALIGN000083.JTTF.nex ==============
if test -f 'TREEs20/ALIGN000083.JTTF.nex' && test "$first_param" != -c; then
  ${echo} 'x -SKIPPING TREEs20/ALIGN000083.JTTF.nex (file already exists)'
else
${echo} 'x - extracting TREEs20/ALIGN000083.JTTF.nex (text)'
  sed 's/^X//' << 'SHAR_EOF' > 'TREEs20/ALIGN000083.JTTF.nex' &&
((((((Pan.txt_4061_:100.0,PSYJA_16712_:100.0):97.0,PLA106_18009_:100.0):41.0,
(Psy_66048064_ref_YP_:100.0,(((((PGY4_02870_:100.0,PPH_71735199_ref_YP_:100.0):13.0,
(PSYPI_15103_:100.0,Pae_3187_:100.0):14.0):3.00,(Ptt_5645_:100.0,Pta_958_:100.0):13.0):9.00,
(MORI_17182_:100.0,PLA107_17182_:100.0):85.0):6.00,PSYCIT7_26061_:100.0):7.00):21.0):7.00,
(((T1_213971428_ref_ZP_:100.0,Pto_28872394_ref_NP_:100.0):58.0,POR16_25784_:100.0):30.0,
pma_3412_:100.0):14.0):9.00,(Pmp_3490_:100.0,pac.txt_2617_:100.0):18.0):100.0,
Pf0_77461594_ref_YP_:100.0);
SHAR_EOF
  (set 20 11 02 01 23 45 09 'TREEs20/ALIGN000083.JTTF.nex'; eval "$shar_touch") &&
  chmod 0644 'TREEs20/ALIGN000083.JTTF.nex'
if test $? -ne 0
then ${echo} 'restore of TREEs20/ALIGN000083.JTTF.nex failed'
fi
  if ${md5check}
  then (
       ${MD5SUM} -c >/dev/null 2>&1 || ${echo} 'TREEs20/ALIGN000083.JTTF.nex: MD5 check failed'
       ) << SHAR_EOF
9ed80bbe137ba35554b5c1454c312ac4  TREEs20/ALIGN000083.JTTF.nex
SHAR_EOF
  else
test `LC_ALL=C wc -c < 'TREEs20/ALIGN000083.JTTF.nex'` -ne 544 && \
  ${echo} 'restoration warning:  size of TREEs20/ALIGN000083.JTTF.nex is not 544'
  fi
fi
# ============= TREEs20/ALIGN000134.JTTF.nex ==============
if test -f 'TREEs20/ALIGN000134.JTTF.nex' && test "$first_param" != -c; then
  ${echo} 'x -SKIPPING TREEs20/ALIGN000134.JTTF.nex (file already exists)'
else
${echo} 'x - extracting TREEs20/ALIGN000134.JTTF.nex (text)'
  sed 's/^X//' << 'SHAR_EOF' > 'TREEs20/ALIGN000134.JTTF.nex' &&
(((((Pan.txt_5484_:100.0,Pmp_204_:100.0):95.0,((T1_213969115_ref_ZP_:100.0,
Pto_28868737_ref_NP_:100.0):30.0,PLA106_10082_:100.0):75.0):80.0,(((((Pta_2753_:100.0,
((MORI_08769_:100.0,PLA107_08769_:100.0):26.0,PPH_71736544_ref_YP_:100.0):26.0):27.0,
Pae_680_:100.0):42.0,PGY4_13504_:100.0):99.0,((((PSYJA_30656_:100.0,Ptt_365_:100.0):46.0,
PSYCIT7_04633_:100.0):24.0,PSYPI_00470_:100.0):62.0,(Psy_66044588_ref_YP_:100.0,
pac.txt_106_:100.0):93.0):57.0):37.0,pma_1098_:100.0):41.0):34.0,POR16_15017_:100.0):100.0,
Pf0_77457325_ref_YP_:100.0);
SHAR_EOF
  (set 20 11 02 01 23 46 50 'TREEs20/ALIGN000134.JTTF.nex'; eval "$shar_touch") &&
  chmod 0644 'TREEs20/ALIGN000134.JTTF.nex'
if test $? -ne 0
then ${echo} 'restore of TREEs20/ALIGN000134.JTTF.nex failed'
fi
  if ${md5check}
  then (
       ${MD5SUM} -c >/dev/null 2>&1 || ${echo} 'TREEs20/ALIGN000134.JTTF.nex: MD5 check failed'
       ) << SHAR_EOF
a7c5796dc25045f400f009a13c1fb529  TREEs20/ALIGN000134.JTTF.nex
SHAR_EOF
  else
test `LC_ALL=C wc -c < 'TREEs20/ALIGN000134.JTTF.nex'` -ne 541 && \
  ${echo} 'restoration warning:  size of TREEs20/ALIGN000134.JTTF.nex is not 541'
  fi
fi
# ============= TREEs20/ALIGN000036.MTMAMF.nex ==============
if test -f 'TREEs20/ALIGN000036.MTMAMF.nex' && test "$first_param" != -c; then
  ${echo} 'x -SKIPPING TREEs20/ALIGN000036.MTMAMF.nex (file already exists)'
else
${echo} 'x - extracting TREEs20/ALIGN000036.MTMAMF.nex (text)'
  sed 's/^X//' << 'SHAR_EOF' > 'TREEs20/ALIGN000036.MTMAMF.nex' &&
((((PSYCIT7_02467_:100.0,((((Psy_66047374_ref_YP_:100.0,Ptt_3516_:100.0):32.0,
PSYPI_04803_:100.0):28.0,pac.txt_2275_:100.0):78.0,PSYJA_00630_:100.0):84.0):69.0,
((((PLA107_15782_:100.0,MORI_15782_:100.0):66.0,(Pta_5903_:100.0,PGY4_07759_:100.0):13.0):12.0,
PPH_71736615_ref_YP_:100.0):19.0,Pae_605_:100.0):47.0):70.0,((pma_2386_:100.0,
POR16_07140_:100.0):49.0,(Pmp_1608_:100.0,(Pto_28871588_ref_NP_:100.0,
(Pan.txt_5159_:100.0,(T1_213966612_ref_ZP_:100.0,PLA106_11650_:100.0):24.0):18.0):17.0):21.0):39.0):100.0,
Pf0_77457084_ref_YP_:100.0);
SHAR_EOF
  (set 20 11 02 01 23 53 33 'TREEs20/ALIGN000036.MTMAMF.nex'; eval "$shar_touch") &&
  chmod 0644 'TREEs20/ALIGN000036.MTMAMF.nex'
if test $? -ne 0
then ${echo} 'restore of TREEs20/ALIGN000036.MTMAMF.nex failed'
fi
  if ${md5check}
  then (
       ${MD5SUM} -c >/dev/null 2>&1 || ${echo} 'TREEs20/ALIGN000036.MTMAMF.nex: MD5 check failed'
       ) << SHAR_EOF
3b94ac288e97df6ae0eeaf3f5887e9b9  TREEs20/ALIGN000036.MTMAMF.nex
SHAR_EOF
  else
test `LC_ALL=C wc -c < 'TREEs20/ALIGN000036.MTMAMF.nex'` -ne 544 && \
  ${echo} 'restoration warning:  size of TREEs20/ALIGN000036.MTMAMF.nex is not 544'
  fi
fi
# ============= TREEs20/ALIGN000284.MTMAMF.nex ==============
if test -f 'TREEs20/ALIGN000284.MTMAMF.nex' && test "$first_param" != -c; then
  ${echo} 'x -SKIPPING TREEs20/ALIGN000284.MTMAMF.nex (file already exists)'
else
${echo} 'x - extracting TREEs20/ALIGN000284.MTMAMF.nex (text)'
  sed 's/^X//' << 'SHAR_EOF' > 'TREEs20/ALIGN000284.MTMAMF.nex' &&
(((((PGY4_05377_:100.0,(Pae_4744_:100.0,MORI_24033_:100.0):11.0):8.00,(Pta_1424_:100.0,
PPH_71737269_ref_YP_:100.0):20.0):19.0,PLA107_24033_:100.0):75.0,((((((((Pto_28867922_ref_NP_:100.0,
PLA106_19474_:100.0):63.0,Pmp_1897_:100.0):14.0,(Pan.txt_1221_:100.0,T1_213969286_ref_ZP_:100.0):39.0):18.0,
pma_6846_:100.0):28.0,Psy_66047685_ref_YP_:100.0):44.0,pac.txt_2325_:100.0):63.0,
PSYCIT7_17479_:100.0):88.0,(((PSYPI_27714_:100.0,Ptt_6513_:100.0):31.0,
PSYJA_19731_:100.0):64.0,POR16_01610_:100.0):59.0):47.0):100.0,Pf0_77461236_ref_YP_:100.0);
SHAR_EOF
  (set 20 11 02 01 23 54 02 'TREEs20/ALIGN000284.MTMAMF.nex'; eval "$shar_touch") &&
  chmod 0644 'TREEs20/ALIGN000284.MTMAMF.nex'
if test $? -ne 0
then ${echo} 'restore of TREEs20/ALIGN000284.MTMAMF.nex failed'
fi
  if ${md5check}
  then (
       ${MD5SUM} -c >/dev/null 2>&1 || ${echo} 'TREEs20/ALIGN000284.MTMAMF.nex: MD5 check failed'
       ) << SHAR_EOF
a8f3e06175eeef375e3fa6c7b2739073  TREEs20/ALIGN000284.MTMAMF.nex
SHAR_EOF
  else
test `LC_ALL=C wc -c < 'TREEs20/ALIGN000284.MTMAMF.nex'` -ne 544 && \
  ${echo} 'restoration warning:  size of TREEs20/ALIGN000284.MTMAMF.nex is not 544'
  fi
fi
# ============= TREEs20/ALIGN000231.JTTF.nex ==============
if test -f 'TREEs20/ALIGN000231.JTTF.nex' && test "$first_param" != -c; then
  ${echo} 'x -SKIPPING TREEs20/ALIGN000231.JTTF.nex (file already exists)'
else
${echo} 'x - extracting TREEs20/ALIGN000231.JTTF.nex (text)'
  sed 's/^X//' << 'SHAR_EOF' > 'TREEs20/ALIGN000231.JTTF.nex' &&
(((((((PSYCIT7_13399_:100.0,(Psy_66048358_ref_YP_:100.0,pac.txt_4530_:100.0):38.0):53.0,
((PSYJA_14112_:100.0,PSYPI_02337_:100.0):29.0,Ptt_5944_:100.0):37.0):71.0,
(((MORI_31950_:100.0,PLA107_31950_:100.0):61.0,Pae_5019_:100.0):19.0,Pta_735_:100.0):21.0):53.0,
(PGY4_25586_:100.0,PPH_71736510_ref_YP_:100.0):28.0):83.0,POR16_22751_:100.0):40.0,
((Pan.txt_215_:100.0,(((T1_213968445_ref_ZP_:100.0,Pmp_903_:100.0):45.0,
Pto_28872711_ref_NP_:100.0):32.0,PLA106_16904_:100.0):74.0):100.0,pma_490_:100.0):51.0):100.0,
Pf0_77461960_ref_YP_:100.0);
SHAR_EOF
  (set 20 11 02 01 23 57 08 'TREEs20/ALIGN000231.JTTF.nex'; eval "$shar_touch") &&
  chmod 0644 'TREEs20/ALIGN000231.JTTF.nex'
if test $? -ne 0
then ${echo} 'restore of TREEs20/ALIGN000231.JTTF.nex failed'
fi
  if ${md5check}
  then (
       ${MD5SUM} -c >/dev/null 2>&1 || ${echo} 'TREEs20/ALIGN000231.JTTF.nex: MD5 check failed'
       ) << SHAR_EOF
5d27bf036ec185e4389deb4d7ab78bbc  TREEs20/ALIGN000231.JTTF.nex
SHAR_EOF
  else
test `LC_ALL=C wc -c < 'TREEs20/ALIGN000231.JTTF.nex'` -ne 542 && \
  ${echo} 'restoration warning:  size of TREEs20/ALIGN000231.JTTF.nex is not 542'
  fi
fi
# ============= TREEs20/ALIGN000285.RTREVF.nex ==============
if test -f 'TREEs20/ALIGN000285.RTREVF.nex' && test "$first_param" != -c; then
  ${echo} 'x -SKIPPING TREEs20/ALIGN000285.RTREVF.nex (file already exists)'
else
${echo} 'x - extracting TREEs20/ALIGN000285.RTREVF.nex (text)'
  sed 's/^X//' << 'SHAR_EOF' > 'TREEs20/ALIGN000285.RTREVF.nex' &&
(((((((((PSYJA_19736_:100.0,Pmp_1898_:100.0):4.00,PGY4_05382_:100.0):2.00,
(PPH_71734181_ref_YP_:100.0,PSYCIT7_17484_:100.0):4.00,(PSYPI_27709_:100.0,
Pto_28867921_ref_NP_:100.0):3.00):1.00,(Pan.txt_1222_:100.0,Pae_4745_:100.0):3.00,
((Psy_66047686_ref_YP_:100.0,Ptt_6512_:100.0):3.00,(PLA107_24038_:100.0,
T1_213969285_ref_ZP_:100.0):4.00):1.00):1.00,(PLA106_19469_:100.0,MORI_24038_:100.0):3.00):4.00,
Pta_1423_:100.0):41.0,pac.txt_2326_:100.0):68.0,(POR16_01605_:100.0,pma_6845_:100.0):89.0):100.0,
Pf0_77461237_ref_YP_:100.0);
SHAR_EOF
  (set 20 11 02 01 23 59 45 'TREEs20/ALIGN000285.RTREVF.nex'; eval "$shar_touch") &&
  chmod 0644 'TREEs20/ALIGN000285.RTREVF.nex'
if test $? -ne 0
then ${echo} 'restore of TREEs20/ALIGN000285.RTREVF.nex failed'
fi
  if ${md5check}
  then (
       ${MD5SUM} -c >/dev/null 2>&1 || ${echo} 'TREEs20/ALIGN000285.RTREVF.nex: MD5 check failed'
       ) << SHAR_EOF
40544b2982ff02dd02502e17c71f198a  TREEs20/ALIGN000285.RTREVF.nex
SHAR_EOF
  else
test `LC_ALL=C wc -c < 'TREEs20/ALIGN000285.RTREVF.nex'` -ne 531 && \
  ${echo} 'restoration warning:  size of TREEs20/ALIGN000285.RTREVF.nex is not 531'
  fi
fi
# ============= TREEs20/ALIGN000037.MTMAMF.nex ==============
if test -f 'TREEs20/ALIGN000037.MTMAMF.nex' && test "$first_param" != -c; then
  ${echo} 'x -SKIPPING TREEs20/ALIGN000037.MTMAMF.nex (file already exists)'
else
${echo} 'x - extracting TREEs20/ALIGN000037.MTMAMF.nex (text)'
  sed 's/^X//' << 'SHAR_EOF' > 'TREEs20/ALIGN000037.MTMAMF.nex' &&
(((((PSYPI_04693_:100.0,(PLA107_15877_:100.0,PPH_71737371_ref_YP_:100.0):5.00):1.00,
(((POR16_07060_:100.0,PGY4_07864_:100.0):2.00,((PSYJA_00740_:100.0,MORI_15877_:100.0):5.00,
T1_213966630_ref_ZP_:100.0):1.00):1.00,(Pta_5884_:100.0,pma_2401_:100.0):3.00):1.00,
(PLA106_11545_:100.0,(Pto_28871607_ref_NP_:100.0,Pae_587_:100.0):4.00):1.00,
(Psy_66047390_ref_YP_:100.0,Pan.txt_5139_:100.0):5.00,(PSYCIT7_02562_:100.0,
Ptt_3498_:100.0):4.00):3.00,Pmp_1627_:100.0):5.00,pac.txt_2257_:100.0):100.0,
Pf0_77457065_ref_YP_:100.0);
SHAR_EOF
  (set 20 11 02 01 23 59 46 'TREEs20/ALIGN000037.MTMAMF.nex'; eval "$shar_touch") &&
  chmod 0644 'TREEs20/ALIGN000037.MTMAMF.nex'
if test $? -ne 0
then ${echo} 'restore of TREEs20/ALIGN000037.MTMAMF.nex failed'
fi
  if ${md5check}
  then (
       ${MD5SUM} -c >/dev/null 2>&1 || ${echo} 'TREEs20/ALIGN000037.MTMAMF.nex: MD5 check failed'
       ) << SHAR_EOF
0e4a5712624c5541bef4871a0d75dfa2  TREEs20/ALIGN000037.MTMAMF.nex
SHAR_EOF
  else
test `LC_ALL=C wc -c < 'TREEs20/ALIGN000037.MTMAMF.nex'` -ne 523 && \
  ${echo} 'restoration warning:  size of TREEs20/ALIGN000037.MTMAMF.nex is not 523'
  fi
fi
# ============= TREEs20/ALIGN000135.DAYHOFFF.nex ==============
if test -f 'TREEs20/ALIGN000135.DAYHOFFF.nex' && test "$first_param" != -c; then
  ${echo} 'x -SKIPPING TREEs20/ALIGN000135.DAYHOFFF.nex (file already exists)'
else
${echo} 'x - extracting TREEs20/ALIGN000135.DAYHOFFF.nex (text)'
  sed 's/^X//' << 'SHAR_EOF' > 'TREEs20/ALIGN000135.DAYHOFFF.nex' &&
(((((((Pta_2703_:100.0,(PLA107_09019_:100.0,MORI_09019_:100.0):84.0):50.0,
(PPH_161611336_ref_YP:100.0,PGY4_06959_:100.0):65.0):35.0,Pae_732_:100.0):75.0,
((((Pmp_257_:100.0,Pan.txt_5429_:100.0):80.0,T1_213969063_ref_ZP_:100.0):27.0,
PLA106_09822_:100.0):39.0,Pto_28868688_ref_NP_:100.0):98.0):38.0,(POR16_14727_:100.0,
(((((PSYPI_00800_:100.0,Psy_66044539_ref_YP_:100.0):25.0,PSYJA_04134_:100.0):41.0,
Ptt_417_:100.0):39.0,pac.txt_159_:100.0):77.0,PSYCIT7_04903_:100.0):94.0):46.0):96.0,
pma_1153_:100.0):100.0,Pf0_77457255_ref_YP_:100.0);
SHAR_EOF
  (set 20 11 02 02 00 01 28 'TREEs20/ALIGN000135.DAYHOFFF.nex'; eval "$shar_touch") &&
  chmod 0644 'TREEs20/ALIGN000135.DAYHOFFF.nex'
if test $? -ne 0
then ${echo} 'restore of TREEs20/ALIGN000135.DAYHOFFF.nex failed'
fi
  if ${md5check}
  then (
       ${MD5SUM} -c >/dev/null 2>&1 || ${echo} 'TREEs20/ALIGN000135.DAYHOFFF.nex: MD5 check failed'
       ) << SHAR_EOF
9824aebea9bdbb023cbe7e1a5c3a6803  TREEs20/ALIGN000135.DAYHOFFF.nex
SHAR_EOF
  else
test `LC_ALL=C wc -c < 'TREEs20/ALIGN000135.DAYHOFFF.nex'` -ne 541 && \
  ${echo} 'restoration warning:  size of TREEs20/ALIGN000135.DAYHOFFF.nex is not 541'
  fi
fi
# ============= TREEs20/ALIGN000084.JTTF.nex ==============
if test -f 'TREEs20/ALIGN000084.JTTF.nex' && test "$first_param" != -c; then
  ${echo} 'x -SKIPPING TREEs20/ALIGN000084.JTTF.nex (file already exists)'
else
${echo} 'x - extracting TREEs20/ALIGN000084.JTTF.nex (text)'
  sed 's/^X//' << 'SHAR_EOF' > 'TREEs20/ALIGN000084.JTTF.nex' &&
((((((T1_213971424_ref_ZP_:100.0,Pto_28872398_ref_NP_:100.0):43.0,PLA106_18034_:100.0):48.0,
(Pan.txt_4066_:100.0,Pmp_3494_:100.0):80.0):45.0,(POR16_25759_:100.0,pma_3417_:100.0):50.0):35.0,
(((PPH_71734399_ref_YP_:100.0,(Pae_3041_:100.0,PGY4_02895_:100.0):39.0):58.0,
Pta_962_:100.0):90.0,(((((PSYPI_15128_:100.0,(Psy_66048068_ref_YP_:100.0,
pac.txt_2621_:100.0):49.0):62.0,Ptt_5640_:100.0):26.0,PSYJA_16732_:100.0):51.0,
PSYCIT7_26081_:100.0):36.0,(PLA107_17162_:100.0,MORI_17162_:100.0):92.0):48.0):46.0):100.0,
Pf0_77461600_ref_YP_:100.0);
SHAR_EOF
  (set 20 11 02 02 00 03 41 'TREEs20/ALIGN000084.JTTF.nex'; eval "$shar_touch") &&
  chmod 0644 'TREEs20/ALIGN000084.JTTF.nex'
if test $? -ne 0
then ${echo} 'restore of TREEs20/ALIGN000084.JTTF.nex failed'
fi
  if ${md5check}
  then (
       ${MD5SUM} -c >/dev/null 2>&1 || ${echo} 'TREEs20/ALIGN000084.JTTF.nex: MD5 check failed'
       ) << SHAR_EOF
19cb153203daee40e5427fbd05cba5a6  TREEs20/ALIGN000084.JTTF.nex
SHAR_EOF
  else
test `LC_ALL=C wc -c < 'TREEs20/ALIGN000084.JTTF.nex'` -ne 544 && \
  ${echo} 'restoration warning:  size of TREEs20/ALIGN000084.JTTF.nex is not 544'
  fi
fi
# ============= TREEs20/ALIGN000182.JTTF.nex ==============
if test -f 'TREEs20/ALIGN000182.JTTF.nex' && test "$first_param" != -c; then
  ${echo} 'x -SKIPPING TREEs20/ALIGN000182.JTTF.nex (file already exists)'
else
${echo} 'x - extracting TREEs20/ALIGN000182.JTTF.nex (text)'
  sed 's/^X//' << 'SHAR_EOF' > 'TREEs20/ALIGN000182.JTTF.nex' &&
((((((PSYCIT7_08993_:100.0,(((PSYPI_12284_:100.0,Ptt_835_:100.0):72.0,
(pac.txt_578_:100.0,Psy_66043863_ref_YP_:100.0):68.0):63.0,PSYJA_21122_:100.0):61.0):46.0,
((PGY4_01940_:100.0,(Pae_2_:100.0,PPH_71735591_ref_YP_:100.0):33.0):23.0,
((PLA107_05926_:100.0,MORI_05926_:100.0):90.0,Pta_3678_:100.0):50.0):67.0):41.0,
POR16_05626_:100.0):28.0,((Pan.txt_2388_:100.0,((PLA106_01990_:100.0,
T1_213967946_ref_ZP_:100.0):30.0,Pto_28872034_ref_NP_:100.0):46.0):35.0,
Pmp_2401_:100.0):78.0):49.0,pma_6722_:100.0):100.0,Pf0_77456777_ref_YP_:100.0);
SHAR_EOF
  (set 20 11 02 02 00 05 18 'TREEs20/ALIGN000182.JTTF.nex'; eval "$shar_touch") &&
  chmod 0644 'TREEs20/ALIGN000182.JTTF.nex'
if test $? -ne 0
then ${echo} 'restore of TREEs20/ALIGN000182.JTTF.nex failed'
fi
  if ${md5check}
  then (
       ${MD5SUM} -c >/dev/null 2>&1 || ${echo} 'TREEs20/ALIGN000182.JTTF.nex: MD5 check failed'
       ) << SHAR_EOF
4a6dca85cce089ba2fc7cead0ce385f6  TREEs20/ALIGN000182.JTTF.nex
SHAR_EOF
  else
test `LC_ALL=C wc -c < 'TREEs20/ALIGN000182.JTTF.nex'` -ne 540 && \
  ${echo} 'restoration warning:  size of TREEs20/ALIGN000182.JTTF.nex is not 540'
  fi
fi
# ============= TREEs20/ALIGN000286.RTREVF.nex ==============
if test -f 'TREEs20/ALIGN000286.RTREVF.nex' && test "$first_param" != -c; then
  ${echo} 'x -SKIPPING TREEs20/ALIGN000286.RTREVF.nex (file already exists)'
else
${echo} 'x - extracting TREEs20/ALIGN000286.RTREVF.nex (text)'
  sed 's/^X//' << 'SHAR_EOF' > 'TREEs20/ALIGN000286.RTREVF.nex' &&
((((((((pac.txt_2328_:100.0,PSYJA_19751_:100.0):18.0,(PSYPI_32453_:100.0,
PSYCIT7_17494_:100.0):16.0):6.00,(Ptt_6510_:100.0,Psy_66047688_ref_YP_:100.0):15.0):65.0,
POR16_01595_:100.0):44.0,pma_6842_:100.0):64.0,((((Pan.txt_1225_:100.0,
PLA106_19459_:100.0):26.0,T1_213969283_ref_ZP_:100.0):51.0,Pto_28867919_ref_NP_:100.0):47.0,
Pmp_1222_:100.0):69.0):76.0,((PPH_71736279_ref_YP_:100.0,((PGY4_05392_:100.0,
MORI_24048_:100.0):12.0,(PLA107_24048_:100.0,Pae_4747_:100.0):19.0):15.0):46.0,
Pta_1420_:100.0):51.0):100.0,Pf0_77461239_ref_YP_:100.0);
SHAR_EOF
  (set 20 11 02 02 00 08 44 'TREEs20/ALIGN000286.RTREVF.nex'; eval "$shar_touch") &&
  chmod 0644 'TREEs20/ALIGN000286.RTREVF.nex'
if test $? -ne 0
then ${echo} 'restore of TREEs20/ALIGN000286.RTREVF.nex failed'
fi
  if ${md5check}
  then (
       ${MD5SUM} -c >/dev/null 2>&1 || ${echo} 'TREEs20/ALIGN000286.RTREVF.nex: MD5 check failed'
       ) << SHAR_EOF
ec3b6581f0389a7f99de4c38a0d90304  TREEs20/ALIGN000286.RTREVF.nex
SHAR_EOF
  else
test `LC_ALL=C wc -c < 'TREEs20/ALIGN000286.RTREVF.nex'` -ne 545 && \
  ${echo} 'restoration warning:  size of TREEs20/ALIGN000286.RTREVF.nex is not 545'
  fi
fi
# ============= TREEs20/ALIGN000232.JTTF.nex ==============
if test -f 'TREEs20/ALIGN000232.JTTF.nex' && test "$first_param" != -c; then
  ${echo} 'x -SKIPPING TREEs20/ALIGN000232.JTTF.nex (file already exists)'
else
${echo} 'x - extracting TREEs20/ALIGN000232.JTTF.nex (text)'
  sed 's/^X//' << 'SHAR_EOF' > 'TREEs20/ALIGN000232.JTTF.nex' &&
((((((Pta_737_:100.0,(((((T1_213968448_ref_ZP_:100.0,Pto_28872709_ref_NP_:100.0):38.0,
PLA106_16914_:100.0):95.0,Pan.txt_217_:100.0):65.0,Pmp_901_:100.0):92.0,pma_492_:100.0):82.0):22.0,
(Pae_5017_:100.0,(PGY4_25596_:100.0,PPH_71734446_ref_YP_:100.0):42.0):69.0):16.0,
(pac.txt_4528_:100.0,Psy_66048356_ref_YP_:100.0):93.0):21.0,(((PSYPI_02347_:100.0,
Ptt_5942_:100.0):38.0,PSYJA_14127_:100.0):94.0,((MORI_31960_:100.0,PSYCIT7_13409_:100.0):32.0,
PLA107_31960_:100.0):51.0):26.0):44.0,POR16_22761_:100.0):100.0,Pf0_77461958_ref_YP_:100.0);
SHAR_EOF
  (set 20 11 02 02 00 12 15 'TREEs20/ALIGN000232.JTTF.nex'; eval "$shar_touch") &&
  chmod 0644 'TREEs20/ALIGN000232.JTTF.nex'
if test $? -ne 0
then ${echo} 'restore of TREEs20/ALIGN000232.JTTF.nex failed'
fi
  if ${md5check}
  then (
       ${MD5SUM} -c >/dev/null 2>&1 || ${echo} 'TREEs20/ALIGN000232.JTTF.nex: MD5 check failed'
       ) << SHAR_EOF
2d6f213411c8f2a881bd22b441ef4521  TREEs20/ALIGN000232.JTTF.nex
SHAR_EOF
  else
test `LC_ALL=C wc -c < 'TREEs20/ALIGN000232.JTTF.nex'` -ne 540 && \
  ${echo} 'restoration warning:  size of TREEs20/ALIGN000232.JTTF.nex is not 540'
  fi
fi
# ============= TREEs20/ALIGN000136.JTTF.nex ==============
if test -f 'TREEs20/ALIGN000136.JTTF.nex' && test "$first_param" != -c; then
  ${echo} 'x -SKIPPING TREEs20/ALIGN000136.JTTF.nex (file already exists)'
else
${echo} 'x - extracting TREEs20/ALIGN000136.JTTF.nex (text)'
  sed 's/^X//' << 'SHAR_EOF' > 'TREEs20/ALIGN000136.JTTF.nex' &&
(((((PLA107_09024_:100.0,(Pta_2701_:100.0,MORI_09024_:100.0):26.0):61.0,
((PPH_71735728_ref_YP_:100.0,PGY4_06954_:100.0):26.0,Pae_733_:100.0):33.0):86.0,
(((((T1_213969062_ref_ZP_:100.0,(Pto_28868687_ref_NP_:100.0,PLA106_09817_:100.0):27.0):30.0,
Pan.txt_5428_:100.0):56.0,Pmp_258_:100.0):47.0,pma_1154_:100.0):82.0,POR16_14722_:100.0):26.0):38.0,
((PSYCIT7_04908_:100.0,(pac.txt_160_:100.0,Psy_66044538_ref_YP_:100.0):36.0):38.0,
((PSYPI_00805_:100.0,PSYJA_04129_:100.0):30.0,Ptt_418_:100.0):38.0):59.0):100.0,
Pf0_77457254_ref_YP_:100.0);
SHAR_EOF
  (set 20 11 02 02 00 14 59 'TREEs20/ALIGN000136.JTTF.nex'; eval "$shar_touch") &&
  chmod 0644 'TREEs20/ALIGN000136.JTTF.nex'
if test $? -ne 0
then ${echo} 'restore of TREEs20/ALIGN000136.JTTF.nex failed'
fi
  if ${md5check}
  then (
       ${MD5SUM} -c >/dev/null 2>&1 || ${echo} 'TREEs20/ALIGN000136.JTTF.nex: MD5 check failed'
       ) << SHAR_EOF
24c61bba32985cef866480e6afe39799  TREEs20/ALIGN000136.JTTF.nex
SHAR_EOF
  else
test `LC_ALL=C wc -c < 'TREEs20/ALIGN000136.JTTF.nex'` -ne 541 && \
  ${echo} 'restoration warning:  size of TREEs20/ALIGN000136.JTTF.nex is not 541'
  fi
fi
# ============= TREEs20/ALIGN000038.JTTF.nex ==============
if test -f 'TREEs20/ALIGN000038.JTTF.nex' && test "$first_param" != -c; then
  ${echo} 'x -SKIPPING TREEs20/ALIGN000038.JTTF.nex (file already exists)'
else
${echo} 'x - extracting TREEs20/ALIGN000038.JTTF.nex (text)'
  sed 's/^X//' << 'SHAR_EOF' > 'TREEs20/ALIGN000038.JTTF.nex' &&
(((PPH_71736850_ref_YP_:100.0,(PLA107_34495_:100.0,(((MORI_34495_:100.0,
Pae_584_:100.0):15.0,PGY4_07884_:100.0):13.0,Pta_5881_:100.0):13.0):66.0):87.0,
(((((pac.txt_2254_:100.0,(PSYPI_04678_:100.0,PSYJA_00760_:100.0):25.0):30.0,
Psy_66047393_ref_YP_:100.0):88.0,Ptt_3494_:100.0):58.0,PSYCIT7_02577_:100.0):67.0,
((((PLA106_11530_:100.0,Pto_28871610_ref_NP_:100.0):17.0,(Pmp_1630_:100.0,
(T1_213966633_ref_ZP_:100.0,Pan.txt_5136_:100.0):76.0):20.0):43.0,POR16_07040_:100.0):70.0,
pma_2405_:100.0):47.0):47.0):100.0,Pf0_77457062_ref_YP_:100.0);
SHAR_EOF
  (set 20 11 02 02 00 16 52 'TREEs20/ALIGN000038.JTTF.nex'; eval "$shar_touch") &&
  chmod 0644 'TREEs20/ALIGN000038.JTTF.nex'
if test $? -ne 0
then ${echo} 'restore of TREEs20/ALIGN000038.JTTF.nex failed'
fi
  if ${md5check}
  then (
       ${MD5SUM} -c >/dev/null 2>&1 || ${echo} 'TREEs20/ALIGN000038.JTTF.nex: MD5 check failed'
       ) << SHAR_EOF
c0036cd9e17727d5b227b02f158a1de6  TREEs20/ALIGN000038.JTTF.nex
SHAR_EOF
  else
test `LC_ALL=C wc -c < 'TREEs20/ALIGN000038.JTTF.nex'` -ne 544 && \
  ${echo} 'restoration warning:  size of TREEs20/ALIGN000038.JTTF.nex is not 544'
  fi
fi
# ============= TREEs20/ALIGN000287.JTTF.nex ==============
if test -f 'TREEs20/ALIGN000287.JTTF.nex' && test "$first_param" != -c; then
  ${echo} 'x -SKIPPING TREEs20/ALIGN000287.JTTF.nex (file already exists)'
else
${echo} 'x - extracting TREEs20/ALIGN000287.JTTF.nex (text)'
  sed 's/^X//' << 'SHAR_EOF' > 'TREEs20/ALIGN000287.JTTF.nex' &&
(((PSYPI_27694_:100.0,PGY4_05402_:100.0):38.0,(((((((Pto_28867917_ref_NP_:100.0,
PLA106_19449_:100.0):15.0,(Pmp_1902_:100.0,Pan.txt_1227_:100.0):19.0):36.0,
T1_213969281_ref_ZP_:100.0):69.0,pma_6839_:100.0):45.0,POR16_01585_:100.0):48.0,
(Psy_161486727_ref_YP:100.0,((PSYJA_19761_:100.0,pac.txt_2330_:100.0):9.00,
(Ptt_6508_:100.0,PSYCIT7_17504_:100.0):13.0):9.00):23.0):12.0,(Pta_1417_:100.0,
((PLA107_24063_:100.0,MORI_24063_:100.0):15.0,(Pae_4749_:100.0,PPH_71734943_ref_YP_:100.0):9.00):7.00):15.0):16.0):100.0,
Pf0_77461241_ref_YP_:100.0);
SHAR_EOF
  (set 20 11 02 02 00 17 06 'TREEs20/ALIGN000287.JTTF.nex'; eval "$shar_touch") &&
  chmod 0644 'TREEs20/ALIGN000287.JTTF.nex'
if test $? -ne 0
then ${echo} 'restore of TREEs20/ALIGN000287.JTTF.nex failed'
fi
  if ${md5check}
  then (
       ${MD5SUM} -c >/dev/null 2>&1 || ${echo} 'TREEs20/ALIGN000287.JTTF.nex: MD5 check failed'
       ) << SHAR_EOF
84e8fec659305c2195d03551de37972a  TREEs20/ALIGN000287.JTTF.nex
SHAR_EOF
  else
test `LC_ALL=C wc -c < 'TREEs20/ALIGN000287.JTTF.nex'` -ne 545 && \
  ${echo} 'restoration warning:  size of TREEs20/ALIGN000287.JTTF.nex is not 545'
  fi
fi
# ============= TREEs20/ALIGN000183.CPREVF.nex ==============
if test -f 'TREEs20/ALIGN000183.CPREVF.nex' && test "$first_param" != -c; then
  ${echo} 'x -SKIPPING TREEs20/ALIGN000183.CPREVF.nex (file already exists)'
else
${echo} 'x - extracting TREEs20/ALIGN000183.CPREVF.nex (text)'
  sed 's/^X//' << 'SHAR_EOF' > 'TREEs20/ALIGN000183.CPREVF.nex' &&
((((((((Ptt_826_:100.0,(PSYPI_12319_:100.0,PSYJA_21157_:100.0):28.0):67.0,
pac.txt_584_:100.0):33.0,Psy_66043869_ref_YP_:100.0):40.0,pma_6730_:100.0):29.0,
Pae_1974_:100.0):6.00,((PSYCIT7_09028_:100.0,POR16_05666_:100.0):35.0,(((Pto_28872028_ref_NP_:100.0,
PLA106_02020_:100.0):36.0,T1_213967953_ref_ZP_:100.0):90.0,(Pan.txt_2394_:100.0,
Pmp_2395_:100.0):81.0):70.0):7.00):33.0,(((Pta_3685_:100.0,MORI_05886_:100.0):21.0,
(PLA107_05886_:100.0,PPH_71735991_ref_YP_:100.0):22.0):65.0,PGY4_01970_:100.0):39.0):100.0,
Pf0_77456785_ref_YP_:100.0);
SHAR_EOF
  (set 20 11 02 02 00 21 34 'TREEs20/ALIGN000183.CPREVF.nex'; eval "$shar_touch") &&
  chmod 0644 'TREEs20/ALIGN000183.CPREVF.nex'
if test $? -ne 0
then ${echo} 'restore of TREEs20/ALIGN000183.CPREVF.nex failed'
fi
  if ${md5check}
  then (
       ${MD5SUM} -c >/dev/null 2>&1 || ${echo} 'TREEs20/ALIGN000183.CPREVF.nex: MD5 check failed'
       ) << SHAR_EOF
13cefc8fc01f26e6e6381dc9582c748d  TREEs20/ALIGN000183.CPREVF.nex
SHAR_EOF
  else
test `LC_ALL=C wc -c < 'TREEs20/ALIGN000183.CPREVF.nex'` -ne 543 && \
  ${echo} 'restoration warning:  size of TREEs20/ALIGN000183.CPREVF.nex is not 543'
  fi
fi
# ============= TREEs20/ALIGN000137.CPREVF.nex ==============
if test -f 'TREEs20/ALIGN000137.CPREVF.nex' && test "$first_param" != -c; then
  ${echo} 'x -SKIPPING TREEs20/ALIGN000137.CPREVF.nex (file already exists)'
else
${echo} 'x - extracting TREEs20/ALIGN000137.CPREVF.nex (text)'
  sed 's/^X//' << 'SHAR_EOF' > 'TREEs20/ALIGN000137.CPREVF.nex' &&
((((((((PSYPI_00825_:100.0,PSYJA_04109_:100.0):6.00,(PSYCIT7_04928_:100.0,
pma_1158_:100.0):6.00,(PGY4_06929_:100.0,MORI_09044_:100.0):5.00,(Ptt_423_:100.0,
PPH_71735324_ref_YP_:100.0):5.00):2.00,((pac.txt_168_:100.0,Psy_66044532_ref_YP_:100.0):5.00,
Pta_2698_:100.0):3.00):4.00,PLA107_09044_:100.0):37.0,Pae_738_:100.0):52.0,
(POR16_14702_:100.0,(Pan.txt_5423_:100.0,Pmp_262_:100.0):42.0):50.0):34.0,
(T1_213969058_ref_ZP_:100.0,(PLA106_09797_:100.0,Pto_28868682_ref_NP_:100.0):33.0):75.0):100.0,
Pf0_77457248_ref_YP_:100.0);
SHAR_EOF
  (set 20 11 02 02 00 21 35 'TREEs20/ALIGN000137.CPREVF.nex'; eval "$shar_touch") &&
  chmod 0644 'TREEs20/ALIGN000137.CPREVF.nex'
if test $? -ne 0
then ${echo} 'restore of TREEs20/ALIGN000137.CPREVF.nex failed'
fi
  if ${md5check}
  then (
       ${MD5SUM} -c >/dev/null 2>&1 || ${echo} 'TREEs20/ALIGN000137.CPREVF.nex: MD5 check failed'
       ) << SHAR_EOF
2ac738bcc2eaef85737ce4f27d2ad288  TREEs20/ALIGN000137.CPREVF.nex
SHAR_EOF
  else
test `LC_ALL=C wc -c < 'TREEs20/ALIGN000137.CPREVF.nex'` -ne 527 && \
  ${echo} 'restoration warning:  size of TREEs20/ALIGN000137.CPREVF.nex is not 527'
  fi
fi
# ============= TREEs20/ALIGN000085.WAGF.nex ==============
if test -f 'TREEs20/ALIGN000085.WAGF.nex' && test "$first_param" != -c; then
  ${echo} 'x -SKIPPING TREEs20/ALIGN000085.WAGF.nex (file already exists)'
else
${echo} 'x - extracting TREEs20/ALIGN000085.WAGF.nex (text)'
  sed 's/^X//' << 'SHAR_EOF' > 'TREEs20/ALIGN000085.WAGF.nex' &&
(((((((Pan.txt_4086_:100.0,Ptt_2188_:100.0):9.00,PSYCIT7_26186_:100.0):1.00,
((Pae_3024_:100.0,POR16_25669_:100.0):20.0,((((MORI_17072_:100.0,PLA107_17072_:100.0):16.0,
PPH_71735588_ref_YP_:100.0):24.0,PGY4_02985_:100.0):40.0,Pta_981_:100.0):55.0):4.00):4.00,
(Pmp_3513_:100.0,((T1_213971985_ref_ZP_:100.0,Pto_28872419_ref_NP_:100.0):31.0,
PLA106_13457_:100.0):56.0):13.0):11.0,(pma_3440_:100.0,PSYJA_26650_:100.0):60.0):71.0,
(PSYPI_30483_:100.0,(Psy_66048089_ref_YP_:100.0,pac.txt_5315_:100.0):61.0):43.0):100.0,
Pf0_77461626_ref_YP_:100.0);
SHAR_EOF
  (set 20 11 02 02 00 23 36 'TREEs20/ALIGN000085.WAGF.nex'; eval "$shar_touch") &&
  chmod 0644 'TREEs20/ALIGN000085.WAGF.nex'
if test $? -ne 0
then ${echo} 'restore of TREEs20/ALIGN000085.WAGF.nex failed'
fi
  if ${md5check}
  then (
       ${MD5SUM} -c >/dev/null 2>&1 || ${echo} 'TREEs20/ALIGN000085.WAGF.nex: MD5 check failed'
       ) << SHAR_EOF
62bcae2c19ceceb319f427ba44adbf85  TREEs20/ALIGN000085.WAGF.nex
SHAR_EOF
  else
test `LC_ALL=C wc -c < 'TREEs20/ALIGN000085.WAGF.nex'` -ne 544 && \
  ${echo} 'restoration warning:  size of TREEs20/ALIGN000085.WAGF.nex is not 544'
  fi
fi
# ============= TREEs20/ALIGN000233.JTTF.nex ==============
if test -f 'TREEs20/ALIGN000233.JTTF.nex' && test "$first_param" != -c; then
  ${echo} 'x -SKIPPING TREEs20/ALIGN000233.JTTF.nex (file already exists)'
else
${echo} 'x - extracting TREEs20/ALIGN000233.JTTF.nex (text)'
  sed 's/^X//' << 'SHAR_EOF' > 'TREEs20/ALIGN000233.JTTF.nex' &&
(((((((Pto_28872706_ref_NP_:100.0,T1_213968451_ref_ZP_:100.0):21.0,
Pan.txt_220_:100.0):28.0,Pmp_898_:100.0):28.0,PLA106_16929_:100.0):22.0,pma_495_:100.0):33.0,
((((((Psy_66048353_ref_YP_:100.0,Ptt_5939_:100.0):21.0,(PSYJA_14147_:100.0,
PSYCIT7_13424_:100.0):24.0):34.0,PSYPI_02367_:100.0):25.0,pac.txt_4525_:100.0):72.0,
((PGY4_25611_:100.0,(Pae_5014_:100.0,PPH_71734810_ref_YP_:100.0):27.0):47.0,
((MORI_31975_:100.0,PLA107_31975_:100.0):65.0,Pta_741_:100.0):53.0):84.0):47.0,
POR16_22776_:100.0):34.0):100.0,Pf0_77461955_ref_YP_:100.0);
SHAR_EOF
  (set 20 11 02 02 00 24 26 'TREEs20/ALIGN000233.JTTF.nex'; eval "$shar_touch") &&
  chmod 0644 'TREEs20/ALIGN000233.JTTF.nex'
if test $? -ne 0
then ${echo} 'restore of TREEs20/ALIGN000233.JTTF.nex failed'
fi
  if ${md5check}
  then (
       ${MD5SUM} -c >/dev/null 2>&1 || ${echo} 'TREEs20/ALIGN000233.JTTF.nex: MD5 check failed'
       ) << SHAR_EOF
664f63f157920d16bd16948330304419  TREEs20/ALIGN000233.JTTF.nex
SHAR_EOF
  else
test `LC_ALL=C wc -c < 'TREEs20/ALIGN000233.JTTF.nex'` -ne 541 && \
  ${echo} 'restoration warning:  size of TREEs20/ALIGN000233.JTTF.nex is not 541'
  fi
fi
# ============= TREEs20/ALIGN000184.DAYHOFFF.nex ==============
if test -f 'TREEs20/ALIGN000184.DAYHOFFF.nex' && test "$first_param" != -c; then
  ${echo} 'x -SKIPPING TREEs20/ALIGN000184.DAYHOFFF.nex (file already exists)'
else
${echo} 'x - extracting TREEs20/ALIGN000184.DAYHOFFF.nex (text)'
  sed 's/^X//' << 'SHAR_EOF' > 'TREEs20/ALIGN000184.DAYHOFFF.nex' &&
(((((Pan.txt_1195_:100.0,((PLA106_22783_:100.0,Pto_28867958_ref_NP_:100.0):20.0,
(Pmp_1872_:100.0,T1_213969320_ref_ZP_:100.0):18.0):14.0):72.0,PSYCIT7_09188_:100.0):73.0,
(Psy_66043898_ref_YP_:100.0,((Ptt_777_:100.0,(pac.txt_625_:100.0,PSYPI_12469_:100.0):30.0):52.0,
PSYJA_28691_:100.0):60.0):61.0):63.0,(((((Pae_1944_:100.0,PGY4_21567_:100.0):18.0,
(PPH_71735904_ref_YP_:100.0,Pta_3717_:100.0):18.0):39.0,(MORI_35209_:100.0,
PLA107_35209_:100.0):66.0):53.0,pma_6883_:100.0):46.0,POR16_01745_:100.0):75.0):100.0,
Pf0_77461207_ref_YP_:100.0);
SHAR_EOF
  (set 20 11 02 02 00 29 50 'TREEs20/ALIGN000184.DAYHOFFF.nex'; eval "$shar_touch") &&
  chmod 0644 'TREEs20/ALIGN000184.DAYHOFFF.nex'
if test $? -ne 0
then ${echo} 'restore of TREEs20/ALIGN000184.DAYHOFFF.nex failed'
fi
  if ${md5check}
  then (
       ${MD5SUM} -c >/dev/null 2>&1 || ${echo} 'TREEs20/ALIGN000184.DAYHOFFF.nex: MD5 check failed'
       ) << SHAR_EOF
34b54b9d8755dbc9d79cd430d13e22a2  TREEs20/ALIGN000184.DAYHOFFF.nex
SHAR_EOF
  else
test `LC_ALL=C wc -c < 'TREEs20/ALIGN000184.DAYHOFFF.nex'` -ne 543 && \
  ${echo} 'restoration warning:  size of TREEs20/ALIGN000184.DAYHOFFF.nex is not 543'
  fi
fi
# ============= TREEs20/ALIGN000086.DAYHOFFF.nex ==============
if test -f 'TREEs20/ALIGN000086.DAYHOFFF.nex' && test "$first_param" != -c; then
  ${echo} 'x -SKIPPING TREEs20/ALIGN000086.DAYHOFFF.nex (file already exists)'
else
${echo} 'x - extracting TREEs20/ALIGN000086.DAYHOFFF.nex (text)'
  sed 's/^X//' << 'SHAR_EOF' > 'TREEs20/ALIGN000086.DAYHOFFF.nex' &&
((((((((Pta_991_:100.0,(MORI_17015_:100.0,PGY4_03045_:100.0):14.0):9.00,
(Pae_3015_:100.0,PPH_71733726_ref_YP_:100.0):10.0):21.0,PLA107_17015_:100.0):94.0,
(Pan.txt_4630_:100.0,((PLA106_13502_:100.0,(Pto_28872429_ref_NP_:100.0,
Pmp_3523_:100.0):16.0):10.0,T1_213971164_ref_ZP_:100.0):17.0):75.0):26.0,pma_7085_:100.0):53.0,
POR16_25619_:100.0):60.0,((((Ptt_2176_:100.0,(pac.txt_5305_:100.0,Psy_66048101_ref_YP_:100.0):19.0):22.0,
PSYJA_26690_:100.0):47.0,PSYPI_09745_:100.0):32.0,PSYCIT7_26236_:100.0):28.0):100.0,
Pf0_77461637_ref_YP_:100.0);
SHAR_EOF
  (set 20 11 02 02 00 30 48 'TREEs20/ALIGN000086.DAYHOFFF.nex'; eval "$shar_touch") &&
  chmod 0644 'TREEs20/ALIGN000086.DAYHOFFF.nex'
if test $? -ne 0
then ${echo} 'restore of TREEs20/ALIGN000086.DAYHOFFF.nex failed'
fi
  if ${md5check}
  then (
       ${MD5SUM} -c >/dev/null 2>&1 || ${echo} 'TREEs20/ALIGN000086.DAYHOFFF.nex: MD5 check failed'
       ) << SHAR_EOF
371c5827e9d952b85eafa8cb4b6e579f  TREEs20/ALIGN000086.DAYHOFFF.nex
SHAR_EOF
  else
test `LC_ALL=C wc -c < 'TREEs20/ALIGN000086.DAYHOFFF.nex'` -ne 544 && \
  ${echo} 'restoration warning:  size of TREEs20/ALIGN000086.DAYHOFFF.nex is not 544'
  fi
fi
# ============= TREEs20/ALIGN000234.JTTF.nex ==============
if test -f 'TREEs20/ALIGN000234.JTTF.nex' && test "$first_param" != -c; then
  ${echo} 'x -SKIPPING TREEs20/ALIGN000234.JTTF.nex (file already exists)'
else
${echo} 'x - extracting TREEs20/ALIGN000234.JTTF.nex (text)'
  sed 's/^X//' << 'SHAR_EOF' > 'TREEs20/ALIGN000234.JTTF.nex' &&
(((((((PPH_71736509_ref_YP_:100.0,((PGY4_25631_:100.0,Pae_5010_:100.0):13.0,
(PSYCIT7_13449_:100.0,MORI_31995_:100.0):11.0):6.00):7.00,Pta_745_:100.0):9.00,
PLA107_31995_:100.0):26.0,(((PSYJA_14167_:100.0,PSYPI_02387_:100.0):24.0,
Ptt_5935_:100.0):64.0,POR16_22796_:100.0):45.0):72.0,(pac.txt_4521_:100.0,
Psy_66048349_ref_YP_:100.0):35.0):62.0,(((((Pmp_894_:100.0,T1_213968455_ref_ZP_:100.0):22.0,
PLA106_16949_:100.0):21.0,Pto_28872702_ref_NP_:100.0):56.0,Pan.txt_224_:100.0):32.0,
pma_499_:100.0):61.0):100.0,Pf0_77461951_ref_YP_:100.0);
SHAR_EOF
  (set 20 11 02 02 00 31 49 'TREEs20/ALIGN000234.JTTF.nex'; eval "$shar_touch") &&
  chmod 0644 'TREEs20/ALIGN000234.JTTF.nex'
if test $? -ne 0
then ${echo} 'restore of TREEs20/ALIGN000234.JTTF.nex failed'
fi
  if ${md5check}
  then (
       ${MD5SUM} -c >/dev/null 2>&1 || ${echo} 'TREEs20/ALIGN000234.JTTF.nex: MD5 check failed'
       ) << SHAR_EOF
4f39b33047c72b25bf59b770b4fef303  TREEs20/ALIGN000234.JTTF.nex
SHAR_EOF
  else
test `LC_ALL=C wc -c < 'TREEs20/ALIGN000234.JTTF.nex'` -ne 541 && \
  ${echo} 'restoration warning:  size of TREEs20/ALIGN000234.JTTF.nex is not 541'
  fi
fi
# ============= TREEs20/ALIGN000039.DAYHOFFF.nex ==============
if test -f 'TREEs20/ALIGN000039.DAYHOFFF.nex' && test "$first_param" != -c; then
  ${echo} 'x -SKIPPING TREEs20/ALIGN000039.DAYHOFFF.nex (file already exists)'
else
${echo} 'x - extracting TREEs20/ALIGN000039.DAYHOFFF.nex (text)'
  sed 's/^X//' << 'SHAR_EOF' > 'TREEs20/ALIGN000039.DAYHOFFF.nex' &&
((((((((PSYPI_04673_:100.0,(MORI_15897_:100.0,(PGY4_07889_:100.0,PPH_71734583_ref_YP_:100.0):24.0):7.00):4.00,
Pta_5880_:100.0):4.00,Ptt_3493_:100.0):10.0,PLA107_15897_:100.0):33.0,Pae_583_:100.0):22.0,
((PSYCIT7_02582_:100.0,(pac.txt_2253_:100.0,Psy_66047394_ref_YP_:100.0):68.0):17.0,
PSYJA_34957_:100.0):44.0):67.0,(((((Pmp_1632_:100.0,Pan.txt_5135_:100.0):78.0,
(T1_213966634_ref_ZP_:100.0,PLA106_11525_:100.0):45.0):32.0,Pto_28871611_ref_NP_:100.0):53.0,
POR16_07035_:100.0):70.0,pma_2406_:100.0):50.0):100.0,Pf0_77457061_ref_YP_:100.0);
SHAR_EOF
  (set 20 11 02 02 00 34 02 'TREEs20/ALIGN000039.DAYHOFFF.nex'; eval "$shar_touch") &&
  chmod 0644 'TREEs20/ALIGN000039.DAYHOFFF.nex'
if test $? -ne 0
then ${echo} 'restore of TREEs20/ALIGN000039.DAYHOFFF.nex failed'
fi
  if ${md5check}
  then (
       ${MD5SUM} -c >/dev/null 2>&1 || ${echo} 'TREEs20/ALIGN000039.DAYHOFFF.nex: MD5 check failed'
       ) << SHAR_EOF
a9de1c4be56edb5e0e135935e41c1a03  TREEs20/ALIGN000039.DAYHOFFF.nex
SHAR_EOF
  else
test `LC_ALL=C wc -c < 'TREEs20/ALIGN000039.DAYHOFFF.nex'` -ne 543 && \
  ${echo} 'restoration warning:  size of TREEs20/ALIGN000039.DAYHOFFF.nex is not 543'
  fi
fi
# ============= TREEs20/ALIGN000138.JTTF.nex ==============
if test -f 'TREEs20/ALIGN000138.JTTF.nex' && test "$first_param" != -c; then
  ${echo} 'x -SKIPPING TREEs20/ALIGN000138.JTTF.nex (file already exists)'
else
${echo} 'x - extracting TREEs20/ALIGN000138.JTTF.nex (text)'
  sed 's/^X//' << 'SHAR_EOF' > 'TREEs20/ALIGN000138.JTTF.nex' &&
(((((Pmp_266_:100.0,(T1_213969054_ref_ZP_:100.0,Pan.txt_5419_:100.0):31.0):34.0,
(PLA106_09777_:100.0,Pto_28868678_ref_NP_:100.0):70.0):85.0,((((MORI_09069_:100.0,
PLA107_09069_:100.0):35.0,((Pta_2694_:100.0,(PPH_71733690_ref_YP_:100.0,
Pae_742_:100.0):26.0):19.0,PGY4_06909_:100.0):16.0):25.0,((Psy_66044528_ref_YP_:100.0,
pac.txt_172_:100.0):56.0,((PSYCIT7_04948_:100.0,Ptt_427_:100.0):10.0,(PSYJA_04089_:100.0,
PSYPI_00845_:100.0):10.0):22.0):71.0):56.0,pma_1162_:100.0):57.0):60.0,POR16_37224_:100.0):100.0,
Pf0_77457244_ref_YP_:100.0);
SHAR_EOF
  (set 20 11 02 02 00 34 28 'TREEs20/ALIGN000138.JTTF.nex'; eval "$shar_touch") &&
  chmod 0644 'TREEs20/ALIGN000138.JTTF.nex'
if test $? -ne 0
then ${echo} 'restore of TREEs20/ALIGN000138.JTTF.nex failed'
fi
  if ${md5check}
  then (
       ${MD5SUM} -c >/dev/null 2>&1 || ${echo} 'TREEs20/ALIGN000138.JTTF.nex: MD5 check failed'
       ) << SHAR_EOF
06e9de61bc17755bd333a7f0833a59a2  TREEs20/ALIGN000138.JTTF.nex
SHAR_EOF
  else
test `LC_ALL=C wc -c < 'TREEs20/ALIGN000138.JTTF.nex'` -ne 541 && \
  ${echo} 'restoration warning:  size of TREEs20/ALIGN000138.JTTF.nex is not 541'
  fi
fi
# ============= TREEs20/ALIGN000235.DAYHOFFF.nex ==============
if test -f 'TREEs20/ALIGN000235.DAYHOFFF.nex' && test "$first_param" != -c; then
  ${echo} 'x -SKIPPING TREEs20/ALIGN000235.DAYHOFFF.nex (file already exists)'
else
${echo} 'x - extracting TREEs20/ALIGN000235.DAYHOFFF.nex (text)'
  sed 's/^X//' << 'SHAR_EOF' > 'TREEs20/ALIGN000235.DAYHOFFF.nex' &&
((((((Pta_746_:100.0,(Pae_5009_:100.0,(MORI_32000_:100.0,PSYPI_02392_:100.0):4.00,
(PSYJA_14172_:100.0,PPH_71737057_ref_YP_:100.0):5.00):1.00,(Pmp_893_:100.0,
(POR16_22801_:100.0,Psy_66048348_ref_YP_:100.0):4.00):6.00,(PLA107_32000_:100.0,
(PSYCIT7_13454_:100.0,pac.txt_4520_:100.0):4.00):3.00,((T1_213968456_ref_ZP_:100.0,
PLA106_16954_:100.0):4.00,Ptt_5934_:100.0):2.00):19.0,Pto_28872701_ref_NP_:100.0):24.0,
PGY4_25636_:100.0):63.0,Pan.txt_225_:100.0):49.0,pma_500_:100.0):100.0,Pf0_77461950_ref_YP_:100.0);
SHAR_EOF
  (set 20 11 02 02 00 39 35 'TREEs20/ALIGN000235.DAYHOFFF.nex'; eval "$shar_touch") &&
  chmod 0644 'TREEs20/ALIGN000235.DAYHOFFF.nex'
if test $? -ne 0
then ${echo} 'restore of TREEs20/ALIGN000235.DAYHOFFF.nex failed'
fi
  if ${md5check}
  then (
       ${MD5SUM} -c >/dev/null 2>&1 || ${echo} 'TREEs20/ALIGN000235.DAYHOFFF.nex: MD5 check failed'
       ) << SHAR_EOF
23dcc820af26a4e50218dc01fb5261d0  TREEs20/ALIGN000235.DAYHOFFF.nex
SHAR_EOF
  else
test `LC_ALL=C wc -c < 'TREEs20/ALIGN000235.DAYHOFFF.nex'` -ne 512 && \
  ${echo} 'restoration warning:  size of TREEs20/ALIGN000235.DAYHOFFF.nex is not 512'
  fi
fi
# ============= TREEs20/ALIGN000087.DAYHOFFF.nex ==============
if test -f 'TREEs20/ALIGN000087.DAYHOFFF.nex' && test "$first_param" != -c; then
  ${echo} 'x -SKIPPING TREEs20/ALIGN000087.DAYHOFFF.nex (file already exists)'
else
${echo} 'x - extracting TREEs20/ALIGN000087.DAYHOFFF.nex (text)'
  sed 's/^X//' << 'SHAR_EOF' > 'TREEs20/ALIGN000087.DAYHOFFF.nex' &&
(((((Pto_28872436_ref_NP_:100.0,Pmp_3530_:100.0):22.0,(T1_213971172_ref_ZP_:100.0,
PLA106_13542_:100.0):25.0):95.0,Pan.txt_4623_:100.0):72.0,((((((Ptt_2171_:100.0,
Psy_66048106_ref_YP_:100.0):17.0,(pac.txt_5301_:100.0,PSYCIT7_26256_:100.0):12.0):38.0,
PSYPI_09765_:100.0):25.0,PSYJA_26710_:100.0):52.0,(((PLA107_16980_:100.0,
PGY4_03080_:100.0):9.00,(MORI_16980_:100.0,PPH_71733536_ref_YP_:100.0):12.0):8.00,
(Pta_999_:100.0,Pae_3008_:100.0):9.00):35.0):28.0,(pma_7081_:100.0,POR16_25594_:100.0):79.0):56.0):100.0,
Pf0_77456564_ref_YP_:100.0);
SHAR_EOF
  (set 20 11 02 02 00 41 00 'TREEs20/ALIGN000087.DAYHOFFF.nex'; eval "$shar_touch") &&
  chmod 0644 'TREEs20/ALIGN000087.DAYHOFFF.nex'
if test $? -ne 0
then ${echo} 'restore of TREEs20/ALIGN000087.DAYHOFFF.nex failed'
fi
  if ${md5check}
  then (
       ${MD5SUM} -c >/dev/null 2>&1 || ${echo} 'TREEs20/ALIGN000087.DAYHOFFF.nex: MD5 check failed'
       ) << SHAR_EOF
5d835397039c60e2fedab26553fc66a5  TREEs20/ALIGN000087.DAYHOFFF.nex
SHAR_EOF
  else
test `LC_ALL=C wc -c < 'TREEs20/ALIGN000087.DAYHOFFF.nex'` -ne 544 && \
  ${echo} 'restoration warning:  size of TREEs20/ALIGN000087.DAYHOFFF.nex is not 544'
  fi
fi
# ============= TREEs20/ALIGN000288.WAGF.nex ==============
if test -f 'TREEs20/ALIGN000288.WAGF.nex' && test "$first_param" != -c; then
  ${echo} 'x -SKIPPING TREEs20/ALIGN000288.WAGF.nex (file already exists)'
else
${echo} 'x - extracting TREEs20/ALIGN000288.WAGF.nex (text)'
  sed 's/^X//' << 'SHAR_EOF' > 'TREEs20/ALIGN000288.WAGF.nex' &&
(((((((PSYCIT7_17584_:100.0,(pac.txt_2344_:100.0,Psy_66047705_ref_YP_:100.0):85.0):72.0,
((PSYJA_19836_:100.0,Ptt_6493_:100.0):48.0,PSYPI_16475_:100.0):66.0):89.0,
((Pmp_1917_:100.0,Pan.txt_1240_:100.0):86.0,((PLA106_19379_:100.0,Pto_28867903_ref_NP_:100.0):99.0,
T1_213969266_ref_ZP_:100.0):81.0):99.0):44.0,((((Pta_1403_:100.0,PPH_71735095_ref_YP_:100.0):30.0,
PGY4_05492_:100.0):57.0,Pae_4763_:100.0):63.0,(MORI_24133_:100.0,PLA107_24133_:100.0):99.0):96.0):49.0,
POR16_01510_:100.0):70.0,pma_6622_:100.0):100.0,Pf0_77459487_ref_YP_:100.0);
SHAR_EOF
  (set 20 11 02 02 00 45 41 'TREEs20/ALIGN000288.WAGF.nex'; eval "$shar_touch") &&
  chmod 0644 'TREEs20/ALIGN000288.WAGF.nex'
if test $? -ne 0
then ${echo} 'restore of TREEs20/ALIGN000288.WAGF.nex failed'
fi
  if ${md5check}
  then (
       ${MD5SUM} -c >/dev/null 2>&1 || ${echo} 'TREEs20/ALIGN000288.WAGF.nex: MD5 check failed'
       ) << SHAR_EOF
46f246ddf92fe00ceef85b2f75211c05  TREEs20/ALIGN000288.WAGF.nex
SHAR_EOF
  else
test `LC_ALL=C wc -c < 'TREEs20/ALIGN000288.WAGF.nex'` -ne 544 && \
  ${echo} 'restoration warning:  size of TREEs20/ALIGN000288.WAGF.nex is not 544'
  fi
fi
# ============= TREEs20/ALIGN000139.CPREVF.nex ==============
if test -f 'TREEs20/ALIGN000139.CPREVF.nex' && test "$first_param" != -c; then
  ${echo} 'x -SKIPPING TREEs20/ALIGN000139.CPREVF.nex (file already exists)'
else
${echo} 'x - extracting TREEs20/ALIGN000139.CPREVF.nex (text)'
  sed 's/^X//' << 'SHAR_EOF' > 'TREEs20/ALIGN000139.CPREVF.nex' &&
(Pf0_77457241_ref_YP_:100.0,((Pmp_269_:100.0,((Pto_28868675_ref_NP_:100.0,
PLA106_09762_:100.0):32.0,(Pan.txt_5416_:100.0,T1_213969051_ref_ZP_:100.0):52.0):45.0):96.0,
((((((((Pae_745_:100.0,PGY4_06894_:100.0):29.0,PPH_71735232_ref_YP_:100.0):33.0,
Pta_2691_:100.0):67.0,(MORI_09084_:100.0,PLA107_09084_:100.0):35.0):69.0,
PSYCIT7_04963_:100.0):64.0,pma_1164_:100.0):68.0,((pac.txt_175_:100.0,Psy_66044525_ref_YP_:100.0):44.0,
((Ptt_431_:100.0,PSYJA_04069_:100.0):37.0,PSYPI_00860_:100.0):55.0):28.0):71.0,
POR16_37209_:100.0):60.0):100.0);
SHAR_EOF
  (set 20 11 02 02 00 46 17 'TREEs20/ALIGN000139.CPREVF.nex'; eval "$shar_touch") &&
  chmod 0644 'TREEs20/ALIGN000139.CPREVF.nex'
if test $? -ne 0
then ${echo} 'restore of TREEs20/ALIGN000139.CPREVF.nex failed'
fi
  if ${md5check}
  then (
       ${MD5SUM} -c >/dev/null 2>&1 || ${echo} 'TREEs20/ALIGN000139.CPREVF.nex: MD5 check failed'
       ) << SHAR_EOF
d2ad45936188aeb6e2299a4622d4a1db  TREEs20/ALIGN000139.CPREVF.nex
SHAR_EOF
  else
test `LC_ALL=C wc -c < 'TREEs20/ALIGN000139.CPREVF.nex'` -ne 541 && \
  ${echo} 'restoration warning:  size of TREEs20/ALIGN000139.CPREVF.nex is not 541'
  fi
fi
# ============= TREEs20/ALIGN000236.VTF.nex ==============
if test -f 'TREEs20/ALIGN000236.VTF.nex' && test "$first_param" != -c; then
  ${echo} 'x -SKIPPING TREEs20/ALIGN000236.VTF.nex (file already exists)'
else
${echo} 'x - extracting TREEs20/ALIGN000236.VTF.nex (text)'
  sed 's/^X//' << 'SHAR_EOF' > 'TREEs20/ALIGN000236.VTF.nex' &&
(((((Pan.txt_229_:100.0,(PLA106_16974_:100.0,Pto_28872697_ref_NP_:100.0):21.0):22.0,
Pmp_889_:100.0):47.0,T1_213968460_ref_ZP_:100.0):39.0,((((Pta_750_:100.0,
((PLA107_34270_:100.0,MORI_34270_:100.0):20.0,PGY4_25656_:100.0):12.0):32.0,
Pae_5005_:100.0):51.0,PPH_71734270_ref_YP_:100.0):53.0,(Psy_66048344_ref_YP_:100.0,
((((PSYCIT7_13474_:100.0,POR16_22821_:100.0):15.0,pma_504_:100.0):9.00,
(PSYPI_02417_:100.0,pac.txt_4515_:100.0):10.0):7.00,(Ptt_5931_:100.0,PSYJA_14192_:100.0):12.0):14.0):12.0):52.0):100.0,
Pf0_77461946_ref_YP_:100.0);
SHAR_EOF
  (set 20 11 02 02 00 46 49 'TREEs20/ALIGN000236.VTF.nex'; eval "$shar_touch") &&
  chmod 0644 'TREEs20/ALIGN000236.VTF.nex'
if test $? -ne 0
then ${echo} 'restore of TREEs20/ALIGN000236.VTF.nex failed'
fi
  if ${md5check}
  then (
       ${MD5SUM} -c >/dev/null 2>&1 || ${echo} 'TREEs20/ALIGN000236.VTF.nex: MD5 check failed'
       ) << SHAR_EOF
0c19e97dac5da39248ae06017689abf3  TREEs20/ALIGN000236.VTF.nex
SHAR_EOF
  else
test `LC_ALL=C wc -c < 'TREEs20/ALIGN000236.VTF.nex'` -ne 541 && \
  ${echo} 'restoration warning:  size of TREEs20/ALIGN000236.VTF.nex is not 541'
  fi
fi
# ============= TREEs20/ALIGN000185.JTTF.nex ==============
if test -f 'TREEs20/ALIGN000185.JTTF.nex' && test "$first_param" != -c; then
  ${echo} 'x -SKIPPING TREEs20/ALIGN000185.JTTF.nex (file already exists)'
else
${echo} 'x - extracting TREEs20/ALIGN000185.JTTF.nex (text)'
  sed 's/^X//' << 'SHAR_EOF' > 'TREEs20/ALIGN000185.JTTF.nex' &&
((((((((((PPH_71736304_ref_YP_:100.0,((MORI_05681_:100.0,PLA107_05681_:100.0):89.0,
Pae_1933_:100.0):27.0):63.0,PGY4_21497_:100.0):64.0,Pta_3728_:100.0):84.0,(((T1_213969330_ref_ZP_:100.0,
PLA106_22733_:100.0):58.0,Pto_28867968_ref_NP_:100.0):83.0,(Pmp_1862_:100.0,
Pan.txt_1185_:100.0):36.0):75.0):32.0,(Psy_66043908_ref_YP_:100.0,pac.txt_635_:100.0):98.0):29.0,
(PSYJA_28651_:100.0,Ptt_767_:100.0):43.0):30.0,(pma_6894_:100.0,PSYCIT7_09248_:100.0):17.0):24.0,
PSYPI_12509_:100.0):46.0,POR16_01805_:100.0):100.0,Pf0_77456861_ref_YP_:100.0);
SHAR_EOF
  (set 20 11 02 02 00 48 58 'TREEs20/ALIGN000185.JTTF.nex'; eval "$shar_touch") &&
  chmod 0644 'TREEs20/ALIGN000185.JTTF.nex'
if test $? -ne 0
then ${echo} 'restore of TREEs20/ALIGN000185.JTTF.nex failed'
fi
  if ${md5check}
  then (
       ${MD5SUM} -c >/dev/null 2>&1 || ${echo} 'TREEs20/ALIGN000185.JTTF.nex: MD5 check failed'
       ) << SHAR_EOF
16de293826b1d1b121f7fa9e2384487b  TREEs20/ALIGN000185.JTTF.nex
SHAR_EOF
  else
test `LC_ALL=C wc -c < 'TREEs20/ALIGN000185.JTTF.nex'` -ne 542 && \
  ${echo} 'restoration warning:  size of TREEs20/ALIGN000185.JTTF.nex is not 542'
  fi
fi
# ============= TREEs20/ALIGN000040.JTTF.nex ==============
if test -f 'TREEs20/ALIGN000040.JTTF.nex' && test "$first_param" != -c; then
  ${echo} 'x -SKIPPING TREEs20/ALIGN000040.JTTF.nex (file already exists)'
else
${echo} 'x - extracting TREEs20/ALIGN000040.JTTF.nex (text)'
  sed 's/^X//' << 'SHAR_EOF' > 'TREEs20/ALIGN000040.JTTF.nex' &&
((((((T1_213966639_ref_ZP_:100.0,(Pto_28871616_ref_NP_:100.0,PLA106_11500_:100.0):57.0):86.0,
(Pan.txt_5130_:100.0,Pmp_1637_:100.0):83.0):99.0,POR16_07010_:100.0):48.0,
(((PSYPI_04648_:100.0,PSYJA_00785_:100.0):54.0,((PSYCIT7_02612_:100.0,
Ptt_3488_:100.0):19.0,(pac.txt_2248_:100.0,Psy_66047399_ref_YP_:100.0):68.0):23.0):95.0,
((PPH_71735551_ref_YP_:100.0,(PGY4_07914_:100.0,Pae_577_:100.0):23.0):59.0,
((PLA107_15927_:100.0,MORI_15927_:100.0):77.0,Pta_5875_:100.0):30.0):100.0):62.0):78.0,
pma_2411_:100.0):100.0,Pf0_77461036_ref_YP_:100.0);
SHAR_EOF
  (set 20 11 02 02 00 53 26 'TREEs20/ALIGN000040.JTTF.nex'; eval "$shar_touch") &&
  chmod 0644 'TREEs20/ALIGN000040.JTTF.nex'
if test $? -ne 0
then ${echo} 'restore of TREEs20/ALIGN000040.JTTF.nex failed'
fi
  if ${md5check}
  then (
       ${MD5SUM} -c >/dev/null 2>&1 || ${echo} 'TREEs20/ALIGN000040.JTTF.nex: MD5 check failed'
       ) << SHAR_EOF
cdc45b15c2531ad23a88da2227f176be  TREEs20/ALIGN000040.JTTF.nex
SHAR_EOF
  else
test `LC_ALL=C wc -c < 'TREEs20/ALIGN000040.JTTF.nex'` -ne 545 && \
  ${echo} 'restoration warning:  size of TREEs20/ALIGN000040.JTTF.nex is not 545'
  fi
fi
# ============= TREEs20/ALIGN000289.WAGF.nex ==============
if test -f 'TREEs20/ALIGN000289.WAGF.nex' && test "$first_param" != -c; then
  ${echo} 'x -SKIPPING TREEs20/ALIGN000289.WAGF.nex (file already exists)'
else
${echo} 'x - extracting TREEs20/ALIGN000289.WAGF.nex (text)'
  sed 's/^X//' << 'SHAR_EOF' > 'TREEs20/ALIGN000289.WAGF.nex' &&
(((((((((PSYCIT7_17709_:100.0,PSYJA_19991_:100.0):11.0,(Ptt_6456_:100.0,
pac.txt_2381_:100.0):13.0):21.0,Psy_66047748_ref_YP_:100.0):23.0,PSYPI_16315_:100.0):57.0,
POR16_01325_:100.0):8.00,(((MORI_24223_:100.0,PPH_71736457_ref_YP_:100.0):11.0,
PGY4_15787_:100.0):2.00,(Pta_1371_:100.0,PLA107_24223_:100.0):6.00):11.0):8.00,
((((pma_6457_:100.0,T1_213969241_ref_ZP_:100.0):8.00,PLA106_19256_:100.0):11.0,
Pto_28867881_ref_NP_:100.0):8.00,(Pan.txt_3888_:100.0,Pmp_3957_:100.0):58.0):51.0):64.0,
Pae_3779_:100.0):100.0,Pf0_77461273_ref_YP_:100.0);
SHAR_EOF
  (set 20 11 02 02 00 53 58 'TREEs20/ALIGN000289.WAGF.nex'; eval "$shar_touch") &&
  chmod 0644 'TREEs20/ALIGN000289.WAGF.nex'
if test $? -ne 0
then ${echo} 'restore of TREEs20/ALIGN000289.WAGF.nex failed'
fi
  if ${md5check}
  then (
       ${MD5SUM} -c >/dev/null 2>&1 || ${echo} 'TREEs20/ALIGN000289.WAGF.nex: MD5 check failed'
       ) << SHAR_EOF
564e6983cdf384b4faa15113380b55ad  TREEs20/ALIGN000289.WAGF.nex
SHAR_EOF
  else
test `LC_ALL=C wc -c < 'TREEs20/ALIGN000289.WAGF.nex'` -ne 545 && \
  ${echo} 'restoration warning:  size of TREEs20/ALIGN000289.WAGF.nex is not 545'
  fi
fi
# ============= TREEs20/ALIGN000290.DAYHOFFF.nex ==============
if test -f 'TREEs20/ALIGN000290.DAYHOFFF.nex' && test "$first_param" != -c; then
  ${echo} 'x -SKIPPING TREEs20/ALIGN000290.DAYHOFFF.nex (file already exists)'
else
${echo} 'x - extracting TREEs20/ALIGN000290.DAYHOFFF.nex (text)'
  sed 's/^X//' << 'SHAR_EOF' > 'TREEs20/ALIGN000290.DAYHOFFF.nex' &&
((((((Pae_3777_:100.0,(((pac.txt_2383_:100.0,Pta_1369_:100.0):9.00,MORI_24233_:100.0):7.00,
PLA107_24233_:100.0):6.00):5.00,(((PLA106_19251_:100.0,((Pan.txt_3889_:100.0,
Pto_28867880_ref_NP_:100.0):14.0,T1_213969240_ref_ZP_:100.0):11.0):16.0,
Pmp_3958_:100.0):56.0,POR16_01320_:100.0):4.00):5.00,((Psy_66047750_ref_YP_:100.0,
((PSYPI_16310_:100.0,Ptt_6455_:100.0):14.0,(pma_6456_:100.0,PSYJA_19996_:100.0):8.00):19.0):66.0,
PGY4_15777_:100.0):7.00):17.0,PSYCIT7_17719_:100.0):37.0,PPH_71737853_ref_YP_:100.0):100.0,
Pf0_77461275_ref_YP_:100.0);
SHAR_EOF
  (set 20 11 02 02 01 00 15 'TREEs20/ALIGN000290.DAYHOFFF.nex'; eval "$shar_touch") &&
  chmod 0644 'TREEs20/ALIGN000290.DAYHOFFF.nex'
if test $? -ne 0
then ${echo} 'restore of TREEs20/ALIGN000290.DAYHOFFF.nex failed'
fi
  if ${md5check}
  then (
       ${MD5SUM} -c >/dev/null 2>&1 || ${echo} 'TREEs20/ALIGN000290.DAYHOFFF.nex: MD5 check failed'
       ) << SHAR_EOF
07988affa52104fb0f388a208d98142c  TREEs20/ALIGN000290.DAYHOFFF.nex
SHAR_EOF
  else
test `LC_ALL=C wc -c < 'TREEs20/ALIGN000290.DAYHOFFF.nex'` -ne 545 && \
  ${echo} 'restoration warning:  size of TREEs20/ALIGN000290.DAYHOFFF.nex is not 545'
  fi
fi
# ============= TREEs20/ALIGN000140.WAGF.nex ==============
if test -f 'TREEs20/ALIGN000140.WAGF.nex' && test "$first_param" != -c; then
  ${echo} 'x -SKIPPING TREEs20/ALIGN000140.WAGF.nex (file already exists)'
else
${echo} 'x - extracting TREEs20/ALIGN000140.WAGF.nex (text)'
  sed 's/^X//' << 'SHAR_EOF' > 'TREEs20/ALIGN000140.WAGF.nex' &&
((pma_7101_:100.0,(((Pae_746_:100.0,(((PLA107_09089_:100.0,PPH_71734512_ref_YP_:100.0):23.0,
MORI_09089_:100.0):10.0,Pta_2690_:100.0):14.0):51.0,PGY4_06889_:100.0):73.0,
(((pac.txt_176_:100.0,(PSYCIT7_04968_:100.0,((Ptt_432_:100.0,Psy_66044524_ref_YP_:100.0):46.0,
(PSYJA_04064_:100.0,PSYPI_00865_:100.0):67.0):24.0):25.0):42.0,POR16_37204_:100.0):35.0,
((Pan.txt_5415_:100.0,Pmp_270_:100.0):58.0,((Pto_28868674_ref_NP_:100.0,
PLA106_09757_:100.0):58.0,T1_213969050_ref_ZP_:100.0):96.0):92.0):19.0):40.0):100.0,
Pf0_77457240_ref_YP_:100.0);
SHAR_EOF
  (set 20 11 02 02 01 01 23 'TREEs20/ALIGN000140.WAGF.nex'; eval "$shar_touch") &&
  chmod 0644 'TREEs20/ALIGN000140.WAGF.nex'
if test $? -ne 0
then ${echo} 'restore of TREEs20/ALIGN000140.WAGF.nex failed'
fi
  if ${md5check}
  then (
       ${MD5SUM} -c >/dev/null 2>&1 || ${echo} 'TREEs20/ALIGN000140.WAGF.nex: MD5 check failed'
       ) << SHAR_EOF
8c5b2d30007f3805491972bc9906f83a  TREEs20/ALIGN000140.WAGF.nex
SHAR_EOF
  else
test `LC_ALL=C wc -c < 'TREEs20/ALIGN000140.WAGF.nex'` -ne 541 && \
  ${echo} 'restoration warning:  size of TREEs20/ALIGN000140.WAGF.nex is not 541'
  fi
fi
# ============= TREEs20/ALIGN000041.DAYHOFFF.nex ==============
if test -f 'TREEs20/ALIGN000041.DAYHOFFF.nex' && test "$first_param" != -c; then
  ${echo} 'x -SKIPPING TREEs20/ALIGN000041.DAYHOFFF.nex (file already exists)'
else
${echo} 'x - extracting TREEs20/ALIGN000041.DAYHOFFF.nex (text)'
  sed 's/^X//' << 'SHAR_EOF' > 'TREEs20/ALIGN000041.DAYHOFFF.nex' &&
((((((((Pmp_1641_:100.0,((T1_213966643_ref_ZP_:100.0,PLA106_11476_:100.0):20.0,
(Pto_28871621_ref_NP_:100.0,Pan.txt_5127_:100.0):28.0):92.0):74.0,POR16_06985_:100.0):92.0,
((pac.txt_2244_:100.0,pma_2415_:100.0):32.0,Psy_66047403_ref_YP_:100.0):70.0):26.0,
((((Pae_573_:100.0,Pta_5871_:100.0):11.0,(PLA107_15947_:100.0,MORI_15947_:100.0):16.0):12.0,
PPH_71734516_ref_YP_:100.0):55.0,PGY4_07939_:100.0):51.0):46.0,Ptt_3484_:100.0):61.0,
(PSYJA_00810_:100.0,PSYPI_04628_:100.0):27.0):50.0,PSYCIT7_02637_:100.0):100.0,
Pf0_77457010_ref_YP_:100.0);
SHAR_EOF
  (set 20 11 02 02 01 08 19 'TREEs20/ALIGN000041.DAYHOFFF.nex'; eval "$shar_touch") &&
  chmod 0644 'TREEs20/ALIGN000041.DAYHOFFF.nex'
if test $? -ne 0
then ${echo} 'restore of TREEs20/ALIGN000041.DAYHOFFF.nex failed'
fi
  if ${md5check}
  then (
       ${MD5SUM} -c >/dev/null 2>&1 || ${echo} 'TREEs20/ALIGN000041.DAYHOFFF.nex: MD5 check failed'
       ) << SHAR_EOF
af02eec63619dbd1324ce9b7e47c2a7b  TREEs20/ALIGN000041.DAYHOFFF.nex
SHAR_EOF
  else
test `LC_ALL=C wc -c < 'TREEs20/ALIGN000041.DAYHOFFF.nex'` -ne 544 && \
  ${echo} 'restoration warning:  size of TREEs20/ALIGN000041.DAYHOFFF.nex is not 544'
  fi
fi
# ============= TREEs20/ALIGN000186.JTTF.nex ==============
if test -f 'TREEs20/ALIGN000186.JTTF.nex' && test "$first_param" != -c; then
  ${echo} 'x -SKIPPING TREEs20/ALIGN000186.JTTF.nex (file already exists)'
else
${echo} 'x - extracting TREEs20/ALIGN000186.JTTF.nex (text)'
  sed 's/^X//' << 'SHAR_EOF' > 'TREEs20/ALIGN000186.JTTF.nex' &&
(Pf0_77456884_ref_YP_:100.0,(((((Pmp_1858_:100.0,Pan.txt_1181_:100.0):96.0,
(T1_213969334_ref_ZP_:100.0,(PLA106_22713_:100.0,Pto_28867972_ref_NP_:100.0):75.0):100.0):94.0,
pma_6898_:100.0):59.0,POR16_01825_:100.0):43.0,((((((Pta_3732_:100.0,(((MORI_05656_:100.0,
PLA107_05656_:100.0):90.0,PPH_71735707_ref_YP_:100.0):83.0,PGY4_21472_:100.0):72.0):75.0,
Pae_1929_:100.0):99.0,pac.txt_639_:100.0):45.0,(Psy_66043912_ref_YP_:100.0,
PSYPI_12534_:100.0):44.0):4.00,(Ptt_763_:100.0,PSYJA_28631_:100.0):9.00):15.0,
PSYCIT7_09268_:100.0):74.0):100.0);
SHAR_EOF
  (set 20 11 02 02 01 09 05 'TREEs20/ALIGN000186.JTTF.nex'; eval "$shar_touch") &&
  chmod 0644 'TREEs20/ALIGN000186.JTTF.nex'
if test $? -ne 0
then ${echo} 'restore of TREEs20/ALIGN000186.JTTF.nex failed'
fi
  if ${md5check}
  then (
       ${MD5SUM} -c >/dev/null 2>&1 || ${echo} 'TREEs20/ALIGN000186.JTTF.nex: MD5 check failed'
       ) << SHAR_EOF
6267f341501eb2e388dd1c8e1b64a554  TREEs20/ALIGN000186.JTTF.nex
SHAR_EOF
  else
test `LC_ALL=C wc -c < 'TREEs20/ALIGN000186.JTTF.nex'` -ne 544 && \
  ${echo} 'restoration warning:  size of TREEs20/ALIGN000186.JTTF.nex is not 544'
  fi
fi
# ============= TREEs20/ALIGN000088.JTTF.nex ==============
if test -f 'TREEs20/ALIGN000088.JTTF.nex' && test "$first_param" != -c; then
  ${echo} 'x -SKIPPING TREEs20/ALIGN000088.JTTF.nex (file already exists)'
else
${echo} 'x - extracting TREEs20/ALIGN000088.JTTF.nex (text)'
  sed 's/^X//' << 'SHAR_EOF' > 'TREEs20/ALIGN000088.JTTF.nex' &&
((((((((Pta_1003_:100.0,Pae_3004_:100.0):16.0,(MORI_16960_:100.0,(PLA107_16960_:100.0,
PPH_71736001_ref_YP_:100.0):28.0):29.0):23.0,PGY4_03100_:100.0):76.0,((Pmp_3534_:100.0,
Pan.txt_4618_:100.0):62.0,((T1_213971176_ref_ZP_:100.0,Pto_28872440_ref_NP_:100.0):41.0,
PLA106_13562_:100.0):97.0):99.0):46.0,(PSYCIT7_26276_:100.0,(((PSYJA_26735_:100.0,
PSYPI_09790_:100.0):79.0,(Psy_66048110_ref_YP_:100.0,pac.txt_5297_:100.0):81.0):43.0,
Ptt_6404_:100.0):80.0):84.0):27.0,pma_7077_:100.0):43.0,POR16_25574_:100.0):100.0,
Pf0_77456560_ref_YP_:100.0);
SHAR_EOF
  (set 20 11 02 02 01 09 29 'TREEs20/ALIGN000088.JTTF.nex'; eval "$shar_touch") &&
  chmod 0644 'TREEs20/ALIGN000088.JTTF.nex'
if test $? -ne 0
then ${echo} 'restore of TREEs20/ALIGN000088.JTTF.nex failed'
fi
  if ${md5check}
  then (
       ${MD5SUM} -c >/dev/null 2>&1 || ${echo} 'TREEs20/ALIGN000088.JTTF.nex: MD5 check failed'
       ) << SHAR_EOF
aaea99aae0ac2737f9cd1223436d7eda  TREEs20/ALIGN000088.JTTF.nex
SHAR_EOF
  else
test `LC_ALL=C wc -c < 'TREEs20/ALIGN000088.JTTF.nex'` -ne 545 && \
  ${echo} 'restoration warning:  size of TREEs20/ALIGN000088.JTTF.nex is not 545'
  fi
fi
# ============= TREEs20/ALIGN000291.BLOSUM62F.nex ==============
if test -f 'TREEs20/ALIGN000291.BLOSUM62F.nex' && test "$first_param" != -c; then
  ${echo} 'x -SKIPPING TREEs20/ALIGN000291.BLOSUM62F.nex (file already exists)'
else
${echo} 'x - extracting TREEs20/ALIGN000291.BLOSUM62F.nex (text)'
  sed 's/^X//' << 'SHAR_EOF' > 'TREEs20/ALIGN000291.BLOSUM62F.nex' &&
((Ptt_6454_:100.0,((((PSYPI_16300_:100.0,Pae_3775_:100.0):4.00,(pac.txt_2385_:100.0,
Psy_66047752_ref_YP_:100.0):2.00,(T1_213969238_ref_ZP_:100.0,PPH_71734874_ref_YP_:100.0):4.00,
((PLA106_19241_:100.0,Pmp_3960_:100.0):4.00,(PLA107_24243_:100.0,PGY4_15767_:100.0):2.00):1.00,
((Pto_28867878_ref_NP_:100.0,PSYJA_20006_:100.0):5.00,(Pan.txt_3891_:100.0,
MORI_24243_:100.0):6.00):1.00,(PSYCIT7_17729_:100.0,pma_6454_:100.0):2.00):39.0,
Pta_1367_:100.0):74.0,POR16_01310_:100.0):44.0):100.0,Pf0_77461277_ref_YP_:100.0);
SHAR_EOF
  (set 20 11 02 02 01 11 27 'TREEs20/ALIGN000291.BLOSUM62F.nex'; eval "$shar_touch") &&
  chmod 0644 'TREEs20/ALIGN000291.BLOSUM62F.nex'
if test $? -ne 0
then ${echo} 'restore of TREEs20/ALIGN000291.BLOSUM62F.nex failed'
fi
  if ${md5check}
  then (
       ${MD5SUM} -c >/dev/null 2>&1 || ${echo} 'TREEs20/ALIGN000291.BLOSUM62F.nex: MD5 check failed'
       ) << SHAR_EOF
6b62b8fbbe33753cc1de591c08632af9  TREEs20/ALIGN000291.BLOSUM62F.nex
SHAR_EOF
  else
test `LC_ALL=C wc -c < 'TREEs20/ALIGN000291.BLOSUM62F.nex'` -ne 516 && \
  ${echo} 'restoration warning:  size of TREEs20/ALIGN000291.BLOSUM62F.nex is not 516'
  fi
fi
# ============= TREEs20/ALIGN000292.VTF.nex ==============
if test -f 'TREEs20/ALIGN000292.VTF.nex' && test "$first_param" != -c; then
  ${echo} 'x -SKIPPING TREEs20/ALIGN000292.VTF.nex (file already exists)'
else
${echo} 'x - extracting TREEs20/ALIGN000292.VTF.nex (text)'
  sed 's/^X//' << 'SHAR_EOF' > 'TREEs20/ALIGN000292.VTF.nex' &&
((((((Ptt_6452_:100.0,Pta_1365_:100.0):4.00,T1_213969236_ref_ZP_:100.0):2.00,
(PPH_71733419_ref_YP_:100.0,PSYJA_20016_:100.0):4.00,((Pto_28867876_ref_NP_:100.0,
PLA106_19231_:100.0):4.00,Pan.txt_3893_:100.0):2.00,(Psy_66047754_ref_YP_:100.0,
PLA107_24253_:100.0):3.00,((POR16_01300_:100.0,pma_6452_:100.0):4.00,PSYPI_16290_:100.0):1.00,
(Pae_3773_:100.0,pac.txt_2387_:100.0):3.00,(PGY4_15757_:100.0,MORI_24253_:100.0):4.00):4.00,
Pmp_3962_:100.0):41.0,PSYCIT7_17744_:100.0):100.0,Pf0_77461279_ref_YP_:100.0);
SHAR_EOF
  (set 20 11 02 02 01 15 51 'TREEs20/ALIGN000292.VTF.nex'; eval "$shar_touch") &&
  chmod 0644 'TREEs20/ALIGN000292.VTF.nex'
if test $? -ne 0
then ${echo} 'restore of TREEs20/ALIGN000292.VTF.nex failed'
fi
  if ${md5check}
  then (
       ${MD5SUM} -c >/dev/null 2>&1 || ${echo} 'TREEs20/ALIGN000292.VTF.nex: MD5 check failed'
       ) << SHAR_EOF
6c8695e05b3bedc43d2738372b587f49  TREEs20/ALIGN000292.VTF.nex
SHAR_EOF
  else
test `LC_ALL=C wc -c < 'TREEs20/ALIGN000292.VTF.nex'` -ne 509 && \
  ${echo} 'restoration warning:  size of TREEs20/ALIGN000292.VTF.nex is not 509'
  fi
fi
# ============= TREEs20/ALIGN000141.JTTF.nex ==============
if test -f 'TREEs20/ALIGN000141.JTTF.nex' && test "$first_param" != -c; then
  ${echo} 'x -SKIPPING TREEs20/ALIGN000141.JTTF.nex (file already exists)'
else
${echo} 'x - extracting TREEs20/ALIGN000141.JTTF.nex (text)'
  sed 's/^X//' << 'SHAR_EOF' > 'TREEs20/ALIGN000141.JTTF.nex' &&
((((((((Ptt_3412_:100.0,PSYJA_03999_:100.0):22.0,PSYPI_00930_:100.0):20.0,
((((T1_213972056_ref_ZP_:100.0,Pto_28868664_ref_NP_:100.0):62.0,PLA106_27206_:100.0):100.0,
POR16_37159_:100.0):28.0,(Pan.txt_5546_:100.0,Pmp_279_:100.0):62.0):37.0):31.0,
(pac.txt_186_:100.0,PSYCIT7_05028_:100.0):42.0):24.0,Psy_66044515_ref_YP_:100.0):30.0,
pma_1173_:100.0):50.0,((((PGY4_06839_:100.0,Pae_754_:100.0):23.0,PPH_71736711_ref_YP_:100.0):35.0,
Pta_2681_:100.0):40.0,(MORI_09134_:100.0,PLA107_09134_:100.0):64.0):85.0):100.0,
Pf0_77460805_ref_YP_:100.0);
SHAR_EOF
  (set 20 11 02 02 01 16 54 'TREEs20/ALIGN000141.JTTF.nex'; eval "$shar_touch") &&
  chmod 0644 'TREEs20/ALIGN000141.JTTF.nex'
if test $? -ne 0
then ${echo} 'restore of TREEs20/ALIGN000141.JTTF.nex failed'
fi
  if ${md5check}
  then (
       ${MD5SUM} -c >/dev/null 2>&1 || ${echo} 'TREEs20/ALIGN000141.JTTF.nex: MD5 check failed'
       ) << SHAR_EOF
fc85c58603a3251b6f17032e00ba7e5b  TREEs20/ALIGN000141.JTTF.nex
SHAR_EOF
  else
test `LC_ALL=C wc -c < 'TREEs20/ALIGN000141.JTTF.nex'` -ne 543 && \
  ${echo} 'restoration warning:  size of TREEs20/ALIGN000141.JTTF.nex is not 543'
  fi
fi
# ============= TREEs20/ALIGN000089.DCMUTF.nex ==============
if test -f 'TREEs20/ALIGN000089.DCMUTF.nex' && test "$first_param" != -c; then
  ${echo} 'x -SKIPPING TREEs20/ALIGN000089.DCMUTF.nex (file already exists)'
else
${echo} 'x - extracting TREEs20/ALIGN000089.DCMUTF.nex (text)'
  sed 's/^X//' << 'SHAR_EOF' > 'TREEs20/ALIGN000089.DCMUTF.nex' &&
((((((((PPH_71733908_ref_YP_:100.0,PSYJA_26770_:100.0):4.00,(Pae_3000_:100.0,
T1_213971182_ref_ZP_:100.0):4.00,(PGY4_03130_:100.0,PLA107_16930_:100.0):5.00,
(pma_7069_:100.0,MORI_16930_:100.0):6.00,((Ptt_2162_:100.0,Pan.txt_4612_:100.0):5.00,
(Pta_1009_:100.0,Psy_66048117_ref_YP_:100.0):3.00):1.00):1.00,(PSYCIT7_26306_:100.0,
pac.txt_5290_:100.0):7.00):16.0,PSYPI_09830_:100.0):26.0,Pmp_3540_:100.0):28.0,
[truncated: 105,894 more chars]
